# Supplementary material for: Pangenome analysis reveals the genetic mechanism underlying high‐altitude adaptation in Qinghai–Xizang (Tibet) Plateau Rhododendron
Source: J Integr Plant Biol. 2026 Apr 12;68(7):2166–88. doi: 10.1111/jipb.70252 (PMC13326988; doi:10.1111/jipb.70252)
Supplement: Supplementary file 1 — Dataset S1. Re‐sequencing accessions information used in this study [file JIPB-68-2166-s006.xlsx]

## Sheet: Sheet1
No.	Sampling No.	Genus	Subgenus	Species	Locality	Longitude	Latitude	Elevation(m)	Average	PanGenomemapRate	RefGenomemapRate
1	DJ2	Rhododendron	Rhododendron	R. nivale	Qinghai-Xizang Plateau	94.6424	29.6172	4475	75.2348	96.6	91.38
2	DJ3	Rhododendron	Hymenanthes	R. principis	Qinghai-Xizang Plateau	94.6415	29.618	4475	72.972	99.04	92.85
3	DJ5	Rhododendron	Rhododendron	R. laudandum	Qinghai-Xizang Plateau	94.6513	29.6101	4525	75.8273	95.11	87.64
4	LIU3684	Rhododendron	Hymenanthes	R. wardii	Qinghai-Xizang Plateau	94.5744	29.5616	3818	71.9256	94.32	91.76
5	LIU3693	Rhododendron	Rhododendron	R. oreotrephes	Qinghai-Xizang Plateau	94.7145	29.6686	3653	75.2291	94.68	90.31
6	LIU3695	Rhododendron	Azaleastrum	R. ovatum	Non Qinghai-Xizang Plateau	115.981	29.549	1085	111.665	97.14	94.52
7	LIU3696	Rhododendron	Azaleastrum	R. latoucheae	Non Qinghai-Xizang Plateau	115.981	29.5491	1072	76.2665	98.47	91.5
8	LIU3697	Rhododendron	Hymenanthes	R. fortunei	Non Qinghai-Xizang Plateau	115.981	29.5493	1075	88.1757	96.8	91.45
9	LIU3698	Rhododendron	Pentanthera	R. molle	Non Qinghai-Xizang Plateau	116.462	30.9393	789	91.8902	98.51	89.57
10	LIU3073	Rhododendron	Tsutsusi	R × pulchrum	Non Qinghai-Xizang Plateau	110.805	31.723	624	60.3371	99.29	95.16
11	LIU3100	Rhododendron	Hymenanthes	R. hypoglaucum	Non Qinghai-Xizang Plateau	110.425	31.668	1661	35.1566	95.79	90.3
12	LIU3126	Rhododendron	Hymenanthes	R. oreodoxa var. fargesii	Non Qinghai-Xizang Plateau	110.193	31.4484	2580	45.8823	95.02	90.52
13	LIU3420	Rhododendron	Hymenanthes	R. auriculatum	Non Qinghai-Xizang Plateau	108.53	30.0655	1762	42.038	98.57	90.01
14	LIU3428	Rhododendron	Hymenanthes	R. longipes var. chienianum	Non Qinghai-Xizang Plateau	108.541	30.0765	1607	36.579	96.95	90.23
15	LIU3437	Rhododendron	Rhododendron	R. moupinense	Non Qinghai-Xizang Plateau	108.541	30.0305	1735	41.0961	92.82	88.21
16	LIU3440	Rhododendron	Rhododendron	R. lutescens	Non Qinghai-Xizang Plateau	108.549	30.0075	1674	48.7656	95.73	89.54
17	LIU3448	Rhododendron	Rhododendron	R. brachypodum	Non Qinghai-Xizang Plateau	108.613	30.1069	1216	38.5588	97.54	90.97
18	LIU3453	Rhododendron	Hymenanthes	R. adenopodum	Non Qinghai-Xizang Plateau	108.603	30.0997	1076	37.617	96.6	88.38
19	LIU3457	Rhododendron	Azaleastrum	R. bachii	Non Qinghai-Xizang Plateau	108.729	30.0624	898	51.4374	98.8	97.75
20	LIU3475	Rhododendron	Tsutsusi	R. rivulare	Non Qinghai-Xizang Plateau	109.419	30.2834	503	44.6906	97.35	78.21
21	LIU3476	Rhododendron	Azaleastrum	R. latoucheae	Non Qinghai-Xizang Plateau	108.533	29.195	1500	54.2245	98.81	95.9
22	LIU3481	Rhododendron	Rhododendron	R. xanthostephanum	Qinghai-Xizang Plateau	98.0139	25.2586	2510	50.707	97.47	90.06
23	LIU3483	Rhododendron	Rhododendron	R. taggianum	Qinghai-Xizang Plateau	100.032	24.4133	2217	39.2124	96.01	88.94
24	LIU3485	Rhododendron	Hymenanthes	R. vernicosum	Non Qinghai-Xizang Plateau	109.419	30.2834	503	44.0189	95.52	91.63
25	LIU3486	Rhododendron	Hymenanthes	R. decorum	Qinghai-Xizang Plateau	98.0167	25.25	2782	36.3675	95.3	91.36
26	LIU3487	Rhododendron	Hymenanthes	R. coriaceum	Non Qinghai-Xizang Plateau	98.3347	25.181	1934	56.608	97.88	90.88
27	LIU3488	Rhododendron	Hymenanthes	R. crinigerum	Non Qinghai-Xizang Plateau	98.1742	25.2056	1707	47.5354	98.23	92.75
28	LIU3489	Rhododendron	Rhododendron	R. siderophyllum	Qinghai-Xizang Plateau	103.054	25.3251	3432	43.8064	95	90.84
29	LIU3491	Rhododendron	Pentanthera	R. molle	Non Qinghai-Xizang Plateau	109.419	30.2834	1000	41.8457	94.94	89.03
30	LIU3508	Rhododendron	Hymenanthes	R. delavayi	Non Qinghai-Xizang Plateau	108.983	29.3918	1375	53.225	98.08	89.07
31	LIU3515	Rhododendron	Azaleastrum	R. stamineum	Non Qinghai-Xizang Plateau	108.983	29.3922	1361	40.3272	99.23	95.04
32	LIU3595	Rhododendron	Hymenanthes	R. davidii	Non Qinghai-Xizang Plateau	109.419	30.2834	503	45.7847	97.51	83.99
33	LIU3611	Rhododendron	Tsutsusi	R. kwangtungense	Non Qinghai-Xizang Plateau	110.244	26.992	670	39.0357	98.39	92.09
34	LIU3613	Rhododendron	Azaleastrum	R. henryi var. dunnii	Non Qinghai-Xizang Plateau	110.074	24.0549	708	45.3275	98.79	93.84
35	LIU3619	Rhododendron	Azaleastrum	R. championae	Non Qinghai-Xizang Plateau	98.6523	25.0914	1703	40.9583	98.65	87.64
36	LIU3626	Rhododendron	Hymenanthes	R. decorum subsp. cordatum	Qinghai-Xizang Plateau	97.99	25.1802	2017	47.1712	97.11	91.03
37	LIU3639	Rhododendron	Tsutsusi	R. microphyton	Non Qinghai-Xizang Plateau	110.378	25.9308	446	45.8358	97.61	92.1
38	LIU3645	Rhododendron	Hymenanthes	R. irroratum	Non Qinghai-Xizang Plateau	105.555	27.0802	678	43.9896	93.99	89.07
39	LIU3668	Rhododendron	Azaleastrum	R. cavaleriei	Non Qinghai-Xizang Plateau	110.016	25.4426	684	35.7974	98.72	92.41
40	LIU3674	Rhododendron	Azaleastrum	R. hongkongense	Non Qinghai-Xizang Plateau	110.183	25.5029	1000	46.0534	96.19	88.04
41	X151	Rhododendron	Rhododendron	R. concinnum	Non Qinghai-Xizang Plateau	110.287	31.4637	2438	37.1364	94.6	90.04
42	X170	Rhododendron	Hymenanthes	R. fortunei	Non Qinghai-Xizang Plateau	110.59	31.6135	1149	65.7384	98.17	92.47
43	X53	Rhododendron	Hymenanthes	R. praevernum	Non Qinghai-Xizang Plateau	110.35	31.501	1932	50.4186	95.19	91.7
44	X90	Rhododendron	Tsutsusi	R. simsii	Non Qinghai-Xizang Plateau	110.821	31.708	1009	41.3268	96.72	94.28
45	X92	Rhododendron	Tsutsusi	R. mariesii	Non Qinghai-Xizang Plateau	110.802	31.701	1214	51.5143	97.16	94.16
46	X97	Rhododendron	Hymenanthes	R. discolor	Non Qinghai-Xizang Plateau	110.872	31.649	1429	39.789	98.01	91.36
47	X98	Rhododendron	Hymenanthes	R. sutchuenense	Non Qinghai-Xizang Plateau	110.47	31.732	1780	54.955	98.97	91.53
48	X99	Rhododendron	Rhododendron	R. augustinii	Non Qinghai-Xizang Plateau	110.47	31.732	1780	59.7988	98.95	91.95
49	XZ-0010	Rhododendron	Rhododendron	R. fragariiflorum	Qinghai-Xizang Plateau	94.6321	29.6316	4404	58.4533	97.74	90.51
50	XZ-0022	Rhododendron	Rhododendron	R. triflorum	Qinghai-Xizang Plateau	94.7276	29.6999	3461	64.6043	98.43	92.33
51	XZ-0036	Rhododendron	Hymenanthes	R. principis	Qinghai-Xizang Plateau	94.7229	29.662	3787	39.0778	97.75	91.45
52	XZ-0040	Rhododendron	Hymenanthes	R. lanatoides	Qinghai-Xizang Plateau	94.723	29.6618	3792	37.5401	97.25	91.02
53	XZ-0043	Rhododendron	Hymenanthes	R. campylocarpum	Qinghai-Xizang Plateau	94.7232	29.6614	3800	48.4196	95.48	92.82
54	XZ-0049	Rhododendron	Hymenanthes	R. hylaeum	Qinghai-Xizang Plateau	94.7005	29.6414	4022	46.7857	95.17	92.31
55	XZ-0052	Rhododendron	Hymenanthes	R. hirtipes	Qinghai-Xizang Plateau	94.7146	29.6378	4110	55.4932	98.04	92.9
56	XZ-0065	Rhododendron	Rhododendron	R. laudandum	Qinghai-Xizang Plateau	94.6513	29.6101	4556	37.3286	92.97	82.42
57	XZ-0066	Rhododendron	Rhododendron	R. laudandum	Qinghai-Xizang Plateau	94.6512	29.6097	4553	43.4604	86.01	77.22
58	XZ-0073	Rhododendron	Rhododendron	R. laudandum	Qinghai-Xizang Plateau	94.6511	29.6092	4549	35.887	98.22	87.19
59	XZ-0077	Rhododendron	Hymenanthes	R. faucium	Qinghai-Xizang Plateau	94.741	29.8283	2995	35.0412	98.3	91.46
60	XZ-0081	Rhododendron	Hymenanthes	R. faucium	Qinghai-Xizang Plateau	94.7416	29.8299	3076	60.1833	97.59	91.83
61	XZ-0083	Rhododendron	Rhododendron	R. virgatum	Qinghai-Xizang Plateau	95.1985	30.0618	2283	38.3282	94.07	88.52
62	XZ-0085	Rhododendron	Hymenanthes	R. kendrickii	Qinghai-Xizang Plateau	95.1988	30.0598	2298	41.0769	94.76	91.79
63	XZ-0086	Rhododendron	Hymenanthes	R. kendrickii	Qinghai-Xizang Plateau	95.1988	30.0596	2306	36.2522	98.75	90.9
64	XZ-0101	Rhododendron	Rhododendron	R. seinghkuense	Qinghai-Xizang Plateau	97.4319	28.9042	2963	49.7843	92.21	86.74
65	XZ-0102	Rhododendron	Rhododendron	R. lepidotum	Qinghai-Xizang Plateau	97.432	28.9044	2961	45.1711	93.56	89.06
66	XZ-0103	Rhododendron	Rhododendron	R. heliolepis	Qinghai-Xizang Plateau	97.4318	28.9043	2932	65.0079	94.94	91.42
67	XZ-0106	Rhododendron	Hymenanthes	R. fulvum	Qinghai-Xizang Plateau	97.4278	28.9075	3124	49.2461	90.71	81.25
68	XZ-0112	Rhododendron	Rhododendron	R. trichostomum	Qinghai-Xizang Plateau	97.7288	28.709	4366	50.2841	95.67	91.59
69	XZ-0113	Rhododendron	Rhododendron	R. bulu	Qinghai-Xizang Plateau	97.8782	28.6393	4328	36.5598	97.93	86.84
70	XZ-0115	Rhododendron	Hymenanthes	R. megalanthum	Qinghai-Xizang Plateau	98.4589	28.5399	3168	36.3291	95	90.93
71	XZ-0116	Rhododendron	Hymenanthes	R. coriaceum	Qinghai-Xizang Plateau	98.46	28.543	3376	42.4416	95.12	90.18
72	XZ-0117	Rhododendron	Hymenanthes	R. wardii	Qinghai-Xizang Plateau	98.4905	28.5432	4122	46.8818	95.56	91.72
73	XZ-0119	Rhododendron	Hymenanthes	R. aganniphum var. flavorufum	Qinghai-Xizang Plateau	98.5036	28.5291	4476	47.7276	95.78	92.17
74	XZ-0126	Rhododendron	Hymenanthes	R. williamsianum	Qinghai-Xizang Plateau	98.1186	28.5872	3709	60.0872	97.33	91.79
75	XZ-0127	Rhododendron	Rhododendron	R. virgatum	Qinghai-Xizang Plateau	98.4286	28.6434	2268	44.7098	96.55	90.83
76	XZ-0129	Rhododendron	Hymenanthes	R. decorum	Qinghai-Xizang Plateau	97.167	29.323	3741	43.7102	97.97	91.75
77	XZ-0131	Rhododendron	Rhododendron	R. trichostomum	Qinghai-Xizang Plateau	97.1339	29.3297	3892	36.925	98.29	91.98
78	XZ-0133	Rhododendron	Hymenanthes	R. aganniphum var. schizopeplum	Qinghai-Xizang Plateau	97.0588	29.3381	4295	41.1153	96.86	92.64
79	XZ-0137	Rhododendron	Hymenanthes	R. uvariifolium	Qinghai-Xizang Plateau	95.7141	29.8255	3201	39.0778	97.89	86.23
80	XZ-0141	Rhododendron	Hymenanthes	R. vellereum	Qinghai-Xizang Plateau	94.5878	29.5775	4008	36.8289	97.29	91.05
81	XZ-0142	Rhododendron	Hymenanthes	R. hylaeum	Qinghai-Xizang Plateau	94.5878	29.5775	4009	40.7117	96.25	91.65
82	XZ-0143	Rhododendron	Hymenanthes	R. souliei	Qinghai-Xizang Plateau	94.5878	29.5775	4009	40.6155	94.04	90.95
83	XZ-0149	Rhododendron	Hymenanthes	R. principis	Qinghai-Xizang Plateau	94.6997	29.6172	4288	40.4618	98.36	93.19
84	XZ-0150	Rhododendron	Hymenanthes	R. ramipilosum	Qinghai-Xizang Plateau	94.699	29.6171	4286	42.0187	98.84	91.69
85	XZ-0151	Rhododendron	Hymenanthes	R. vellereum	Qinghai-Xizang Plateau	94.6997	29.6174	4307	46.3052	96.28	91.82
86	XZ-0155	Rhododendron	Hymenanthes	R. vellereum	Qinghai-Xizang Plateau	94.7093	29.6284	4168	38.1936	94.17	91.42
87	XZ-0159	Rhododendron	Rhododendron	R. oreotrephes	Qinghai-Xizang Plateau	94.7197	29.6565	3865	45.9015	97.51	90.19
88	XZ-0160	Rhododendron	Hymenanthes	R. selense	Qinghai-Xizang Plateau	94.72	29.6565	3866	42.6338	94.65	91.96
89	XZ-0169	Rhododendron	Hymenanthes	R. uvariifolium	Qinghai-Xizang Plateau	94.7402	29.8243	3085	46.113	97.83	87.64
90	XZ-0176	Rhododendron	Hymenanthes	R. principis	Qinghai-Xizang Plateau	91.8739	27.9264	4447	58.7993	97.05	91.49
91	XZ-0184	Rhododendron	Rhododendron	R. telmateium	Qinghai-Xizang Plateau	91.8736	27.9263	4454	44.4599	95.47	90.77
92	XZ-0195	Rhododendron	Hymenanthes	R. traillianum var. dictyotum	Qinghai-Xizang Plateau	91.8506	27.9208	3996	50.6109	97.53	92.13
93	XZ-0201	Rhododendron	Rhododendron	R. baileyi	Qinghai-Xizang Plateau	91.8355	27.9237	3818	62.6437	98.78	88.58
94	XZ-0207	Rhododendron	Hymenanthes	R. hodgsonii	Qinghai-Xizang Plateau	91.8348	27.9226	3804	51.6873	95.39	86.82
95	XZ-0213	Rhododendron	Hymenanthes	R. tsariense	Qinghai-Xizang Plateau	91.8349	27.9224	3811	53.9554	94.47	91.93
96	XZ-0220	Rhododendron	Hymenanthes	R. arboreum	Qinghai-Xizang Plateau	91.8198	27.9218	3514	47.9967	97.3	92.09
97	XZ-0223	Rhododendron	Rhododendron	R. igneum	Qinghai-Xizang Plateau	91.82	27.9193	3546	51.0337	94.01	90.42
98	XZ-0227	Rhododendron	Rhododendron	R. keysii	Qinghai-Xizang Plateau	91.794	27.8742	2923	43.9986	95.23	90.14
99	XZ-0231	Rhododendron	Rhododendron	R. maddenii	Qinghai-Xizang Plateau	91.7639	27.8383	2531	42.6915	97.43	89.28
100	XZ-0232	Rhododendron	Rhododendron	R. virgatum	Qinghai-Xizang Plateau	91.764	27.8383	2531	46.8049	93.21	89.92
101	XZ-155	Rhododendron	Hymenanthes	R. vellereum	Qinghai-Xizang Plateau	94.7093	29.6284	4168	53.1097	97.16	91.24
102	Rbai	Rhododendron	Hymenanthes	R. bailiense	Non Qinghai-Xizang Plateau	105.878	27.24	1753	73.5094	90.28	80.23
103	Rde	Rhododendron	Hymenanthes	R. delavayi	Qinghai-Xizang Plateau	100.127	25.6687	2838	144.046	97.2	83.11
104	Rgr	Rhododendron	Hymenanthes	R. griersonianum	Non Qinghai-Xizang Plateau	98.2024	25.4679	1862	173.48	92.55	88.97
105	Rhe	Rhododendron	Hymenanthes	R. henanense subsp. lingbaoense	Non Qinghai-Xizang Plateau	110.479	34.4201	2343	145.397	94.73	90.92
106	Rmi	Rhododendron	Rhododendron	R. micranthum	Non Qinghai-Xizang Plateau	111.764	33.6914	1567	122.338	93.94	88.85
107	Rmo	Rhododendron	Pentanthera	R. molle	Non Qinghai-Xizang Plateau	110.306	25.0769	160	104.606	92.93	88.92
108	Rov	Rhododendron	Azaleastrum	R. ovatum	Non Qinghai-Xizang Plateau	120.193	30.2691	16	136.095	99.71	97.38
109	Rri	Rhododendron	Tsutsusi	R. mucronatum var. ripense	Non Qinghai-Xizang Plateau	133.018	35.1749	436	79.8946	91.35	86.81
110	Rsi	Rhododendron	Tsutsusi	R. simsii	Non Qinghai-Xizang Plateau	113.12	31.0184	63	163.783	98.6	89.2
111	Rvi	Rhododendron	Azaleastrum	R. vialii	Non Qinghai-Xizang Plateau	102.741	25.1409	2045	148.137	99.74	99.3
112	Rwi	Rhododendron	Hymenanthes	R. williamsianum	Non Qinghai-Xizang Plateau	-122.302	47.2929	125	87.126	96.59	89.13
113	RH001	Rhododendron	Therorhodion	R. camtschaticum	Non Qinghai-Xizang Plateau	148	45.1	675	48.478	96.52	85.25
114	RH002	Rhododendron	Pentanthera	R. molle ssp. japonicum	Non Qinghai-Xizang Plateau	140.2	38.24	680	42.4262	98.7	88.6
115	RH005	Rhododendron	Rhododendron	R. polylepis	Non Qinghai-Xizang Plateau	103.58	31.13	1979	37.7262	87.68	79.23
116	RH006	Rhododendron	Rhododendron	R. triflorum	Qinghai-Xizang Plateau	94.25	29.59	4369	39.9119	92.75	89.42
117	RH007	Rhododendron	Hymenanthes	R. falconeri	Qinghai-Xizang Plateau	88.27	27.03	1905	37.5114	97.72	90.39
118	RH008	Rhododendron	Hymenanthes	R. auriculatum	Non Qinghai-Xizang Plateau	108.4	30.25	1519	39.5203	93.98	89.56
119	RH010	Rhododendron	Hymenanthes	R. lanigerum	Qinghai-Xizang Plateau	85.3	28.9	4362	38.4211	96.89	90.56
120	RH011	Rhododendron	Hymenanthes	R. catawbiense	Qinghai-Xizang Plateau	81.88	35.89	5181	36.5638	95.56	89.61
121	RH013	Rhododendron	Hymenanthes	R. caucasicum	Non Qinghai-Xizang Plateau	41.21	41	2724	45.1678	98.76	90.06
122	RH014	Rhododendron	Hymenanthes	R. smirnowii	Non Qinghai-Xizang Plateau	41.6	41.3	700	42.0598	96.42	82.58
123	RH015	Rhododendron	Hymenanthes	R. yakushimanum	Non Qinghai-Xizang Plateau	130.52	30.31	1502	41.2638	92.36	81.55
124	RH016	Rhododendron	Hymenanthes	R. insigne	Non Qinghai-Xizang Plateau	102.9	29.7	1437	40.809	95.49	89.86
125	RH017	Rhododendron	Hymenanthes	R. barbatum	Qinghai-Xizang Plateau	87.17	27.75	3709	37.7009	94.78	90.26
126	RH019	Rhododendron	Hymenanthes	R. dichroanthum	Qinghai-Xizang Plateau	98.67	25.67	2163	40.1014	91.69	87.9
127	RH020	Rhododendron	Hymenanthes	R. maximum	Qinghai-Xizang Plateau	87.03	35.2	4859	48.0737	96.11	90.15
128	RH022	Rhododendron	Azaleastrum	R. stamineum	Non Qinghai-Xizang Plateau	102.89	29.63	1479	37.3851	96.35	93.79
129	RH023	Rhododendron	Azaleastrum	R. stamineum	Non Qinghai-Xizang Plateau	102.89	29.63	1479	31.6996	93.28	75.84
130	RH024	Rhododendron	Hymenanthes	R. maximum	Non Qinghai-Xizang Plateau	-80.31	38.86	528	43.0832	96.52	82.53
131	RH025	Rhododendron	Hymenanthes	R. lanatum	Qinghai-Xizang Plateau	89.04	27.57	4360	41.1627	96.18	91.6
132	RH030	Rhododendron	Hymenanthes	R. fulgens	Qinghai-Xizang Plateau	88.9	27.5	3001	51.207	99.17	92.66
133	RH031	Rhododendron	Hymenanthes	R. macabeanum	Qinghai-Xizang Plateau	95	26	1843	48.478	95.74	92.14
134	RH032	Rhododendron	Hymenanthes	R. oreodoxa	Qinghai-Xizang Plateau	103.77	31.57	2335	40.5563	96.81	92.86
135	RH033	Rhododendron	Hymenanthes	R. davidii	Non Qinghai-Xizang Plateau	103.58	31.13	1979	47.96	95.53	89.95
136	RH034	Rhododendron	Hymenanthes	R. lulangense	Qinghai-Xizang Plateau	94.25	29.59	4369	49.2614	94.43	89.44
137	RH035	Rhododendron	Hymenanthes	R. principis	Qinghai-Xizang Plateau	94.25	29.59	4369	47.6442	95.69	91.46
138	RH036	Rhododendron	Hymenanthes	R. wallichii	Qinghai-Xizang Plateau	91	28.3	4452	53.2285	94.2	91.7
139	RH037	Rhododendron	Hymenanthes	R. coriaceum	Qinghai-Xizang Plateau	98.8	28.23	3711	41.7944	96.57	93.06
140	RH038	Rhododendron	Hymenanthes	R. praevernum	Non Qinghai-Xizang Plateau	110.26	30.81	4549	47.2651	95.5	93.12
141	RH039	Rhododendron	Hymenanthes	R. thomsonii	Qinghai-Xizang Plateau	91.82	27.92	3502	59.4825	99	92.34
142	RH040	Rhododendron	Hymenanthes	R. pseudochrysanthum	Non Qinghai-Xizang Plateau	120.81	23.52	2165	45.5469	95.15	89.22
143	RH041	Rhododendron	Hymenanthes	R. hodgsonii	Qinghai-Xizang Plateau	91	27.4	3615	55.7428	97.93	92.23
144	RH042	Rhododendron	Hymenanthes	R. adenopodum	Non Qinghai-Xizang Plateau	108.73	31.88	1826	44.8014	98.32	92.63
145	RH043	Rhododendron	Hymenanthes	R. crinigerum	Qinghai-Xizang Plateau	99.26	27.44	3180	35.8563	90.24	74.29
146	RH044	Rhododendron	Hymenanthes	R. pudorosum	Qinghai-Xizang Plateau	92.91	28.49	3872	58.5729	97.27	91.73
147	RH045	Rhododendron	Rhododendron	R. siderophyllum	Non Qinghai-Xizang Plateau	104.39	25.72	2054	36.1216	89.42	75.88
148	RH047	Rhododendron	Hymenanthes	R. sinofalconeri	Non Qinghai-Xizang Plateau	104.5	27.83	787	48.4022	96.53	90.36
149	RH048	Rhododendron	Hymenanthes	R. meddianum	Non Qinghai-Xizang Plateau	98.97	25.5	1965	46.7471	95.88	92.21
150	RH049	Rhododendron	Hymenanthes	R. kesangiae	Qinghai-Xizang Plateau	89.7	27.5	3635	47.0756	97.01	90.6
151	RH050	Rhododendron	Hymenanthes	R. tsariense	Qinghai-Xizang Plateau	94.6	29.3	4382	49.4888	97.63	91.77
152	RH051	Rhododendron	Hymenanthes	R. ochraceum	Non Qinghai-Xizang Plateau	103.1	29.2	1520	52.8748	94.91	91.53
153	RH052	Rhododendron	Hymenanthes	R. sherriffii	Qinghai-Xizang Plateau	95.5	30.4	4010	52.3568	98.83	91.82
154	RH053	Rhododendron	Hymenanthes	R. hunnewellianum	Non Qinghai-Xizang Plateau	103.4	30.68	1112	37.7262	93.96	74.7
155	RH054	Rhododendron	Hymenanthes	R. platypodum	Non Qinghai-Xizang Plateau	107.13	29.05	946	51.8261	96.18	91.95
156	RH055	Rhododendron	Hymenanthes	R. lacteum	Qinghai-Xizang Plateau	100.08	25.68	3772	49.2614	98.74	90.8
157	RH056	Rhododendron	Hymenanthes	R. floribundum	Non Qinghai-Xizang Plateau	104.62	26.12	2211	47.7705	95.31	90.62
158	RH058	Rhododendron	Hymenanthes	R. adenogynum	Qinghai-Xizang Plateau	100.21	27.16	4285	53.3928	98.97	90.11
159	RH059	Rhododendron	Rhododendron	R. edgeworthii	Qinghai-Xizang Plateau	100.11	25.7	2821	49.1476	95.21	90.28
160	RH060	Rhododendron	Hymenanthes	R. haematodes	Qinghai-Xizang Plateau	100.09	25.68	3941	53.9108	97.39	87.94
161	RH061	Rhododendron	Hymenanthes	R. roxieanum	Qinghai-Xizang Plateau	99.6	26.93	3176	56.8672	97.12	91.39
162	RH062	Rhododendron	Rhododendron	R. rubiginosum	Qinghai-Xizang Plateau	100.1	26.38	3346	47.9221	94.06	90.72
163	RH063	Rhododendron	Rhododendron	R. maddenii ssp. crassum	Qinghai-Xizang Plateau	100.14	25.65	2760	45.9511	96.54	88.99
164	RH064	Rhododendron	Hymenanthes	R. wolongense	Non Qinghai-Xizang Plateau	103.31	31.1	1924	51.4724	98.91	93.06
165	RH066	Rhododendron	Rhododendron	R. trichostomum	Qinghai-Xizang Plateau	104.16	32.91	2566	46.2796	94.57	91.82
166	RH067	Rhododendron	Rhododendron	R. moupinense	Qinghai-Xizang Plateau	103.09	28.72	2346	44.5487	95.36	89.62
167	RH068	Rhododendron	Hymenanthes	R. pingianum	Qinghai-Xizang Plateau	103.09	28.72	2346	45.5342	92.81	89.44
168	RH069	Rhododendron	Rhododendron	R. concinnum	Qinghai-Xizang Plateau	104	31.69	3117	50.4616	92.8	86.85
169	RH070	Rhododendron	Rhododendron	R. nitidulum	Qinghai-Xizang Plateau	102.37	31	2496	54.2519	97.18	90.67
170	RH072	Rhododendron	Rhododendron	R. polycladum	Qinghai-Xizang Plateau	102.37	31	2496	53.2917	95.85	90.89
171	RH073	Rhododendron	Hymenanthes	R. rufum	Qinghai-Xizang Plateau	102.74	30.81	3058	44.9404	97.85	92.79
172	RH074	Rhododendron	Hymenanthes	R. przewalskii	Qinghai-Xizang Plateau	102.74	30.81	3058	40.0256	95.28	91.01
173	RH075	Rhododendron	Rhododendron	R. anthopogonoides	Qinghai-Xizang Plateau	102.74	30.81	3058	52.2936	94.81	90.67
174	RH076	Rhododendron	Hymenanthes	R. sidereum	Qinghai-Xizang Plateau	95.52	29.7	2630	47.063	98.45	90.67
175	RH077	Rhododendron	Rhododendron	R. sargentianum	Qinghai-Xizang Plateau	104	31.69	3117	41.0617	97.58	88.76
176	RH078	Rhododendron	Hymenanthes	R. vernicosum	Qinghai-Xizang Plateau	101.11	31.88	3083	48.099	97.75	92.64
177	RH079	Rhododendron	Rhododendron	R. calostrotum	Qinghai-Xizang Plateau	95.7	29.79	3682	42.1987	92.48	86.67
178	RH080	Rhododendron	Hymenanthes	R. beesianum	Qinghai-Xizang Plateau	95.7	29.79	3682	47.442	98.83	92.29
179	RH082	Rhododendron	Hymenanthes	R. cerasinum	Qinghai-Xizang Plateau	95	29.47	3266	51.7124	98.82	91.55
180	RH083	Rhododendron	Hymenanthes	R. forrestii	Qinghai-Xizang Plateau	95	29.47	3266	45.0288	97.33	89.59
181	RH085	Rhododendron	Rhododendron	R. hypenanthum	Qinghai-Xizang Plateau	95	29.47	3266	42.1229	98.17	87.37
182	RH086	Rhododendron	Hymenanthes	R. hirtipes	Qinghai-Xizang Plateau	94.58	29.56	4032	47.8842	94.78	91.48
183	RH087	Rhododendron	Rhododendron	R. complexum	Qinghai-Xizang Plateau	98.49	29.7	4179	49.4761	96.44	89.28
184	RH088	Rhododendron	Hymenanthes	R. souliei	Qinghai-Xizang Plateau	101.86	30.01	3608	47.3536	98.56	92.04
185	RH089	Rhododendron	Rhododendron	R. setosum	Qinghai-Xizang Plateau	88.98	27.81	4372	50.8659	98.04	90.96
186	RH090	Rhododendron	Rhododendron	R. pendulum	Qinghai-Xizang Plateau	88.98	27.81	4372	50.4363	95.29	90.9
187	RH092	Rhododendron	Hymenanthes	R. orbiculare	Qinghai-Xizang Plateau	102.52	30.38	2825	44.9151	94.43	90.78
188	RH093	Rhododendron	Hymenanthes	R. auriculatum	Non Qinghai-Xizang Plateau	110.12	31.45	1630	49.7162	97.25	90.34
189	RH094	Rhododendron	Hymenanthes	R. oreodoxa var. fargesii	Non Qinghai-Xizang Plateau	110.45	31.53	2539	56.7914	97.01	92.64
190	RH095	Rhododendron	Hymenanthes	R. maculiferum	Non Qinghai-Xizang Plateau	110.47	31.53	2793	47.4546	95.64	92.24
191	RH096	Rhododendron	Hymenanthes	R. oreodoxa	Qinghai-Xizang Plateau	102.98	30.88	3003	53.1906	97.78	92.26
192	RH097	Rhododendron	Hymenanthes	R. strigillosum	Qinghai-Xizang Plateau	102.96	30.54	2446	48.996	97.42	89.52
193	RH098	Rhododendron	Rhododendron	R. dendrocharis	Qinghai-Xizang Plateau	102.96	30.53	2608	41.9713	95.29	79.36
194	RH099	Rhododendron	Hymenanthes	R. delavayi	Non Qinghai-Xizang Plateau	105.47	25.39	1772	50.1205	99.17	92.22
195	RH100	Rhododendron	Hymenanthes	R. magniflorum	Non Qinghai-Xizang Plateau	105.46	25.38	1835	50.032	93.95	88.43
196	RH102	Rhododendron	Hymenanthes	R. maoerense	Non Qinghai-Xizang Plateau	110.46	25.91	1489	52.2936	96.25	91.73
197	RH103	Rhododendron	Hymenanthes	R. verruciferum	Qinghai-Xizang Plateau	101.22	30.89	3390	49.0718	96.14	91.95
198	RH104	Rhododendron	Hymenanthes	R. gonggashanense	Qinghai-Xizang Plateau	101.54	29.47	3556	49.0087	95.25	92.54
199	RH105	Rhododendron	Rhododendron	R. minyaense	Qinghai-Xizang Plateau	100.3	29.56	4352	52.9506	96.25	91.29
200	RH106	Rhododendron	Rhododendron	R. radendum	Qinghai-Xizang Plateau	99.76	28.95	3977	50.1079	99.18	92.3
201	RH107	Rhododendron	Tsutsusi	R. atrovirens	Non Qinghai-Xizang Plateau	103.92	27.72	1508	41.0111	90.81	79.9
202	RH108	Rhododendron	Hymenanthes	R. anthosphaerum	Qinghai-Xizang Plateau	98.46	27.84	3183	47.1261	96.4	92.49
203	RH109	Rhododendron	Rhododendron	R. brachypodum	Non Qinghai-Xizang Plateau	107.25	28.98	1375	37.9662	97.62	85.81
204	RH110	Rhododendron	Hymenanthes	R. longipes var. chienianum	Non Qinghai-Xizang Plateau	107.19	29.02	2138	56.6019	95.34	91.78
205	RH111	Rhododendron	Hymenanthes	R. campanulatum	Qinghai-Xizang Plateau	85.33	28.08	2968	49.5646	95.96	90.87
206	RH112	Rhododendron	Hymenanthes	R. hypoglaucum	Non Qinghai-Xizang Plateau	108.68	31.83	1800	56.8546	92.81	84.69
207	RH113	Rhododendron	Hymenanthes	R. decorum	Qinghai-Xizang Plateau	102.35	28.78	2723	49.1476	96.06	90.82
208	RH114	Rhododendron	Rhododendron	R. spiciferum	Non Qinghai-Xizang Plateau	102.75	25.14	1940	43.7022	98.45	85.15
209	RH115	Rhododendron	Hymenanthes	R. glanduliferum	Non Qinghai-Xizang Plateau	103.9	27.45	1884	49.0718	99.04	92.19
210	RH116	Rhododendron	Hymenanthes	R. huanum	Qinghai-Xizang Plateau	103.42	29.05	2224	51.2702	94.24	89.17
211	RH117	Rhododendron	Rhododendron	R. mianningense	Qinghai-Xizang Plateau	102.4	28.77	3622	42.8431	97.9	90.32
212	RH118	Rhododendron	Rhododendron	R. cuneatum	Qinghai-Xizang Plateau	102.4	28.77	3622	43.1842	93.72	90.55
213	RH119	Rhododendron	Hymenanthes	R. aureum	Non Qinghai-Xizang Plateau	128.07	42.04	2306	52.3694	96.84	92.94
214	RH120	Rhododendron	Rhododendron	R. ciliicalyx	Non Qinghai-Xizang Plateau	102.73	25.13	1914	50.3858	95.64	88.66
215	RH121	Rhododendron	Rhododendron	R. sulfureum	Qinghai-Xizang Plateau	100.14	25.64	3016	47.7705	96.25	89.68
216	RH122	Rhododendron	Rhododendron	R. tomentosum	Non Qinghai-Xizang Plateau	128.44	42.03	1268	58.0928	95.05	90.52
217	RH123	Rhododendron	Hymenanthes	R. coryanum	Qinghai-Xizang Plateau	94.4	29.6	2969	48.8697	98.18	93.04
218	RH124	Rhododendron	Rhododendron	R. polylepis	Non Qinghai-Xizang Plateau	103.58	31.13	1979	46.5829	90.95	84.11
219	RH125	Rhododendron	Hymenanthes	R. tanastylum var. lingzhiense	Qinghai-Xizang Plateau	94.25	29.59	4369	48.3643	99.14	92.3
220	RH126	Rhododendron	Hymenanthes	R. phaeochrysum	Qinghai-Xizang Plateau	94.25	29.59	4369	51.1186	96.14	91.65
221	RH127	Rhododendron	Hymenanthes	R. fulvum	Qinghai-Xizang Plateau	98.8	28.23	3711	44.0055	99.12	91.76
222	RH128	Rhododendron	Hymenanthes	R. williamsianum	Non Qinghai-Xizang Plateau	103.4	29.5	811	45.1299	97.54	93.02
223	RH129	Rhododendron	Hymenanthes	R. faucium	Qinghai-Xizang Plateau	95.53	30.13	3750	55.9323	97.56	91.73
224	RH130	Rhododendron	Hymenanthes	R. brachycarpum	Non Qinghai-Xizang Plateau	139.4	36.8	2018	52.7863	96.19	91.98
225	RH131	Rhododendron	Hymenanthes	R. hyperythrum	Non Qinghai-Xizang Plateau	120.96	23.47	3807	50.2468	98.45	92.2
226	RH133	Rhododendron	Hymenanthes	R. adenosum	Qinghai-Xizang Plateau	100.86	28.38	2559	48.5538	95.1	90.15
227	RH134	Rhododendron	Hymenanthes	R. griersonianum	Qinghai-Xizang Plateau	98.46	25.33	1909	53.1906	93.19	90.27
228	RH135	Rhododendron	Hymenanthes	R. makinoi	Non Qinghai-Xizang Plateau	137.3	35	341	39.4445	81.59	73.13
229	RH136	Rhododendron	Hymenanthes	R. niveum	Qinghai-Xizang Plateau	88.7	27.8	3718	56.2861	97.47	92.56
230	RH138	Rhododendron	Rhododendron	R. liliiflorum	Non Qinghai-Xizang Plateau	104.39	25.72	2054	47.6189	98.78	90.23
231	RH139	Rhododendron	Hymenanthes	R. microgynum	Qinghai-Xizang Plateau	99.09	28.4	3877	50.8912	97.53	92.03
232	RH140	Rhododendron	Rhododendron	R. changii	Non Qinghai-Xizang Plateau	107.13	29.05	946	50.0573	92.2	87.98
233	RH141	Rhododendron	Hymenanthes	R. delavayi	Non Qinghai-Xizang Plateau	104.62	26.12	2211	38.838	87.48	74.16
234	RH144	Rhododendron	Hymenanthes	R. floribundum	Non Qinghai-Xizang Plateau	105.83	27.22	1551	52.7863	97.59	89.11
235	RH146	Rhododendron	Rhododendron	R. oreotrephes	Qinghai-Xizang Plateau	99.63	27.8	3584	57.0062	98.92	91.95
236	RH147	Rhododendron	Hymenanthes	R. wardii	Qinghai-Xizang Plateau	99.15	28.31	3716	42.8684	98.43	92.25
237	RH148	Rhododendron	Rhododendron	R. pachypodum	Qinghai-Xizang Plateau	100.14	25.65	2760	45.8374	92.86	88.72
238	RH149	Rhododendron	Hymenanthes	R. taliense	Qinghai-Xizang Plateau	100.1	25.66	3921	49.2614	97	91.82
239	RH150	Rhododendron	Rhododendron	R. yunnanense	Qinghai-Xizang Plateau	100.2	27.02	3082	39.9119	94.37	90.65
240	RH151	Rhododendron	Hymenanthes	R. selense	Qinghai-Xizang Plateau	99.63	27.8	3584	47.2778	96.9	92.84
241	RH152	Rhododendron	Hymenanthes	R. argyrophyllum	Non Qinghai-Xizang Plateau	102.65	30.41	1545	52.382	94.14	90.86
242	RH153	Rhododendron	Hymenanthes	R. balangense	Qinghai-Xizang Plateau	103.2	31.05	2031	46.3934	95.97	91.02
243	RH154	Rhododendron	Hymenanthes	R. balangense	Qinghai-Xizang Plateau	104.16	32.91	2566	41.3775	97.84	90.84
244	RH155	Rhododendron	Hymenanthes	R. przewalskii	Qinghai-Xizang Plateau	104.16	32.91	2566	50.6132	96.97	91.63
245	RH157	Rhododendron	Rhododendron	R. dauricum	Non Qinghai-Xizang Plateau	128.07	42.02	2280	51.4218	98.63	93.19
246	RH158	Rhododendron	Hymenanthes	R. ririei	Qinghai-Xizang Plateau	103.09	28.72	2346	45.2184	98.15	87.45
247	RH159	Rhododendron	Hymenanthes	R. sikangense	Qinghai-Xizang Plateau	102.39	29.92	2168	46.4565	92.14	84.97
248	RH160	Rhododendron	Hymenanthes	R. longesquamatum	Qinghai-Xizang Plateau	104	31.69	3117	41.5544	98.38	90.74
249	RH161	Rhododendron	Rhododendron	R. ambiguum	Qinghai-Xizang Plateau	103.2	31.05	2031	47.1514	96.39	89.21
250	RH162	Rhododendron	Rhododendron	R. augustinii	Qinghai-Xizang Plateau	103.2	31.05	2031	46.5955	92.95	87.13
251	RH163	Rhododendron	Hymenanthes	R. ramsdenianum	Qinghai-Xizang Plateau	95.52	29.7	2630	46.4439	92.4	88.86
252	RH164	Rhododendron	Hymenanthes	R. faberi	Qinghai-Xizang Plateau	104	31.69	3117	41.049	97.92	88.08
253	RH165	Rhododendron	Hymenanthes	R. wasonii var. wenchuanense	Qinghai-Xizang Plateau	104	31.69	3117	53.6202	97.41	91.93
254	RH166	Rhododendron	Rhododendron	R. kongboense	Qinghai-Xizang Plateau	95.7	29.79	3682	45.37	93.08	88.19
255	RH167	Rhododendron	Hymenanthes	R. campylocarpum	Qinghai-Xizang Plateau	95	29.47	3266	46.027	97.26	92.57
256	RH168	Rhododendron	Hymenanthes	R. glischrum	Qinghai-Xizang Plateau	95	29.47	3266	51.0681	94.78	89.67
257	RH169	Rhododendron	Rhododendron	R. charitopes ssp. tsangpoense	Qinghai-Xizang Plateau	95	29.47	3266	46.4565	96.77	87.11
258	RH170	Rhododendron	Rhododendron	R. leptocarpum	Qinghai-Xizang Plateau	95.09	29.4	2573	49.274	93.49	89.03
259	RH171	Rhododendron	Hymenanthes	R. aganniphum var. schizopeplum	Qinghai-Xizang Plateau	89.04	27.57	4360	46.8356	93.74	88.73
260	RH172	Rhododendron	Hymenanthes	R. phaeochrysum	Qinghai-Xizang Plateau	94.58	29.56	4032	44.4603	95.47	91.06
261	RH173	Rhododendron	Hymenanthes	R. wiltonii	Qinghai-Xizang Plateau	102.56	30.43	2350	46.8735	93.64	89.84
262	RH174	Rhododendron	Hymenanthes	R. discolor	Non Qinghai-Xizang Plateau	110.26	30.8	1719	45.4205	98.36	92
263	RH175	Rhododendron	Hymenanthes	R. sutchuenense	Non Qinghai-Xizang Plateau	110.14	31.45	1627	48.4275	98.8	91.82
264	RH176	Rhododendron	Hymenanthes	R. pachytrichum	Qinghai-Xizang Plateau	102.96	30.54	2446	46.2038	96.76	89.42
265	RH177	Rhododendron	Azaleastrum	R. championae	Non Qinghai-Xizang Plateau	110.19	24.15	966	54.4667	96.91	93.32
266	RH178	Rhododendron	Rhododendron	R. amesiae	Qinghai-Xizang Plateau	102.56	30.43	2350	51.0681	95.36	91.59
267	RH181	Rhododendron	Hymenanthes	R. simiarum var. versicolor	Non Qinghai-Xizang Plateau	110.11	23.97	1465	52.3947	97.4	89.34
268	RH182	Rhododendron	Hymenanthes	R. chihsinianum	Non Qinghai-Xizang Plateau	111.01	26.37	1781	46.5197	98.37	91.83
269	RH183	Rhododendron	Rhododendron	R. liliiflorum	Non Qinghai-Xizang Plateau	111.01	26.37	1781	48.238	98.7	90.63
270	RH184	Rhododendron	Hymenanthes	R. fortunei	Non Qinghai-Xizang Plateau	109.95	25.6	896	41.1754	93.98	88.09
271	RH185	Rhododendron	Hymenanthes	R. brevinerve	Non Qinghai-Xizang Plateau	109.95	25.6	896	52.5589	95.33	91.45
272	RH186	Rhododendron	Hymenanthes	R. orbiculare ssp. oblongum	Non Qinghai-Xizang Plateau	110.46	25.91	1355	55.1111	96.83	92.6
273	RH187	Rhododendron	Rhododendron	R. capitatum	Qinghai-Xizang Plateau	101.35	30.73	3842	40.0509	98.73	91.73
274	RH188	Rhododendron	Hymenanthes	R. haofui	Non Qinghai-Xizang Plateau	114.16	26.51	1184	44.056	95.38	92.15
275	RH189	Rhododendron	Hymenanthes	R. jingangshanicum	Non Qinghai-Xizang Plateau	114.08	26.44	1693	52.0156	95.15	91.39
276	RH190	Rhododendron	Hymenanthes	R. irroratum	Qinghai-Xizang Plateau	100.1	25.85	2227	43.9802	94.88	91.09
277	RH191	Rhododendron	Hymenanthes	R. gonggashanense	Qinghai-Xizang Plateau	101.77	29.54	3645	45.6858	98.8	93.4
278	RH193	Rhododendron	Hymenanthes	R. uvariifolium	Qinghai-Xizang Plateau	99.61	26.95	2989	47.1009	95.87	89.27
279	RH194	Rhododendron	Hymenanthes	R. rex ssp. fictolacteum	Qinghai-Xizang Plateau	99.74	27.08	3335	51.2197	92.77	89.55
280	RH195	Rhododendron	Hymenanthes	R. bureavii	Qinghai-Xizang Plateau	100.11	26.25	3700	47.2146	99.17	92.31
281	RH196	Rhododendron	Rhododendron	R. racemosum	Qinghai-Xizang Plateau	100.16	26.11	2560	48.4275	97.84	91.66
282	RH197	Rhododendron	Rhododendron	R. anthopogon	Qinghai-Xizang Plateau	85.63	28.21	4712	60.2406	93.59	90.47
283	RH198	Rhododendron	Hymenanthes	R. cyanocarpum	Qinghai-Xizang Plateau	100.03	25.87	3233	45.4963	98.7	92.4
284	RH199	Rhododendron	Hymenanthes	R. rex ssp. fictolacteum	Qinghai-Xizang Plateau	99.99	25.87	3294	39.0023	95.65	89.57
285	RH200	Rhododendron	Hymenanthes	R. delavayi	Qinghai-Xizang Plateau	100.03	25.87	3233	47.6315	99.09	91.13
286	RH201	Rhododendron	Hymenanthes	R. protistum	Qinghai-Xizang Plateau	98.59	27.79	2145	48.4275	93.03	88.32
287	RH202	Rhododendron	Rhododendron	R. megeratum	Qinghai-Xizang Plateau	98.46	27.84	3183	47.0756	98.41	90.8
288	RH203	Rhododendron	Hymenanthes	R. arizelum	Qinghai-Xizang Plateau	98.46	27.84	3183	37.524	94.74	88.34
289	RH204	Rhododendron	Tsutsusi	R. simsii	Non Qinghai-Xizang Plateau	105.78	28.12	1635	32.0028	93.49	78.81
290	RH205	Rhododendron	Rhododendron	R. lepidotum	Qinghai-Xizang Plateau	85.57	28.22	4167	53.0264	97.14	88.19
291	RH206	Rhododendron	Rhododendron	R. setosum	Qinghai-Xizang Plateau	85.57	28.22	4167	52.8116	95.48	90.78
292	RH207	Rhododendron	Rhododendron	R. micranthum	Non Qinghai-Xizang Plateau	104.76	32.58	1460	46.0901	94.18	83.25
293	RH208	Rhododendron	Tsutsusi	R. mariesii	Non Qinghai-Xizang Plateau	108.68	31.6	1874	47.4673	89.49	84.55
294	RH209	Rhododendron	Hymenanthes	R. denudatum	Qinghai-Xizang Plateau	102.35	28.78	2723	39.4824	84.47	76.8
295	RH210	Rhododendron	Rhododendron	R. nuttallii	Qinghai-Xizang Plateau	95.15	29.19	1536	42.1861	94.23	88.7
296	RH211	Rhododendron	Rhododendron	R. lapponicum	Non Qinghai-Xizang Plateau	128.07	42.04	2306	46.4565	95.69	90.37
297	RH212	Rhododendron	Azaleastrum	R. hancockii	Non Qinghai-Xizang Plateau	102.73	25.13	1914	57.4358	97.83	95.03
298	RH213	Rhododendron	Rhododendron	R. roseatum	Non Qinghai-Xizang Plateau	102.73	25.13	1914	50.6638	92.8	89.19
299	RH214	Rhododendron	Rhododendron	R. siderophyllum	Qinghai-Xizang Plateau	102.62	25.07	2157	59.053	94.25	88.59
300	RH215	Rhododendron	Rhododendron	R. primuliflorum	Qinghai-Xizang Plateau	92.54	28.6	4017	48.5412	98.58	90.56
301	RH216	Rhododendron	Rhododendron	R. websterianum	Qinghai-Xizang Plateau	99.55	30.3	4476	50.31	96.68	90.34
302	RH217	Rhododendron	Hymenanthes	R. decorum	Non Qinghai-Xizang Plateau	105.83	27.22	1551	66.0903	95.1	92.58
303	RH218	Rhododendron	Rhododendron	R. davidsonianum	Non Qinghai-Xizang Plateau	105.83	27.22	1551	41.9966	94.75	87.67
304	RH219	Rhododendron	Hymenanthes	R. neriiflorum	Qinghai-Xizang Plateau	100.1	25.69	3450	58.4213	96.18	91.66
305	RH220	Rhododendron	Rhododendron	R. rigidum	Qinghai-Xizang Plateau	100.14	25.65	2760	51.6745	93.51	90.63
306	RH221	Rhododendron	Rhododendron	R. rupicola var. chryseum	Qinghai-Xizang Plateau	99.63	27.8	3584	54.4667	98.39	89.34
307	RH222	Rhododendron	Hymenanthes	R. galactinum	Non Qinghai-Xizang Plateau	103.6	31.48	1358	50.9417	97.52	88.95
308	RH223	Rhododendron	Rhododendron	R. mekongense	Qinghai-Xizang Plateau	95	29.47	3266	47.6442	98.24	87.73
309	RH224	Rhododendron	Rhododendron	R. nivale	Qinghai-Xizang Plateau	88.98	27.81	4372	49.0087	97.4	90.06
310	RH226	Rhododendron	Rhododendron	R. spinuliferum	Non Qinghai-Xizang Plateau	101.95	27.1	1880	47.8716	95.82	91.75
311	RH227	Rhododendron	Tsutsusi	R. chunii	Non Qinghai-Xizang Plateau	109.95	25.61	991	31.8259	74.85	63.49
312	RH228	Rhododendron	Hymenanthes	R. simiarum	Non Qinghai-Xizang Plateau	112.92	24.94	1398	45.4963	99.05	90.75
313	RH229	Rhododendron	Tsutsusi	R. huadingense	Non Qinghai-Xizang Plateau	121.09	29.25	906	53.0264	98.26	92.56
314	RH230	Rhododendron	Hymenanthes	R. grande	Qinghai-Xizang Plateau	95.3	29.3	1326	57.4737	97.19	91.04
315	RH232	Rhododendron	Hymenanthes	R. floccigerum	Qinghai-Xizang Plateau	98.46	27.84	3183	51.8261	98.84	90.58
316	RH234	Rhododendron	Hymenanthes	R. anwheiense	Non Qinghai-Xizang Plateau	115.4	30.8	111	51.1186	94.7	90.94
317	RH235	Rhododendron	Tsutsusi	R. kwangtungense	Non Qinghai-Xizang Plateau	112.92	24.94	1398	54.9468	97.12	85.77
318	RH236	Rhododendron	Hymenanthes	R. habrotrichum	Qinghai-Xizang Plateau	98.5	25.5	2321	52.7105	96.25	91.55
319	RH237	Rhododendron	Hymenanthes	R. agastum	Non Qinghai-Xizang Plateau	105.83	27.22	1551	54.1129	91.38	85.94
320	RH238	Rhododendron	Rhododendron	R. virgatum	Qinghai-Xizang Plateau	100.14	25.65	2760	52.6979	94.46	90.29
321	RH239	Rhododendron	Hymenanthes	R. beanianum	Non Qinghai-Xizang Plateau	97.4	28.1	3687	53.1275	97	92.22
322	RH240	Rhododendron	Rhododendron	R. keysii	Qinghai-Xizang Plateau	95.55	29.7	2821	44.5108	93.92	87.9
323	RH241	Rhododendron	Hymenanthes	R. exasperatum	Qinghai-Xizang Plateau	95.09	29.4	2573	55.8944	95.51	91.44
324	RH242	Rhododendron	Hymenanthes	R. hylaeum	Qinghai-Xizang Plateau	95.09	29.4	2573	47.8716	96.09	91.88
325	RH243	Rhododendron	Rhododendron	R. xanthocodon	Qinghai-Xizang Plateau	88.98	27.81	4372	51.106	97.29	89.52
326	RH244	Rhododendron	Rhododendron	R. triflorum	Qinghai-Xizang Plateau	94.56	29.56	3784	54.9847	98.66	90.06
327	RH245	Rhododendron	Hymenanthes	R. venator	Qinghai-Xizang Plateau	94	29.26	3812	50.9165	94.82	91.47
328	RH246	Rhododendron	Hymenanthes	R. decorum	Qinghai-Xizang Plateau	102.96	30.54	2446	45.6606	98.05	92.46
329	RH249	Rhododendron	Tsutsusi	R. mariae	Non Qinghai-Xizang Plateau	110.11	23.97	1465	57.0188	90.48	85.34
330	RH250	Rhododendron	Azaleastrum	R. bachii	Non Qinghai-Xizang Plateau	109.95	25.6	896	54.1256	97.04	93.71
331	RH251	Rhododendron	Hymenanthes	R. pachyphyllum	Non Qinghai-Xizang Plateau	111.01	26.37	1781	55.907	93.27	88.58
332	RH252	Rhododendron	Hymenanthes	R. ungernii	Non Qinghai-Xizang Plateau	41.9	41.5	799	61.5546	98.47	88.78
333	RH253	Rhododendron	Hymenanthes	R. xiaoxidongense	Non Qinghai-Xizang Plateau	114.06	26.43	1604	40.0004	93.33	87.94
334	RH254	Rhododendron	Rhododendron	R. tatsienense	Non Qinghai-Xizang Plateau	105.34	29.59	338	44.5993	94.89	91.25
335	RH255	Rhododendron	Hymenanthes	R. facetum	Qinghai-Xizang Plateau	100.02	25.85	3070	52.4831	95.22	91.77
336	RH256	Rhododendron	Rhododendron	R. rubiginosum	Qinghai-Xizang Plateau	100.02	25.85	3070	48.5412	97.99	89.7
337	RH257	Rhododendron	Rhododendron	R. dendricola	Non Qinghai-Xizang Plateau	98.64	27.77	1687	47.6821	91.77	88.2
338	RH258	Rhododendron	Hymenanthes	R. arboreum	Qinghai-Xizang Plateau	85.33	28.08	2968	59.71	97.84	91.76
339	RH259	Rhododendron	Hymenanthes	R. barbatum	Qinghai-Xizang Plateau	85.34	28.12	3238	54.1635	98.37	88.44
340	RH260	Rhododendron	Hymenanthes	R. detersile	Non Qinghai-Xizang Plateau	108.68	31.6	1874	46.1912	95.95	82.34
341	RH261	Rhododendron	Hymenanthes	R. hemsleyanum	Non Qinghai-Xizang Plateau	103.36	29.56	1516	42.1482	88.45	82.18
342	RH262	Rhododendron	Rhododendron	R. scabrifolium	Non Qinghai-Xizang Plateau	105.83	27.22	1551	44.2076	95.86	91.45
343	RH264	Rhododendron	Hymenanthes	R. macrophyllum	Non Qinghai-Xizang Plateau	-123.25	49.25	27	49.3245	95.44	83.45
344	RH265	Rhododendron	Hymenanthes	R. degronianum	Non Qinghai-Xizang Plateau	139.62	36.75	737	48.3264	93.35	85.06
345	RH266	Rhododendron	Hymenanthes	R. morii	Non Qinghai-Xizang Plateau	120.96	23.47	3807	51.6113	97.28	91.38
346	RH267	Rhododendron	Tsutsusi	R. simsii	Non Qinghai-Xizang Plateau	110.46	25.91	1489	59.8742	95.85	93.31
347	RH268	Rhododendron	Hymenanthes	R. faithae	Non Qinghai-Xizang Plateau	110.54	22.37	154	54.5172	97.56	91.84
348	RH269	Rhododendron	Rhododendron	R. lutescens	Non Qinghai-Xizang Plateau	102.65	30.41	1545	47.5683	93.41	89.57
349	RH270	Rhododendron	Tsutsusi	R. rivulare	Non Qinghai-Xizang Plateau	109.98	25.61	788	40.8342	88.12	80.89
350	RH271	Rhododendron	Azaleastrum	R. latoucheae	Non Qinghai-Xizang Plateau	106.72	26.62	1139	40.5942	90.99	85.6
351	RH272	Rhododendron	Rhododendron	R. kiangsiense	Non Qinghai-Xizang Plateau	114.16	26.51	1184	48.9834	92.6	84.28
352	RH280	Rhododendron	Tsutsusi	R. microphyton	Qinghai-Xizang Plateau	100.14	25.65	2760	51.8009	90.93	86.98
353	RH281	Rhododendron	Tsutsusi	R. seniavinii	Non Qinghai-Xizang Plateau	111.01	26.38	1469	51.5987	91.12	80.85
354	RH282	Rhododendron	Tsutsusi	R. florulentum	Non Qinghai-Xizang Plateau	114.16	26.56	844	40.013	81.11	71.34
355	RH283	Rhododendron	Tsutsusi	R. malipoense	Non Qinghai-Xizang Plateau	104.82	23.21	1122	41.1754	91.19	67.42
356	RH284	Rhododendron	Tsutsusi	R. simsii	Non Qinghai-Xizang Plateau	105.49	25.36	1667	51.2702	96.69	93.05
357	RH285	Rhododendron	Tsutsusi	R. mariesii	Non Qinghai-Xizang Plateau	108.41	31.61	1165	50.449	98.05	90.21
358	RH286	Rhododendron	Azaleastrum	R. latoucheae	Non Qinghai-Xizang Plateau	111.01	26.38	1469	49.514	98.94	90.48
359	RH287	Rhododendron	Azaleastrum	R. tutcherae	Non Qinghai-Xizang Plateau	102.46	22.98	1787	56.7409	96.72	94.65
360	RH288	Rhododendron	Azaleastrum	R. tutcherae	Non Qinghai-Xizang Plateau	100.99	22.75	1416	61.3651	96.44	94.58
361	RH289	Rhododendron	Azaleastrum	R. leptothrium	Qinghai-Xizang Plateau	99.27	27.28	2734	58.0422	98.01	96.16
362	RH290	Rhododendron	Hymenanthes	R. brevinerve	Non Qinghai-Xizang Plateau	110.24	24.17	1350	49.9941	95.81	88.8
363	RH291	Rhododendron	Azaleastrum	R. hongkongense	Non Qinghai-Xizang Plateau	114.07	26.43	1663	56.425	95.77	80.45
364	RH292	Rhododendron	Azaleastrum	R. bachii	Non Qinghai-Xizang Plateau	108.81	28.55	657	61.0492	95.58	85.21
365	RH293	Rhododendron	Azaleastrum	R. bachii	Non Qinghai-Xizang Plateau	107.11	28.99	1424	46.8987	95.07	72.21
366	RH294	Rhododendron	Azaleastrum	R. moulmainense	Non Qinghai-Xizang Plateau	110.11	23.97	1465	25.294	85.97	53.3
367	RH295	Rhododendron	Tsutsusi	R. microphyton	Qinghai-Xizang Plateau	101.98	27.05	2016	44.3087	92.57	87.87
368	RH296	Rhododendron	Tsutsusi	R. rivulare	Non Qinghai-Xizang Plateau	108.24	25.52	700	22.1354	68.44	41.37
369	RH297	Rhododendron	Azaleastrum	R. cavaleriei	Non Qinghai-Xizang Plateau	108.24	25.52	700	30.5372	97.5	86.25
370	RH298	Rhododendron	Azaleastrum	R. henryi	Non Qinghai-Xizang Plateau	110.19	24.15	966	38.0168	89.02	78.63
371	RH301	Rhododendron	Pentanthera	R. molle	Non Qinghai-Xizang Plateau	103.08	29.64	1104	42.1229	84.01	75.51
372	RH302	Rhododendron	Pentanthera	R. molle	Non Qinghai-Xizang Plateau	102.74	25.14	1960	37.4103	97.27	88.17
373	RH303	Rhododendron	Tsutsusi	R. schlippenbachii	Non Qinghai-Xizang Plateau	124.07	40.37	94	50.2089	84.64	62.2
374	RH304	Rhododendron	Tsutsusi	R. schlippenbachii	Non Qinghai-Xizang Plateau	124.07	40.37	94	35.4141	87.02	80.59
375	RH305	Rhododendron	Tsutsusi	R. schlippenbachii	Non Qinghai-Xizang Plateau	124.07	40.37	94	38.8254	89.08	75.94
376	RH306	Rhododendron	Hymenanthes	R. praevernum	Non Qinghai-Xizang Plateau	110.26	30.81	4549	35.5278	96.3	80.65
377	RH307	Rhododendron	Hymenanthes	R. sutchuenense	Non Qinghai-Xizang Plateau	110.16	31.3	2188	48.5917	95.83	85.96
378	RH308	Rhododendron	Hymenanthes	R. calophytum var. pauciflorum	Non Qinghai-Xizang Plateau	107.18	29.02	2097	48.9202	97.93	88.47
379	RH309	Rhododendron	Hymenanthes	R. calophytum var. pauciflorum	Non Qinghai-Xizang Plateau	107.18	29.02	2097	44.713	95.26	84.86
380	RH310	Rhododendron	Hymenanthes	R. calophytum	Qinghai-Xizang Plateau	103.33	29.54	2412	55.667	95.43	87.7
381	RH311	Rhododendron	Hymenanthes	R. calophytum	Qinghai-Xizang Plateau	102.31	29.88	2220	45.888	93.98	87.07
382	RH312	Rhododendron	Hymenanthes	R. asterochnoum	Qinghai-Xizang Plateau	103.77	31.57	2335	42.0219	95.13	90.03
383	RH313	Rhododendron	Hymenanthes	R. asterochnoum	Qinghai-Xizang Plateau	103.03	30.91	2736	47.9095	89.31	81.32
384	RH314	Rhododendron	Hymenanthes	R. jingangshanicum	Non Qinghai-Xizang Plateau	114.16	26.56	844	31.2574	94.9	86.76
385	RH315	Rhododendron	Hymenanthes	R. calophytum var. openshawianum	Qinghai-Xizang Plateau	102.95	29.66	2524	34.2138	87.53	66.3
386	RH990	Rhododendron	Therorhodion	R. redowskianum	Non Qinghai-Xizang Plateau	128.07	42.04	2306	57.5495	97.45	87.42
387	RH991	Rhododendron	Azaleastrum	R. stamineum	Non Qinghai-Xizang Plateau	102.89	29.63	1479	42.6157	98.8	94.98
388	RH992	Rhododendron	Hymenanthes	R. prattii	Qinghai-Xizang Plateau	103.75	31.52	3009	35.3004	95.12	90.51
389	RH999	Rhododendron	Hymenanthes	R. ponticum	Non Qinghai-Xizang Plateau	39.64	40.72	1251	44.1444	97.59	88.81
