# Supplementary material for: Pangenome analysis reveals the genetic mechanism underlying high‐altitude adaptation in Qinghai–Xizang (Tibet) Plateau Rhododendron
Source: J Integr Plant Biol. 2026 Apr 12;68(7):2166–88. doi: 10.1111/jipb.70252 (PMC13326988; doi:10.1111/jipb.70252)
Supplement: Supplementary file 2 — Dataset S2. GO enrichment information of core and dispensable gene families [file JIPB-68-2166-s007.xlsx]

## Sheet: Core
GO_class	GO ID	GO_term	Hit_number	Background number	P-Value	Q-Value	Gene IDs
Cellular Component	GO:0005622	intracellular	5368	27071	1.32857e-52	5.54082e-49	cluster1343,cluster8943,cluster2020,cluster1862,cluster9281,cluster3808,cluster8172,cluster10578,cluster6518,cluster9944,cluster10280,cluster6582,cluster5298,cluster5632,cluster2017,cluster8518,cluster9649,cluster7072,cluster8956,cluster8197,cluster7218,cluster1575,cluster494,cluster2249,cluster2538,cluster10399,cluster2709,cluster776,cluster3891,cluster7300,cluster6522,cluster9962,cluster5752,cl…
Cellular Component	GO:0044424	intracellular part	5368	27071	1.32857e-52	5.54082e-49	cluster1343,cluster8943,cluster2020,cluster1862,cluster9281,cluster3808,cluster8172,cluster10578,cluster6518,cluster9944,cluster10280,cluster6582,cluster5298,cluster5632,cluster2017,cluster8518,cluster9649,cluster7072,cluster8956,cluster8197,cluster7218,cluster1575,cluster494,cluster2249,cluster2538,cluster10399,cluster2709,cluster776,cluster3891,cluster7300,cluster6522,cluster9962,cluster5752,cl…
Cellular Component	GO:0043227	membrane-bounded organelle	4721	23365	1.49262e-48	4.14999e-45	cluster1343,cluster8943,cluster2020,cluster1862,cluster9281,cluster8172,cluster10578,cluster6518,cluster9944,cluster10280,cluster6582,cluster5298,cluster5632,cluster2017,cluster8518,cluster9649,cluster7072,cluster8956,cluster8197,cluster7218,cluster1575,cluster2249,cluster2538,cluster10399,cluster2709,cluster776,cluster3891,cluster7300,cluster6522,cluster5752,cluster2541,cluster6920,cluster8250,c…
Cellular Component	GO:0043231	intracellular membrane-bounded organelle	4648	22985	3.01433e-47	6.28563e-44	cluster1343,cluster8943,cluster2020,cluster1862,cluster9281,cluster8172,cluster10578,cluster6518,cluster9944,cluster10280,cluster6582,cluster5298,cluster5632,cluster2017,cluster8518,cluster9649,cluster7072,cluster8956,cluster8197,cluster7218,cluster1575,cluster2249,cluster2538,cluster10399,cluster2709,cluster776,cluster3891,cluster7300,cluster6522,cluster5752,cluster2541,cluster6920,cluster8250,c…
Cellular Component	GO:0005623	cell	5955	30927	4.1422e-45	5.75835e-42	cluster8794,cluster1343,cluster8943,cluster2020,cluster1862,cluster9281,cluster3808,cluster8172,cluster10578,cluster6518,cluster9944,cluster10280,cluster3317,cluster428,cluster6582,cluster5298,cluster5632,cluster2017,cluster8518,cluster9649,cluster7072,cluster8956,cluster10146,cluster8197,cluster7218,cluster1575,cluster494,cluster2249,cluster2538,cluster10399,cluster2709,cluster776,cluster3891,cl…
Cellular Component	GO:0044464	cell part	5955	30927	4.1422e-45	5.75835e-42	cluster8794,cluster1343,cluster8943,cluster2020,cluster1862,cluster9281,cluster3808,cluster8172,cluster10578,cluster6518,cluster9944,cluster10280,cluster3317,cluster428,cluster6582,cluster5298,cluster5632,cluster2017,cluster8518,cluster9649,cluster7072,cluster8956,cluster10146,cluster8197,cluster7218,cluster1575,cluster494,cluster2249,cluster2538,cluster10399,cluster2709,cluster776,cluster3891,cl…
Cellular Component	GO:0043226	organelle	4845	24209	6.19643e-45	6.76808e-42	cluster1343,cluster8943,cluster2020,cluster1862,cluster9281,cluster8172,cluster10578,cluster6518,cluster9944,cluster10280,cluster6582,cluster5298,cluster5632,cluster2017,cluster8518,cluster9649,cluster7072,cluster8956,cluster8197,cluster7218,cluster1575,cluster2249,cluster2538,cluster10399,cluster2709,cluster776,cluster3891,cluster7300,cluster6522,cluster5752,cluster2541,cluster6920,cluster8250,c…
Cellular Component	GO:0043229	intracellular organelle	4843	24198	6.49138e-45	6.76808e-42	cluster1343,cluster8943,cluster2020,cluster1862,cluster9281,cluster8172,cluster10578,cluster6518,cluster9944,cluster10280,cluster6582,cluster5298,cluster5632,cluster2017,cluster8518,cluster9649,cluster7072,cluster8956,cluster8197,cluster7218,cluster1575,cluster2249,cluster2538,cluster10399,cluster2709,cluster776,cluster3891,cluster7300,cluster6522,cluster5752,cluster2541,cluster6920,cluster8250,c…
Cellular Component	GO:0044444	cytoplasmic part	3336	16270	1.44008e-29	1.33464e-26	cluster1343,cluster5447,cluster8943,cluster2732,cluster1862,cluster834,cluster1352,cluster5455,cluster10578,cluster217,cluster9487,cluster4793,cluster4605,cluster869,cluster2992,cluster2942,cluster10075,cluster1636,cluster5632,cluster6236,cluster8570,cluster8197,cluster4356,cluster1575,cluster1462,cluster2249,cluster1032,cluster10276,cluster10399,cluster2709,cluster776,cluster3304,cluster9082,clu…
Cellular Component	GO:0044422	organelle part	2294	10667	2.7682e-29	2.30895e-26	cluster8422,cluster8943,cluster834,cluster1352,cluster10578,cluster217,cluster4605,cluster9944,cluster869,cluster5848,cluster10280,cluster2992,cluster2942,cluster10075,cluster6236,cluster9649,cluster8956,cluster9450,cluster8197,cluster2249,cluster2709,cluster1191,cluster9082,cluster9783,cluster5752,cluster8703,cluster1332,cluster10088,cluster2110,cluster7107,cluster10105,cluster9843,cluster9135,c…
Cellular Component	GO:0005737	cytoplasm	3928	19585	6.88978e-29	5.22433e-26	cluster1343,cluster5447,cluster8943,cluster2909,cluster8527,cluster2732,cluster2020,cluster1862,cluster834,cluster3808,cluster4876,cluster359,cluster1352,cluster5455,cluster10578,cluster217,cluster9487,cluster4793,cluster4605,cluster869,cluster5848,cluster2992,cluster2942,cluster10075,cluster1636,cluster5298,cluster5632,cluster6236,cluster9649,cluster8570,cluster8197,cluster4356,cluster1337,clust…
Cellular Component	GO:0044446	intracellular organelle part	2285	10638	8.60432e-29	5.98072e-26	cluster8422,cluster8943,cluster834,cluster1352,cluster10578,cluster217,cluster4605,cluster9944,cluster869,cluster5848,cluster10280,cluster2992,cluster2942,cluster10075,cluster6236,cluster9649,cluster8956,cluster9450,cluster8197,cluster2249,cluster2709,cluster1191,cluster9082,cluster9783,cluster5752,cluster8703,cluster1332,cluster10088,cluster2110,cluster7107,cluster10105,cluster9843,cluster9135,c…
Cellular Component	GO:0009536	plastid	1228	5369	1.84475e-23	1.18362e-20	cluster5447,cluster8943,cluster352,cluster2732,cluster7199,cluster543,cluster8903,cluster4381,cluster6060,cluster9057,cluster2992,cluster2942,cluster8565,cluster1518,cluster8915,cluster10075,cluster9769,cluster4926,cluster1042,cluster1672,cluster8570,cluster9050,cluster4294,cluster8197,cluster6383,cluster9710,cluster6101,cluster2249,cluster2709,cluster776,cluster3891,cluster7300,cluster3682,clust…
Cellular Component	GO:0009507	chloroplast	1079	4658	2.42053e-22	1.44212e-19	cluster8943,cluster2732,cluster7199,cluster543,cluster8903,cluster4381,cluster6060,cluster9057,cluster2992,cluster2942,cluster8565,cluster1518,cluster10075,cluster9769,cluster4926,cluster1672,cluster8570,cluster9050,cluster4294,cluster8197,cluster6383,cluster9710,cluster6101,cluster2249,cluster2709,cluster776,cluster3891,cluster7300,cluster3682,cluster1521,cluster9783,cluster6522,cluster1954,clus…
Cellular Component	GO:0044435	plastid part	637	2569	9.68865e-20	5.38753e-17	cluster8943,cluster2846,cluster7199,cluster8903,cluster3271,cluster8468,cluster6060,cluster5940,cluster2852,cluster8174,cluster2992,cluster2942,cluster8565,cluster1518,cluster9035,cluster6275,cluster1119,cluster10075,cluster8759,cluster4574,cluster9769,cluster4926,cluster10071,cluster1672,cluster8520,cluster9050,cluster4294,cluster1795,cluster8197,cluster1821,cluster9710,cluster6101,cluster2249,c…
Cellular Component	GO:0044434	chloroplast part	635	2563	1.35351e-19	7.05604e-17	cluster8943,cluster2846,cluster7199,cluster8903,cluster3271,cluster8468,cluster6060,cluster5940,cluster2852,cluster8174,cluster2992,cluster2942,cluster8565,cluster1518,cluster9035,cluster6275,cluster1119,cluster10075,cluster8759,cluster4574,cluster9769,cluster4926,cluster10071,cluster1672,cluster8520,cluster9050,cluster4294,cluster1795,cluster8197,cluster1821,cluster9710,cluster6101,cluster2249,c…
Biological Process	GO:0044699	single-organism process	3593	18389	1.53947e-15	7.55338e-13	cluster1343,cluster5447,cluster8422,cluster9720,cluster8943,cluster2909,cluster8428,cluster2732,cluster2020,cluster1862,cluster834,cluster4876,cluster8172,cluster5455,cluster4958,cluster9944,cluster5848,cluster2412,cluster10280,cluster2992,cluster3317,cluster6582,cluster9449,cluster1636,cluster8412,cluster10487,cluster5298,cluster6236,cluster1090,cluster9649,cluster8570,cluster9450,cluster8197,cl…
Biological Process	GO:0044763	single-organism cellular process	2376	11736	3.27427e-15	1.51726e-12	cluster1343,cluster5447,cluster8422,cluster9720,cluster2909,cluster2020,cluster1862,cluster834,cluster8172,cluster5455,cluster4958,cluster9944,cluster5848,cluster10280,cluster2992,cluster3317,cluster6582,cluster9449,cluster1636,cluster8412,cluster6236,cluster8570,cluster8197,cluster4356,cluster5398,cluster494,cluster1032,cluster2709,cluster776,cluster3304,cluster9082,cluster3891,cluster862,cluste…
Biological Process	GO:0071840	cellular component organization or biogenesis	1402	6599	1.61216e-14	7.07737e-12	cluster6098,cluster8670,cluster8422,cluster2909,cluster5041,cluster8816,cluster834,cluster3726,cluster654,cluster8172,cluster6769,cluster1352,cluster5455,cluster8283,cluster5686,cluster5135,cluster3452,cluster9944,cluster5848,cluster10280,cluster10092,cluster4584,cluster2942,cluster8565,cluster1681,cluster8347,cluster9650,cluster8915,cluster1861,cluster9769,cluster8412,cluster786,cluster5976,clus…
Biological Process	GO:0016043	cellular component organization	1298	6079	4.70127e-14	1.96067e-11	cluster6098,cluster8422,cluster2909,cluster5041,cluster834,cluster3726,cluster654,cluster8172,cluster6769,cluster1352,cluster5455,cluster8283,cluster5686,cluster3452,cluster9944,cluster5848,cluster10280,cluster10092,cluster4584,cluster2942,cluster8565,cluster1681,cluster8347,cluster9650,cluster8915,cluster1861,cluster9769,cluster8412,cluster786,cluster5976,cluster9332,cluster9217,cluster954,clust…
Biological Process	GO:0009058	biosynthetic process	1994	9826	1.12051e-12	4.45055e-10	cluster8239,cluster8794,cluster4914,cluster1343,cluster10441,cluster10589,cluster9720,cluster2909,cluster10061,cluster8428,cluster352,cluster2020,cluster5836,cluster4796,cluster7199,cluster5041,cluster834,cluster805,cluster654,cluster4381,cluster6703,cluster5135,cluster4958,cluster6518,cluster4605,cluster9944,cluster6977,cluster2412,cluster10092,cluster2992,cluster1713,cluster4144,cluster1773,clu…
Biological Process	GO:0009987	cellular process	4763	25186	1.52322e-12	5.77509e-10	cluster8794,cluster1343,cluster2020,cluster1862,cluster3808,cluster8172,cluster6518,cluster9944,cluster10280,cluster3317,cluster428,cluster9922,cluster6582,cluster9449,cluster5298,cluster8518,cluster9649,cluster8956,cluster8197,cluster7218,cluster5398,cluster1575,cluster494,cluster2538,cluster2709,cluster776,cluster3891,cluster6522,cluster2541,cluster5219,cluster6920,cluster10337,cluster8250,clus…
Cellular Component	GO:0009941	chloroplast envelope	287	1095	3.01597e-12	1.06955e-09	cluster6006,cluster2065,cluster8943,cluster8754,cluster2846,cluster4630,cluster6792,cluster5566,cluster8468,cluster8348,cluster6060,cluster2992,cluster5207,cluster1518,cluster10075,cluster4574,cluster9769,cluster8293,cluster10071,cluster6017,cluster1795,cluster8493,cluster8197,cluster1821,cluster2347,cluster9710,cluster4997,cluster2249,cluster3167,cluster1888,cluster6056,cluster6253,cluster1309,c…
Cellular Component	GO:0009526	plastid envelope	290	1109	3.07747e-12	1.06955e-09	cluster6006,cluster2065,cluster8943,cluster8754,cluster2846,cluster4630,cluster6792,cluster5566,cluster8468,cluster8348,cluster6060,cluster2992,cluster5207,cluster1518,cluster10100,cluster10075,cluster4574,cluster9769,cluster8293,cluster10071,cluster6017,cluster1795,cluster8493,cluster8197,cluster1821,cluster2347,cluster9710,cluster4997,cluster2249,cluster3167,cluster1888,cluster6056,cluster6253,…
Biological Process	GO:0006996	organelle organization	773	3478	7.39936e-12	2.46872e-09	cluster9388,cluster9171,cluster5541,cluster8422,cluster5364,cluster5041,cluster10284,cluster834,cluster5290,cluster9900,cluster5157,cluster2251,cluster3726,cluster654,cluster8700,cluster8172,cluster6769,cluster1352,cluster5455,cluster8283,cluster5686,cluster5255,cluster3223,cluster9944,cluster5848,cluster10280,cluster10092,cluster4584,cluster2942,cluster1681,cluster8347,cluster9650,cluster10678,c…
Biological Process	GO:0044710	single-organism metabolic process	1514	7335	1.51109e-11	4.84769e-09	cluster4914,cluster1343,cluster2909,cluster10061,cluster442,cluster352,cluster2732,cluster2020,cluster1862,cluster10606,cluster7199,cluster805,cluster4876,cluster654,cluster4888,cluster4381,cluster9944,cluster4139,cluster300,cluster9489,cluster10092,cluster2992,cluster3317,cluster5367,cluster1773,cluster780,cluster2383,cluster4951,cluster1861,cluster1636,cluster9769,cluster6653,cluster954,cluster…
Biological Process	GO:0044249	cellular biosynthetic process	1864	9214	2.97174e-11	9.18048e-09	cluster8239,cluster8794,cluster4914,cluster1343,cluster10441,cluster10589,cluster9720,cluster2909,cluster10061,cluster8428,cluster352,cluster2020,cluster5836,cluster4796,cluster5041,cluster834,cluster805,cluster654,cluster4381,cluster6703,cluster5135,cluster4958,cluster6518,cluster4605,cluster9944,cluster6977,cluster2412,cluster10092,cluster2992,cluster1713,cluster4144,cluster1773,cluster780,clus…
Biological Process	GO:1901576	organic substance biosynthetic process	1913	9495	5.93463e-11	1.73884e-08	cluster8239,cluster8794,cluster4914,cluster1343,cluster10441,cluster10589,cluster9720,cluster2909,cluster10061,cluster8428,cluster352,cluster2020,cluster5836,cluster4796,cluster7199,cluster5041,cluster834,cluster805,cluster654,cluster4381,cluster6703,cluster5135,cluster4958,cluster6518,cluster4605,cluster9944,cluster6977,cluster2412,cluster10092,cluster2992,cluster1713,cluster4144,cluster1773,clu…
Cellular Component	GO:0009532	plastid stroma	313	1245	6.04559e-11	1.73884e-08	cluster988,cluster5139,cluster2114,cluster10356,cluster8754,cluster7199,cluster8903,cluster6792,cluster8770,cluster4564,cluster3271,cluster6326,cluster5664,cluster1527,cluster3740,cluster5940,cluster2852,cluster8174,cluster2938,cluster289,cluster10004,cluster9035,cluster6275,cluster10075,cluster8759,cluster9769,cluster8293,cluster4926,cluster6017,cluster1014,cluster9152,cluster9050,cluster8493,cl…
Cellular Component	GO:0009570	chloroplast stroma	311	1242	1.12123e-10	3.1174e-08	cluster988,cluster5139,cluster2114,cluster10356,cluster8754,cluster7199,cluster8903,cluster6792,cluster8770,cluster4564,cluster3271,cluster6326,cluster5664,cluster1527,cluster3740,cluster5940,cluster2852,cluster8174,cluster2938,cluster289,cluster10004,cluster9035,cluster6275,cluster10075,cluster8759,cluster9769,cluster8293,cluster4926,cluster6017,cluster1014,cluster9152,cluster9050,cluster8493,cl…
Cellular Component	GO:0042170	plastid membrane	172	611	2.42464e-10	6.52384e-08	cluster6006,cluster6368,cluster2065,cluster936,cluster8943,cluster6792,cluster2112,cluster8468,cluster3722,cluster10662,cluster8787,cluster10478,cluster6060,cluster5617,cluster2992,cluster5207,cluster1518,cluster10100,cluster8920,cluster8665,cluster4574,cluster2242,cluster10353,cluster2707,cluster10071,cluster9790,cluster6762,cluster463,cluster1040,cluster9424,cluster1795,cluster8493,cluster5720,…
Cellular Component	GO:0031969	chloroplast membrane	171	607	2.56744e-10	6.6922e-08	cluster6006,cluster6368,cluster2065,cluster936,cluster8943,cluster6792,cluster2112,cluster8468,cluster3722,cluster10662,cluster8787,cluster10478,cluster6060,cluster5617,cluster2992,cluster5207,cluster1518,cluster8920,cluster8665,cluster4574,cluster2242,cluster10353,cluster2707,cluster10071,cluster9790,cluster6762,cluster463,cluster1040,cluster9424,cluster1795,cluster8493,cluster5720,cluster9946,c…
Biological Process	GO:0008152	metabolic process	4097	21567	2.76837e-10	6.99726e-08	cluster8794,cluster1343,cluster2020,cluster1862,cluster3808,cluster8172,cluster6518,cluster9944,cluster10280,cluster3317,cluster428,cluster9922,cluster6582,cluster5298,cluster8518,cluster9649,cluster7072,cluster8956,cluster8197,cluster7218,cluster5398,cluster1575,cluster494,cluster2538,cluster2709,cluster776,cluster3891,cluster6522,cluster7374,cluster2541,cluster5219,cluster6920,cluster10337,clus…
Cellular Component	GO:0031967	organelle envelope	468	2013	3.25835e-10	7.76511e-08	cluster6006,cluster2065,cluster8943,cluster5427,cluster8754,cluster2846,cluster4630,cluster6792,cluster2868,cluster5566,cluster4890,cluster8468,cluster6769,cluster6204,cluster8348,cluster5873,cluster10578,cluster8283,cluster5686,cluster6325,cluster6060,cluster5255,cluster3697,cluster2992,cluster5207,cluster1518,cluster10100,cluster4881,cluster10075,cluster4574,cluster6645,cluster9769,cluster8293,…
Cellular Component	GO:0031975	envelope	468	2013	3.25835e-10	7.76511e-08	cluster6006,cluster2065,cluster8943,cluster5427,cluster8754,cluster2846,cluster4630,cluster6792,cluster2868,cluster5566,cluster4890,cluster8468,cluster6769,cluster6204,cluster8348,cluster5873,cluster10578,cluster8283,cluster5686,cluster6325,cluster6060,cluster5255,cluster3697,cluster2992,cluster5207,cluster1518,cluster10100,cluster4881,cluster10075,cluster4574,cluster6645,cluster9769,cluster8293,…
Biological Process	GO:0071704	organic substance metabolic process	3855	20244	8.13256e-10	1.88427e-07	cluster8794,cluster1343,cluster5447,cluster8422,cluster9720,cluster2909,cluster8527,cluster8428,cluster2732,cluster2020,cluster1862,cluster834,cluster3808,cluster4876,cluster8172,cluster9487,cluster4958,cluster6518,cluster4793,cluster4605,cluster9944,cluster2412,cluster10280,cluster2992,cluster2942,cluster22,cluster3317,cluster428,cluster9922,cluster6582,cluster1636,cluster8412,cluster5298,cluste…
Biological Process	GO:0044237	cellular metabolic process	3629	19004	1.61751e-09	3.6464e-07	cluster8794,cluster1343,cluster8422,cluster9720,cluster2909,cluster8527,cluster8428,cluster2020,cluster1862,cluster834,cluster3808,cluster8172,cluster1352,cluster9487,cluster4958,cluster6518,cluster4793,cluster4605,cluster9944,cluster2412,cluster10280,cluster2992,cluster2942,cluster22,cluster3317,cluster428,cluster9922,cluster6582,cluster1636,cluster8412,cluster5298,cluster8518,cluster6236,cluste…
Cellular Component	GO:0031090	organelle membrane	817	3804	1.99507e-09	4.37918e-07	cluster1171,cluster9094,cluster8943,cluster1616,cluster7163,cluster2868,cluster834,cluster5290,cluster4508,cluster805,cluster8468,cluster6769,cluster1352,cluster623,cluster5873,cluster10578,cluster5686,cluster217,cluster6603,cluster6060,cluster3697,cluster6156,cluster4584,cluster3879,cluster3516,cluster2992,cluster9441,cluster1518,cluster4144,cluster4574,cluster6645,cluster10071,cluster954,cluste…
Cellular Component	GO:0005634	nucleus	2332	11886	4.17236e-09	8.9235e-07	cluster5447,cluster8422,cluster9720,cluster8527,cluster8428,cluster2020,cluster9281,cluster8172,cluster4958,cluster6518,cluster9944,cluster5848,cluster2412,cluster10280,cluster2189,cluster6582,cluster8412,cluster5298,cluster2017,cluster8518,cluster6236,cluster9649,cluster7072,cluster8956,cluster9450,cluster7218,cluster1575,cluster2538,cluster10399,cluster1191,cluster10079,cluster6522,cluster8703,…
Biological Process	GO:0044281	small molecule metabolic process	786	3665	5.53031e-09	1.15321e-06	cluster8653,cluster1343,cluster10616,cluster2307,cluster1554,cluster8702,cluster2909,cluster10061,cluster442,cluster352,cluster2020,cluster1862,cluster1173,cluster10606,cluster8949,cluster7199,cluster1661,cluster6041,cluster9100,cluster8781,cluster4876,cluster4888,cluster4381,cluster5873,cluster300,cluster2852,cluster2803,cluster9489,cluster3879,cluster6318,cluster3787,cluster9035,cluster6275,clu…
Cellular Component	GO:0031984	organelle subcompartment	677	3118	9.99404e-09	2.03318e-06	cluster1171,cluster1616,cluster2846,cluster7199,cluster834,cluster5290,cluster3271,cluster4508,cluster805,cluster8468,cluster8879,cluster10372,cluster6603,cluster6060,cluster869,cluster6156,cluster4584,cluster3516,cluster2942,cluster9715,cluster8565,cluster1872,cluster4144,cluster1119,cluster10075,cluster6645,cluster6653,cluster9638,cluster954,cluster1672,cluster5798,cluster1762,cluster8520,clust…
Biological Process	GO:0044238	primary metabolic process	3512	18419	1.07154e-08	2.12803e-06	cluster8794,cluster8422,cluster9720,cluster2909,cluster8527,cluster8428,cluster2732,cluster2020,cluster1862,cluster834,cluster3808,cluster4876,cluster8172,cluster9487,cluster4958,cluster6518,cluster4793,cluster4605,cluster9944,cluster2412,cluster10280,cluster2992,cluster2942,cluster22,cluster428,cluster9922,cluster6582,cluster1636,cluster8412,cluster5298,cluster8518,cluster6236,cluster9649,cluste…
Biological Process	GO:0016571	histone methylation	58	158	1.60246e-08	3.1084e-06	cluster2253,cluster1574,cluster4786,cluster9935,cluster8186,cluster5715,cluster1081,cluster6953,cluster4207,cluster9771,cluster5157,cluster2251,cluster654,cluster6193,cluster1228,cluster8700,cluster4539,cluster5641,cluster6495,cluster6209,cluster5138,cluster6323,cluster1724,cluster6039,cluster1777,cluster9858,cluster8588,cluster224,cluster9591,cluster1681,cluster6296,cluster6261,cluster9768,clust…
Cellular Component	GO:0009579	thylakoid	230	913	1.73589e-08	3.2907e-06	cluster4333,cluster3674,cluster8754,cluster8744,cluster7199,cluster4630,cluster6792,cluster2920,cluster4564,cluster3271,cluster3262,cluster7156,cluster5248,cluster8468,cluster2549,cluster8348,cluster5106,cluster10135,cluster2821,cluster10365,cluster6060,cluster1333,cluster6123,cluster5794,cluster9531,cluster8202,cluster2942,cluster8565,cluster4320,cluster10100,cluster5555,cluster1119,cluster6020,…
Biological Process	GO:0016570	histone modification	106	354	2.07571e-08	3.84744e-06	cluster2253,cluster1574,cluster2445,cluster4786,cluster9935,cluster9417,cluster6091,cluster9978,cluster5157,cluster2251,cluster654,cluster6193,cluster8700,cluster5870,cluster5124,cluster5641,cluster6495,cluster6209,cluster540,cluster1777,cluster8588,cluster6952,cluster6779,cluster10092,cluster224,cluster1681,cluster6261,cluster1941,cluster8446,cluster2050,cluster8780,cluster9768,cluster1861,clust…
Biological Process	GO:0006325	chromatin organization	212	832	2.40441e-08	4.35983e-06	cluster6950,cluster2253,cluster2445,cluster4786,cluster9935,cluster9417,cluster5364,cluster5041,cluster6091,cluster5157,cluster2251,cluster7313,cluster654,cluster1870,cluster8700,cluster1737,cluster5641,cluster5104,cluster6209,cluster540,cluster3223,cluster9944,cluster9873,cluster929,cluster1777,cluster8588,cluster6952,cluster10092,cluster1681,cluster6261,cluster1941,cluster9768,cluster3479,clust…
Biological Process	GO:0006479	protein methylation	67	196	3.49445e-08	6.07234e-06	cluster4754,cluster2253,cluster1574,cluster4786,cluster9935,cluster5157,cluster2251,cluster654,cluster6193,cluster8700,cluster5641,cluster6495,cluster6209,cluster1777,cluster8588,cluster224,cluster1681,cluster6261,cluster9768,cluster10348,cluster2854,cluster3504,cluster10526,cluster7217,cluster4164,cluster913,cluster2051,cluster6179,cluster8552,cluster2936,cluster7056,cluster6292,cluster2291,clus…
Biological Process	GO:0008213	protein alkylation	67	196	3.49445e-08	6.07234e-06	cluster4754,cluster2253,cluster1574,cluster4786,cluster9935,cluster5157,cluster2251,cluster654,cluster6193,cluster8700,cluster5641,cluster6495,cluster6209,cluster1777,cluster8588,cluster224,cluster1681,cluster6261,cluster9768,cluster10348,cluster2854,cluster3504,cluster10526,cluster7217,cluster4164,cluster913,cluster2051,cluster6179,cluster8552,cluster2936,cluster7056,cluster6292,cluster2291,clus…
Cellular Component	GO:0043234	protein complex	684	3180	3.83724e-08	6.53193e-06	cluster9171,cluster5378,cluster10667,cluster4796,cluster9890,cluster9455,cluster834,cluster5290,cluster707,cluster5157,cluster8683,cluster9263,cluster5455,cluster4918,cluster10578,cluster8283,cluster3452,cluster5255,cluster3223,cluster4344,cluster10280,cluster6002,cluster8565,cluster8347,cluster9650,cluster1510,cluster6198,cluster9180,cluster10071,cluster3233,cluster9638,cluster3092,cluster1442,c…
Biological Process	GO:0044767	single-organism developmental process	1315	6482	4.01219e-08	6.69313e-06	cluster10589,cluster9720,cluster2909,cluster805,cluster3726,cluster9107,cluster4888,cluster8879,cluster6703,cluster5455,cluster4958,cluster5848,cluster2412,cluster4584,cluster3156,cluster8347,cluster6582,cluster9449,cluster1861,cluster8412,cluster10487,cluster5022,cluster9332,cluster9217,cluster5298,cluster5210,cluster8570,cluster9838,cluster9450,cluster6212,cluster5600,cluster1337,cluster5398,cl…
Cellular Component	GO:0009534	chloroplast thylakoid	210	833	6.72904e-08	1.07936e-05	cluster4333,cluster3674,cluster8754,cluster7199,cluster4630,cluster6792,cluster2920,cluster4564,cluster3271,cluster3262,cluster5248,cluster8468,cluster2549,cluster8348,cluster5106,cluster10135,cluster2821,cluster10365,cluster6060,cluster1333,cluster6123,cluster5794,cluster9531,cluster8202,cluster2942,cluster8565,cluster10100,cluster5555,cluster1119,cluster6020,cluster10075,cluster8293,cluster510,…
Cellular Component	GO:0031976	plastid thylakoid	210	833	6.72904e-08	1.07936e-05	cluster4333,cluster3674,cluster8754,cluster7199,cluster4630,cluster6792,cluster2920,cluster4564,cluster3271,cluster3262,cluster5248,cluster8468,cluster2549,cluster8348,cluster5106,cluster10135,cluster2821,cluster10365,cluster6060,cluster1333,cluster6123,cluster5794,cluster9531,cluster8202,cluster2942,cluster8565,cluster10100,cluster5555,cluster1119,cluster6020,cluster10075,cluster8293,cluster510,…
Biological Process	GO:0044707	single-multicellular organism process	1216	5975	7.70806e-08	1.21307e-05	cluster10589,cluster9720,cluster805,cluster3726,cluster9107,cluster4888,cluster8879,cluster6703,cluster5455,cluster4958,cluster5848,cluster2412,cluster4584,cluster3156,cluster8347,cluster9449,cluster1861,cluster8412,cluster10487,cluster5022,cluster9217,cluster5298,cluster5210,cluster8570,cluster9838,cluster9450,cluster6212,cluster5600,cluster1337,cluster5398,cluster7145,cluster2538,cluster9082,cl…
Biological Process	GO:0048856	anatomical structure development	1312	6485	7.88991e-08	1.2187e-05	cluster10589,cluster9720,cluster2909,cluster805,cluster3726,cluster9107,cluster4888,cluster8879,cluster6703,cluster5455,cluster4958,cluster5848,cluster2412,cluster4584,cluster3156,cluster8347,cluster9449,cluster1861,cluster8412,cluster10487,cluster5022,cluster9332,cluster9217,cluster5298,cluster5210,cluster8570,cluster9838,cluster9450,cluster6212,cluster5600,cluster1337,cluster5398,cluster7145,cl…
Biological Process	GO:0044085	cellular component biogenesis	540	2460	8.16362e-08	1.23805e-05	cluster9388,cluster5541,cluster8670,cluster8422,cluster5378,cluster2909,cluster9890,cluster8816,cluster5157,cluster1352,cluster9263,cluster10372,cluster5135,cluster3452,cluster5255,cluster5848,cluster8565,cluster8966,cluster1743,cluster9769,cluster10071,cluster9332,cluster3233,cluster5210,cluster8570,cluster8520,cluster4294,cluster9838,cluster5415,cluster10014,cluster9297,cluster6615,cluster1309,…
Biological Process	GO:0044711	single-organism biosynthetic process	780	3697	1.0875e-07	1.6198e-05	cluster4914,cluster1343,cluster10616,cluster2307,cluster8702,cluster2909,cluster1616,cluster10061,cluster352,cluster2020,cluster1173,cluster8608,cluster2846,cluster7199,cluster5613,cluster1661,cluster9100,cluster805,cluster8781,cluster6274,cluster2192,cluster6603,cluster5940,cluster2852,cluster2992,cluster9715,cluster6318,cluster3787,cluster1773,cluster5864,cluster2383,cluster6645,cluster1861,clu…
Cellular Component	GO:0044428	nuclear part	623	2889	1.13306e-07	1.65805e-05	cluster8239,cluster9388,cluster9171,cluster5541,cluster8670,cluster8422,cluster5378,cluster4796,cluster9890,cluster1373,cluster5364,cluster5157,cluster2251,cluster6312,cluster3726,cluster8683,cluster8283,cluster3452,cluster5255,cluster3697,cluster3223,cluster9944,cluster5848,cluster10280,cluster6002,cluster8347,cluster4881,cluster9650,cluster9782,cluster6645,cluster1861,cluster10424,cluster9332,c…
Biological Process	GO:0007275	multicellular organism development	1188	5839	1.20618e-07	1.73461e-05	cluster10589,cluster9720,cluster805,cluster3726,cluster9107,cluster4888,cluster8879,cluster6703,cluster5455,cluster4958,cluster5848,cluster2412,cluster4584,cluster3156,cluster8347,cluster9449,cluster1861,cluster8412,cluster10487,cluster5022,cluster9217,cluster5298,cluster5210,cluster8570,cluster9838,cluster9450,cluster6212,cluster5600,cluster1337,cluster5398,cluster7145,cluster2538,cluster9082,cl…
Biological Process	GO:0032502	developmental process	1353	6730	1.98309e-07	2.80356e-05	cluster10589,cluster9720,cluster2909,cluster805,cluster3726,cluster9107,cluster4888,cluster8879,cluster6703,cluster5455,cluster4958,cluster5848,cluster2412,cluster4584,cluster3156,cluster8347,cluster6582,cluster9449,cluster1861,cluster8412,cluster10487,cluster5022,cluster9332,cluster9217,cluster5298,cluster5210,cluster8570,cluster9838,cluster9450,cluster6212,cluster5600,cluster1337,cluster5398,cl…
Biological Process	GO:0034968	histone lysine methylation	49	134	2.29287e-07	3.18747e-05	cluster2253,cluster4786,cluster8186,cluster5715,cluster1081,cluster6953,cluster4207,cluster9771,cluster5157,cluster2251,cluster654,cluster6193,cluster1228,cluster8700,cluster4539,cluster5641,cluster6209,cluster5138,cluster6323,cluster1724,cluster6039,cluster9858,cluster8588,cluster224,cluster1681,cluster6296,cluster9768,cluster8222,cluster2854,cluster3504,cluster7217,cluster4164,cluster913,cluste…
Biological Process	GO:0016569	covalent chromatin modification	109	384	2.75167e-07	3.76257e-05	cluster2253,cluster1574,cluster2445,cluster4786,cluster9935,cluster9417,cluster6091,cluster9978,cluster5157,cluster2251,cluster654,cluster6193,cluster8700,cluster5870,cluster5124,cluster5641,cluster6495,cluster6209,cluster540,cluster1777,cluster8588,cluster6952,cluster6779,cluster10092,cluster224,cluster1681,cluster6261,cluster1941,cluster8446,cluster2050,cluster8780,cluster9768,cluster1861,clust…
Biological Process	GO:0048523	negative regulation of cellular process	378	1671	3.67431e-07	4.94313e-05	cluster10575,cluster7093,cluster9720,cluster5041,cluster834,cluster5157,cluster4890,cluster9107,cluster654,cluster4393,cluster5135,cluster1137,cluster8908,cluster9944,cluster9873,cluster1163,cluster8588,cluster5228,cluster10092,cluster10280,cluster9988,cluster10362,cluster1941,cluster1836,cluster10342,cluster9650,cluster9316,cluster1743,cluster9918,cluster9332,cluster10376,cluster8830,cluster316,…
Biological Process	GO:0009657	plastid organization	140	531	7.34652e-07	9.60903e-05	cluster6006,cluster1765,cluster3082,cluster8754,cluster5079,cluster10118,cluster4564,cluster4340,cluster6409,cluster6326,cluster10662,cluster10004,cluster10100,cluster8915,cluster10021,cluster1743,cluster9769,cluster9294,cluster10071,cluster9790,cluster9643,cluster2998,cluster8832,cluster5807,cluster7127,cluster5842,cluster9152,cluster5965,cluster8493,cluster8234,cluster3494,cluster10270,cluster4…
Biological Process	GO:0018205	peptidyl-lysine modification	96	334	7.43603e-07	9.60903e-05	cluster4754,cluster2253,cluster4786,cluster9935,cluster1135,cluster9837,cluster6091,cluster9978,cluster5157,cluster2251,cluster654,cluster6193,cluster8700,cluster5870,cluster10326,cluster5124,cluster5641,cluster6209,cluster8588,cluster6952,cluster224,cluster1681,cluster8666,cluster8446,cluster2050,cluster8780,cluster5928,cluster9768,cluster1861,cluster10348,cluster2854,cluster3504,cluster9358,clu…
Biological Process	GO:0010467	gene expression	1420	7129	7.48816e-07	9.60903e-05	cluster8239,cluster8794,cluster10441,cluster5447,cluster10589,cluster8670,cluster9720,cluster8527,cluster8428,cluster5836,cluster5041,cluster6312,cluster9107,cluster654,cluster4381,cluster6703,cluster8283,cluster5135,cluster4958,cluster6518,cluster3452,cluster4605,cluster9944,cluster6977,cluster2412,cluster10092,cluster2942,cluster1713,cluster780,cluster6582,cluster9769,cluster8412,cluster5298,cl…
Biological Process	GO:1902275	regulation of chromatin organization	49	139	8.11396e-07	0.000102543	cluster2253,cluster5889,cluster8905,cluster9935,cluster8186,cluster1882,cluster1081,cluster6953,cluster4360,cluster5157,cluster2251,cluster6193,cluster5870,cluster4539,cluster1800,cluster9048,cluster6495,cluster5138,cluster1724,cluster9944,cluster929,cluster2511,cluster8588,cluster224,cluster6624,cluster4110,cluster6660,cluster8780,cluster8358,cluster9768,cluster8222,cluster2854,cluster3504,clust…
Biological Process	GO:0032501	multicellular organismal process	1281	6406	1.42379e-06	0.000177251	cluster10589,cluster9720,cluster2909,cluster834,cluster805,cluster3726,cluster9107,cluster4888,cluster8879,cluster4618,cluster6703,cluster5455,cluster4958,cluster5848,cluster2412,cluster4584,cluster3156,cluster8347,cluster9449,cluster1861,cluster8412,cluster10487,cluster5022,cluster9217,cluster5298,cluster5210,cluster8570,cluster9838,cluster9450,cluster6212,cluster5600,cluster1337,cluster5398,clu…
Biological Process	GO:0018022	peptidyl-lysine methylation	54	162	1.71092e-06	0.000209864	cluster4754,cluster2253,cluster4786,cluster8186,cluster5715,cluster1081,cluster6953,cluster4207,cluster2541,cluster9771,cluster5157,cluster2251,cluster654,cluster6193,cluster1228,cluster8700,cluster4539,cluster5641,cluster6209,cluster5138,cluster6323,cluster1724,cluster6039,cluster9858,cluster8588,cluster224,cluster1681,cluster6296,cluster4335,cluster9768,cluster8222,cluster10348,cluster2854,clus…
Cellular Component	GO:0042651	thylakoid membrane	173	693	1.77321e-06	0.000214352	cluster4333,cluster3674,cluster8744,cluster6792,cluster4564,cluster3271,cluster3262,cluster7156,cluster5248,cluster8468,cluster8348,cluster5106,cluster10135,cluster10365,cluster6060,cluster1333,cluster6123,cluster9531,cluster8202,cluster2942,cluster8565,cluster10100,cluster5555,cluster1119,cluster6020,cluster10075,cluster510,cluster9643,cluster9424,cluster8815,cluster7115,cluster1153,cluster1672,…
Cellular Component	GO:0044436	thylakoid part	189	772	2.35778e-06	0.000280946	cluster4333,cluster3674,cluster8744,cluster6792,cluster4564,cluster3271,cluster3262,cluster7156,cluster5248,cluster8468,cluster8348,cluster5106,cluster10135,cluster2821,cluster10365,cluster6060,cluster1333,cluster6123,cluster9531,cluster8202,cluster2942,cluster8565,cluster10100,cluster5555,cluster1119,cluster6020,cluster10075,cluster510,cluster6900,cluster9643,cluster9424,cluster8815,cluster7115,…
Biological Process	GO:0022607	cellular component assembly	361	1618	2.62934e-06	0.000308892	cluster1725,cluster10178,cluster9388,cluster5541,cluster651,cluster1055,cluster10142,cluster8422,cluster5378,cluster3082,cluster9890,cluster6792,cluster8770,cluster5234,cluster5157,cluster10612,cluster1352,cluster9263,cluster8348,cluster1909,cluster10372,cluster5664,cluster3452,cluster5255,cluster5848,cluster6952,cluster6123,cluster10362,cluster8565,cluster3568,cluster8568,cluster1743,cluster1007…
Biological Process	GO:0034660	ncRNA metabolic process	217	908	2.7014e-06	0.000312949	cluster6533,cluster1765,cluster8670,cluster3916,cluster3100,cluster8754,cluster9090,cluster2658,cluster4381,cluster1161,cluster10671,cluster10403,cluster6085,cluster3571,cluster5559,cluster8974,cluster2109,cluster9112,cluster6182,cluster1163,cluster6117,cluster6398,cluster3219,cluster1579,cluster780,cluster6366,cluster9769,cluster3162,cluster9643,cluster6236,cluster5210,cluster4549,cluster3439,cl…
Biological Process	GO:0031056	regulation of histone modification	34	87	2.79366e-06	0.000319204	cluster2253,cluster9935,cluster8186,cluster1882,cluster1081,cluster6953,cluster4360,cluster5157,cluster2251,cluster6193,cluster5870,cluster4539,cluster9048,cluster6495,cluster5138,cluster1724,cluster8588,cluster224,cluster6660,cluster8780,cluster8358,cluster9768,cluster2854,cluster8222,cluster3504,cluster4164,cluster7217,cluster9134,cluster9262,cluster4783,cluster2291,cluster3278,cluster1295,clus…
Biological Process	GO:0031324	negative regulation of cellular metabolic process	248	1060	3.00334e-06	0.000337356	cluster6950,cluster2253,cluster9709,cluster7093,cluster6025,cluster9935,cluster9720,cluster4901,cluster5041,cluster834,cluster5157,cluster5834,cluster654,cluster10671,cluster4393,cluster5135,cluster9944,cluster9873,cluster929,cluster5119,cluster1777,cluster1163,cluster8588,cluster421,cluster10280,cluster6932,cluster10362,cluster8738,cluster1941,cluster10342,cluster9650,cluster9316,cluster1655,clu…
Biological Process	GO:0016070	RNA metabolic process	1237	6195	3.03341e-06	0.000337356	cluster8239,cluster8794,cluster10441,cluster10589,cluster8670,cluster9720,cluster8527,cluster8428,cluster5836,cluster5041,cluster3414,cluster6312,cluster9107,cluster654,cluster4381,cluster6703,cluster4958,cluster6518,cluster3452,cluster9944,cluster6977,cluster2412,cluster10092,cluster1713,cluster780,cluster6582,cluster9769,cluster8412,cluster5298,cluster8518,cluster913,cluster6236,cluster5210,clu…
Biological Process	GO:0019222	regulation of metabolic process	1214	6075	3.31123e-06	0.000361819	cluster8794,cluster10441,cluster5447,cluster10589,cluster9720,cluster8428,cluster5836,cluster5041,cluster834,cluster6312,cluster654,cluster5135,cluster4958,cluster6518,cluster9944,cluster6977,cluster2412,cluster10280,cluster10092,cluster1713,cluster9650,cluster6582,cluster1861,cluster9769,cluster8412,cluster5298,cluster913,cluster6236,cluster9649,cluster8570,cluster6587,cluster8956,cluster9450,cl…
Biological Process	GO:0044283	small molecule biosynthetic process	319	1412	3.34014e-06	0.000361819	cluster1343,cluster10616,cluster5139,cluster2307,cluster2114,cluster9199,cluster6620,cluster2909,cluster10061,cluster2020,cluster1173,cluster7199,cluster1661,cluster8781,cluster499,cluster6671,cluster2852,cluster1333,cluster6867,cluster6318,cluster2811,cluster5864,cluster2383,cluster1636,cluster4242,cluster5502,cluster2208,cluster9050,cluster6383,cluster2433,cluster178,cluster10600,cluster10114,c…
Cellular Component	GO:0034357	photosynthetic membrane	173	701	3.71804e-06	0.000395793	cluster4333,cluster3674,cluster8744,cluster6792,cluster4564,cluster3271,cluster3262,cluster7156,cluster5248,cluster8468,cluster8348,cluster5106,cluster10135,cluster10365,cluster6060,cluster1333,cluster6123,cluster9531,cluster8202,cluster2942,cluster8565,cluster10100,cluster5555,cluster1119,cluster6020,cluster10075,cluster510,cluster9643,cluster9424,cluster8815,cluster7115,cluster1153,cluster1672,…
Biological Process	GO:0031323	regulation of cellular metabolic process	1047	5190	3.74867e-06	0.000395793	cluster8794,cluster10441,cluster10589,cluster9720,cluster8428,cluster5836,cluster5041,cluster834,cluster6312,cluster654,cluster5135,cluster4958,cluster6518,cluster9944,cluster6977,cluster2412,cluster10280,cluster10092,cluster1713,cluster9650,cluster6582,cluster9769,cluster8412,cluster5298,cluster913,cluster6236,cluster9649,cluster8570,cluster6587,cluster8956,cluster9450,cluster6522,cluster5715,cl…
Biological Process	GO:0051179	localization	973	4799	3.89037e-06	0.00040562	cluster9648,cluster9094,cluster2307,cluster8943,cluster10284,cluster9455,cluster2868,cluster834,cluster5290,cluster707,cluster6052,cluster1352,cluster5455,cluster10578,cluster8283,cluster6893,cluster6849,cluster1894,cluster10372,cluster9099,cluster5255,cluster2803,cluster6156,cluster4344,cluster4584,cluster3879,cluster3516,cluster2942,cluster10590,cluster223,cluster4881,cluster1872,cluster8966,cl…
Molecular Function	GO:0042578	phosphoric ester hydrolase activity	178	726	4.1514e-06	0.000424388	cluster1343,cluster2974,cluster1823,cluster4813,cluster4393,cluster10229,cluster9413,cluster8698,cluster8464,cluster1197,cluster1315,cluster1799,cluster7565,cluster3268,cluster847,cluster5999,cluster5544,cluster8261,cluster259,cluster5143,cluster5073,cluster6659,cluster6147,cluster10378,cluster6131,cluster8424,cluster6360,cluster8839,cluster8484,cluster9123,cluster6277,cluster4459,cluster1032,clu…
Biological Process	GO:0033044	regulation of chromosome organization	77	263	4.17214e-06	0.000424388	cluster2253,cluster8905,cluster6025,cluster9935,cluster6030,cluster6708,cluster2396,cluster5157,cluster2251,cluster3726,cluster6193,cluster8172,cluster5870,cluster2871,cluster1680,cluster8908,cluster6495,cluster9944,cluster929,cluster8588,cluster224,cluster10362,cluster10644,cluster8780,cluster9768,cluster2854,cluster3504,cluster9217,cluster9908,cluster7217,cluster4164,cluster9833,cluster5880,clu…
Biological Process	GO:0060255	regulation of macromolecule metabolic process	1097	5461	4.47294e-06	0.000449503	cluster8794,cluster10441,cluster5447,cluster10589,cluster9720,cluster8428,cluster5836,cluster5041,cluster834,cluster6312,cluster654,cluster5135,cluster4958,cluster6518,cluster9944,cluster6977,cluster2412,cluster10280,cluster10092,cluster1713,cluster9650,cluster6582,cluster9769,cluster8412,cluster5298,cluster913,cluster6236,cluster9649,cluster6587,cluster8956,cluster9450,cluster6699,cluster5600,cl…
Molecular Function	GO:0016791	phosphatase activity	154	614	4.81717e-06	0.000478334	cluster1343,cluster2974,cluster1823,cluster4813,cluster4393,cluster10229,cluster9413,cluster8698,cluster8464,cluster1197,cluster1315,cluster1799,cluster847,cluster5999,cluster5544,cluster8261,cluster5143,cluster5073,cluster6147,cluster10378,cluster8424,cluster6360,cluster8839,cluster8484,cluster6277,cluster4459,cluster1032,cluster1487,cluster2419,cluster2843,cluster8785,cluster8575,cluster6975,cl…
Cellular Component	GO:0009527	plastid outer membrane	38	104	5.05607e-06	0.00049038	cluster8980,cluster354,cluster482,cluster2065,cluster936,cluster6356,cluster7189,cluster4671,cluster2112,cluster9189,cluster8872,cluster1505,cluster9150,cluster5089,cluster5617,cluster641,cluster10244,cluster3353,cluster6542,cluster10243,cluster4574,cluster10071,cluster6053,cluster1040,cluster9996,cluster1185,cluster10380,cluster5162,cluster6480,cluster7457,cluster8380,cluster596,cluster3167,clus…
Cellular Component	GO:0009707	chloroplast outer membrane	38	104	5.05607e-06	0.00049038	cluster8980,cluster354,cluster482,cluster2065,cluster936,cluster6356,cluster7189,cluster4671,cluster2112,cluster9189,cluster8872,cluster1505,cluster9150,cluster5089,cluster5617,cluster641,cluster10244,cluster3353,cluster6542,cluster10243,cluster4574,cluster10071,cluster6053,cluster1040,cluster9996,cluster1185,cluster10380,cluster5162,cluster6480,cluster7457,cluster8380,cluster596,cluster3167,clus…
Biological Process	GO:0051234	establishment of localization	926	4561	5.60292e-06	0.000537172	cluster9648,cluster8943,cluster10284,cluster9455,cluster2868,cluster834,cluster5290,cluster707,cluster6052,cluster1352,cluster5455,cluster10578,cluster8283,cluster6893,cluster6849,cluster1894,cluster10372,cluster9099,cluster2803,cluster6156,cluster4344,cluster4584,cluster3879,cluster3516,cluster2942,cluster10590,cluster223,cluster4881,cluster1872,cluster8966,cluster3317,cluster4144,cluster8915,cl…
Biological Process	GO:1901362	organic cyclic compound biosynthetic process	1031	5118	5.75963e-06	0.000545921	cluster8239,cluster8794,cluster1343,cluster10441,cluster10589,cluster9720,cluster8428,cluster5836,cluster5041,cluster654,cluster6703,cluster4958,cluster6518,cluster9944,cluster6977,cluster2412,cluster10092,cluster1713,cluster1773,cluster6582,cluster9769,cluster8412,cluster5298,cluster913,cluster6236,cluster9649,cluster3092,cluster8570,cluster6587,cluster9050,cluster8956,cluster9450,cluster6383,cl…
Biological Process	GO:1901564	organonitrogen compound metabolic process	1780	9144	6.13812e-06	0.000575259	cluster4914,cluster1343,cluster10061,cluster442,cluster10606,cluster7199,cluster5041,cluster3808,cluster8460,cluster8717,cluster3726,cluster654,cluster4888,cluster4381,cluster8172,cluster9487,cluster5135,cluster5308,cluster4793,cluster4605,cluster9057,cluster10092,cluster2942,cluster22,cluster3156,cluster1681,cluster4144,cluster5367,cluster428,cluster9922,cluster780,cluster2383,cluster4951,cluste…
Cellular Component	GO:0031974	membrane-enclosed lumen	545	2575	7.20889e-06	0.00065358	cluster8653,cluster8239,cluster9388,cluster9171,cluster5541,cluster8670,cluster8422,cluster5378,cluster10061,cluster4796,cluster1373,cluster5364,cluster5157,cluster2251,cluster6312,cluster8683,cluster8283,cluster4605,cluster3223,cluster9944,cluster6002,cluster2942,cluster9035,cluster1861,cluster10424,cluster9332,cluster8830,cluster5210,cluster9649,cluster9582,cluster8956,cluster1852,cluster9838,c…
Cellular Component	GO:0043233	organelle lumen	545	2575	7.20889e-06	0.00065358	cluster8653,cluster8239,cluster9388,cluster9171,cluster5541,cluster8670,cluster8422,cluster5378,cluster10061,cluster4796,cluster1373,cluster5364,cluster5157,cluster2251,cluster6312,cluster8683,cluster8283,cluster4605,cluster3223,cluster9944,cluster6002,cluster2942,cluster9035,cluster1861,cluster10424,cluster9332,cluster8830,cluster5210,cluster9649,cluster9582,cluster8956,cluster1852,cluster9838,c…
Cellular Component	GO:0070013	intracellular organelle lumen	545	2575	7.20889e-06	0.00065358	cluster8653,cluster8239,cluster9388,cluster9171,cluster5541,cluster8670,cluster8422,cluster5378,cluster10061,cluster4796,cluster1373,cluster5364,cluster5157,cluster2251,cluster6312,cluster8683,cluster8283,cluster4605,cluster3223,cluster9944,cluster6002,cluster2942,cluster9035,cluster1861,cluster10424,cluster9332,cluster8830,cluster5210,cluster9649,cluster9582,cluster8956,cluster1852,cluster9838,c…
Biological Process	GO:0003006	developmental process involved in reproduction	661	3180	8.28983e-06	0.000743499	cluster2909,cluster5588,cluster2846,cluster1373,cluster5290,cluster805,cluster5157,cluster2251,cluster3726,cluster9107,cluster8700,cluster3396,cluster4958,cluster5848,cluster2412,cluster10103,cluster9715,cluster9035,cluster8347,cluster6645,cluster1861,cluster5022,cluster10071,cluster5298,cluster8332,cluster1646,cluster8570,cluster6718,cluster10304,cluster9838,cluster6212,cluster1337,cluster7145,c…
Biological Process	GO:0006520	cellular amino acid metabolic process	224	958	9.22942e-06	0.000818964	cluster8653,cluster229,cluster1765,cluster5139,cluster5826,cluster2281,cluster6620,cluster10061,cluster442,cluster3187,cluster476,cluster538,cluster1661,cluster6041,cluster8781,cluster4381,cluster2176,cluster5559,cluster2109,cluster10268,cluster8378,cluster2852,cluster5794,cluster2938,cluster9154,cluster8888,cluster6867,cluster4928,cluster9035,cluster10039,cluster8925,cluster6941,cluster2446,clus…
Biological Process	GO:0045934	negative regulation of nucleobase-containing compound metabolic process	171	702	9.44617e-06	0.000829374	cluster6950,cluster2253,cluster9709,cluster7093,cluster6025,cluster9935,cluster9720,cluster4901,cluster5041,cluster834,cluster5157,cluster5834,cluster654,cluster10671,cluster9944,cluster9873,cluster929,cluster5119,cluster1777,cluster1163,cluster8588,cluster421,cluster10280,cluster6932,cluster10362,cluster1941,cluster10342,cluster9650,cluster1655,cluster9768,cluster3479,cluster2854,cluster9918,clu…
Biological Process	GO:0009668	plastid membrane organization	27	66	1.06574e-05	0.000925974	cluster6006,cluster1689,cluster9306,cluster9008,cluster5473,cluster2437,cluster9514,cluster3045,cluster9190,cluster7044,cluster7127,cluster6394,cluster5162,cluster8872,cluster6409,cluster4513,cluster8843,cluster9645,cluster8493,cluster5171,cluster10534,cluster2967,cluster6173,cluster6512,cluster9702,cluster3353,cluster8799
Cellular Component	GO:0009535	chloroplast thylakoid membrane	163	666	1.1425e-05	0.000972405	cluster4333,cluster3674,cluster6792,cluster4564,cluster3271,cluster3262,cluster5248,cluster8468,cluster8348,cluster5106,cluster10135,cluster10365,cluster6060,cluster1333,cluster6123,cluster9531,cluster8202,cluster2942,cluster8565,cluster10100,cluster5555,cluster1119,cluster6020,cluster10075,cluster510,cluster9643,cluster9424,cluster8815,cluster7115,cluster1153,cluster1672,cluster5502,cluster7065,…
Cellular Component	GO:0055035	plastid thylakoid membrane	163	666	1.1425e-05	0.000972405	cluster4333,cluster3674,cluster6792,cluster4564,cluster3271,cluster3262,cluster5248,cluster8468,cluster8348,cluster5106,cluster10135,cluster10365,cluster6060,cluster1333,cluster6123,cluster9531,cluster8202,cluster2942,cluster8565,cluster10100,cluster5555,cluster1119,cluster6020,cluster10075,cluster510,cluster9643,cluster9424,cluster8815,cluster7115,cluster1153,cluster1672,cluster5502,cluster7065,…
Biological Process	GO:0019752	carboxylic acid metabolic process	494	2324	1.23527e-05	0.00104075	cluster988,cluster8653,cluster1765,cluster10616,cluster5139,cluster5826,cluster2307,cluster2114,cluster1554,cluster6620,cluster10061,cluster442,cluster3187,cluster2020,cluster1862,cluster1173,cluster1177,cluster7199,cluster1661,cluster6041,cluster4890,cluster8781,cluster4888,cluster4381,cluster5550,cluster499,cluster6671,cluster6561,cluster2852,cluster1333,cluster2938,cluster2255,cluster6867,clus…
Biological Process	GO:0034470	ncRNA processing	157	639	1.31285e-05	0.00109505	cluster6533,cluster8670,cluster3916,cluster3100,cluster8754,cluster9090,cluster2658,cluster1161,cluster10403,cluster6085,cluster3571,cluster5559,cluster8974,cluster9112,cluster6182,cluster6117,cluster6398,cluster3219,cluster9769,cluster9643,cluster6236,cluster5210,cluster3439,cluster8832,cluster9838,cluster8493,cluster9005,cluster1790,cluster6926,cluster2059,cluster1309,cluster9930,cluster10026,c…
Biological Process	GO:0019438	aromatic compound biosynthetic process	978	4863	1.36549e-05	0.00112768	cluster8239,cluster8794,cluster1343,cluster10441,cluster10589,cluster8702,cluster5378,cluster9720,cluster6835,cluster8428,cluster5836,cluster5588,cluster8608,cluster10041,cluster5364,cluster5041,cluster5613,cluster5157,cluster654,cluster8749,cluster8700,cluster8678,cluster8683,cluster6703,cluster6274,cluster2192,cluster4965,cluster4958,cluster6518,cluster8166,cluster5940,cluster9944,cluster9272,c…
Biological Process	GO:0051641	cellular localization	387	1780	1.45995e-05	0.00119387	cluster9094,cluster651,cluster2307,cluster1340,cluster6620,cluster5427,cluster1146,cluster9455,cluster834,cluster10331,cluster5455,cluster8283,cluster2915,cluster10372,cluster8808,cluster8386,cluster5664,cluster9353,cluster8908,cluster1642,cluster5255,cluster4584,cluster2942,cluster4881,cluster8966,cluster4144,cluster8915,cluster10251,cluster4574,cluster9180,cluster5022,cluster10071,cluster1042,c…
Biological Process	GO:0080090	regulation of primary metabolic process	1005	5010	1.52916e-05	0.00122763	cluster8794,cluster1354,cluster10441,cluster10589,cluster5378,cluster9720,cluster6835,cluster8428,cluster5836,cluster5588,cluster10041,cluster5364,cluster5041,cluster5613,cluster834,cluster6041,cluster5157,cluster2251,cluster6312,cluster654,cluster8749,cluster8700,cluster8678,cluster6274,cluster5135,cluster4965,cluster4958,cluster6518,cluster8166,cluster9944,cluster9272,cluster6977,cluster1163,cl…
Biological Process	GO:0051225	spindle assembly	25	60	1.53067e-05	0.00122763	cluster9577,cluster10009,cluster8755,cluster1946,cluster10297,cluster9038,cluster1155,cluster3233,cluster7171,cluster6514,cluster4846,cluster818,cluster5413,cluster4651,cluster10085,cluster10506,cluster1310,cluster1888,cluster5255,cluster5848,cluster9485,cluster3554,cluster4877,cluster9018,cluster8568
Biological Process	GO:0061647	histone H3-K9 modification	24	57	1.82478e-05	0.00144957	cluster2253,cluster2050,cluster9768,cluster5715,cluster1861,cluster6953,cluster2854,cluster9771,cluster7217,cluster10411,cluster913,cluster10283,cluster654,cluster6193,cluster327,cluster1228,cluster8552,cluster1920,cluster5138,cluster1724,cluster6039,cluster2291,cluster224,cluster1681
Cellular Component	GO:0098791	Golgi subcompartment	282	1255	1.85323e-05	0.00145829	cluster1616,cluster3244,cluster834,cluster5290,cluster8633,cluster805,cluster8879,cluster9695,cluster2095,cluster10372,cluster8386,cluster98,cluster6603,cluster6156,cluster4584,cluster3516,cluster1368,cluster5608,cluster10251,cluster10526,cluster9638,cluster954,cluster5062,cluster6730,cluster790,cluster6076,cluster5798,cluster1762,cluster4194,cluster5236,cluster3671,cluster8941,cluster2249,cluste…
Biological Process	GO:0019637	organophosphate metabolic process	262	1156	1.92439e-05	0.00150013	cluster5127,cluster4914,cluster4700,cluster8702,cluster9199,cluster10606,cluster8949,cluster7199,cluster3373,cluster10306,cluster10612,cluster9695,cluster5873,cluster9413,cluster2803,cluster9715,cluster1315,cluster6318,cluster3787,cluster3426,cluster3268,cluster5864,cluster6645,cluster6653,cluster4242,cluster1014,cluster6383,cluster9123,cluster7013,cluster494,cluster1032,cluster979,cluster776,clu…
Biological Process	GO:0009314	response to radiation	329	1492	1.98362e-05	0.00153198	cluster6006,cluster7093,cluster1173,cluster9890,cluster6091,cluster5613,cluster9291,cluster8579,cluster5157,cluster2251,cluster9107,cluster8683,cluster4618,cluster6703,cluster6274,cluster9662,cluster3223,cluster6977,cluster1639,cluster1941,cluster9035,cluster1836,cluster1861,cluster8412,cluster9533,cluster1996,cluster10376,cluster8830,cluster3092,cluster1756,cluster9410,cluster8493,cluster5274,cl…
Biological Process	GO:0051276	chromosome organization	314	1417	2.04533e-05	0.00156515	cluster9171,cluster5541,cluster8422,cluster5364,cluster5041,cluster6091,cluster8927,cluster9900,cluster5157,cluster2251,cluster7313,cluster3726,cluster654,cluster1870,cluster8700,cluster8172,cluster5641,cluster8908,cluster5104,cluster6209,cluster3223,cluster9944,cluster9873,cluster8588,cluster6952,cluster10280,cluster10092,cluster10362,cluster1681,cluster1941,cluster8347,cluster9650,cluster1743,c…
Biological Process	GO:0010051	xylem and phloem pattern formation	35	98	2.07139e-05	0.00157068	cluster5708,cluster1428,cluster1995,cluster1929,cluster8660,cluster9165,cluster3078,cluster568,cluster9059,cluster8879,cluster272,cluster6667,cluster6495,cluster7306,cluster1339,cluster133,cluster6398,cluster10181,cluster8828,cluster4437,cluster4100,cluster6377,cluster9706,cluster10249,cluster10357,cluster684,cluster3862,cluster9644,cluster10030,cluster4182,cluster5145,cluster1735,cluster1054,clu…
Biological Process	GO:0048608	reproductive structure development	578	2773	2.30419e-05	0.001716	cluster5588,cluster2846,cluster1373,cluster805,cluster5157,cluster2251,cluster3726,cluster9107,cluster8700,cluster3396,cluster4958,cluster5848,cluster2412,cluster10103,cluster9035,cluster8347,cluster1861,cluster5022,cluster10071,cluster5298,cluster8332,cluster1646,cluster8570,cluster6718,cluster9838,cluster6212,cluster1337,cluster7145,cluster2538,cluster9066,cluster9082,cluster6615,cluster683,clu…
Biological Process	GO:0061458	reproductive system development	578	2773	2.30419e-05	0.001716	cluster5588,cluster2846,cluster1373,cluster805,cluster5157,cluster2251,cluster3726,cluster9107,cluster8700,cluster3396,cluster4958,cluster5848,cluster2412,cluster10103,cluster9035,cluster8347,cluster1861,cluster5022,cluster10071,cluster5298,cluster8332,cluster1646,cluster8570,cluster6718,cluster9838,cluster6212,cluster1337,cluster7145,cluster2538,cluster9066,cluster9082,cluster6615,cluster683,clu…
Biological Process	GO:0040029	regulation of gene expression, epigenetic	120	471	2.40272e-05	0.00177355	cluster6950,cluster2318,cluster2253,cluster8532,cluster8905,cluster8480,cluster5041,cluster9797,cluster5157,cluster2251,cluster654,cluster6193,cluster8700,cluster3427,cluster9944,cluster9873,cluster929,cluster1777,cluster7025,cluster224,cluster10115,cluster2229,cluster1738,cluster6117,cluster5551,cluster779,cluster9768,cluster3479,cluster2805,cluster4111,cluster2854,cluster6440,cluster8830,cluste…
Biological Process	GO:0010027	thylakoid membrane organization	26	65	2.47538e-05	0.00181115	cluster6006,cluster1689,cluster9306,cluster9008,cluster5473,cluster2437,cluster9514,cluster3045,cluster9190,cluster7044,cluster7127,cluster6394,cluster5162,cluster8872,cluster6409,cluster4513,cluster8843,cluster9645,cluster8493,cluster5171,cluster10534,cluster2967,cluster6173,cluster6512,cluster9702,cluster3353
Biological Process	GO:0060968	regulation of gene silencing	49	155	2.52301e-05	0.00182995	cluster2318,cluster1725,cluster5889,cluster2445,cluster8905,cluster6953,cluster10248,cluster203,cluster6193,cluster10671,cluster9436,cluster1680,cluster1800,cluster1279,cluster5138,cluster540,cluster9944,cluster929,cluster2511,cluster1163,cluster7025,cluster6779,cluster10092,cluster224,cluster6624,cluster1941,cluster6117,cluster1183,cluster8800,cluster2854,cluster1172,cluster9833,cluster5880,clus…
Biological Process	GO:0072598	protein localization to chloroplast	22	51	2.55809e-05	0.0018394	cluster7607,cluster2594,cluster354,cluster8757,cluster3826,cluster1040,cluster3045,cluster9686,cluster2112,cluster7065,cluster8872,cluster6298,cluster6480,cluster8380,cluster10532,cluster8251,cluster2967,cluster9966,cluster3353,cluster6535,cluster9615,cluster6270
Biological Process	GO:0031060	regulation of histone methylation	25	62	2.99791e-05	0.00213723	cluster2253,cluster9935,cluster9768,cluster8186,cluster1081,cluster8222,cluster6953,cluster2854,cluster3504,cluster7217,cluster4164,cluster5157,cluster2251,cluster9262,cluster9134,cluster6193,cluster4539,cluster6495,cluster5138,cluster1724,cluster4783,cluster8588,cluster2291,cluster224,cluster1295
Cellular Component	GO:0000139	Golgi membrane	222	965	3.04942e-05	0.00215553	cluster6735,cluster1616,cluster834,cluster5290,cluster8633,cluster10430,cluster823,cluster805,cluster657,cluster9695,cluster2646,cluster2095,cluster8386,cluster98,cluster6603,cluster9960,cluster1060,cluster886,cluster6156,cluster9920,cluster4584,cluster3516,cluster1629,cluster3846,cluster1339,cluster1368,cluster996,cluster5608,cluster10251,cluster10621,cluster9646,cluster10526,cluster954,cluster3…
Biological Process	GO:0009416	response to light stimulus	319	1450	3.18099e-05	0.00222963	cluster6006,cluster7093,cluster1173,cluster9890,cluster6091,cluster5613,cluster9291,cluster8579,cluster5157,cluster2251,cluster9107,cluster8683,cluster6703,cluster6274,cluster9662,cluster3223,cluster6977,cluster1639,cluster1941,cluster9035,cluster1836,cluster1861,cluster8412,cluster9533,cluster1996,cluster10376,cluster8830,cluster1756,cluster9410,cluster8493,cluster5274,cluster1337,cluster7145,cl…
Biological Process	GO:0008104	protein localization	402	1874	3.52394e-05	0.00244943	cluster10178,cluster9648,cluster1340,cluster5427,cluster1146,cluster10284,cluster9455,cluster834,cluster5290,cluster10331,cluster8633,cluster707,cluster6204,cluster1352,cluster9695,cluster5455,cluster10578,cluster8283,cluster10372,cluster8808,cluster8386,cluster5664,cluster9353,cluster8908,cluster4941,cluster5255,cluster4584,cluster3516,cluster2942,cluster1504,cluster10590,cluster4881,cluster8966…
Biological Process	GO:0031327	negative regulation of cellular biosynthetic process	203	874	3.60406e-05	0.00248442	cluster6950,cluster2253,cluster9709,cluster7093,cluster9935,cluster9720,cluster4901,cluster5041,cluster834,cluster5157,cluster5834,cluster654,cluster10671,cluster5135,cluster9944,cluster9873,cluster929,cluster5119,cluster1777,cluster1163,cluster8588,cluster421,cluster6932,cluster8738,cluster1941,cluster10342,cluster9768,cluster3479,cluster2854,cluster254,cluster10376,cluster8830,cluster1083,clust…
Cellular Component	GO:0044431	Golgi apparatus part	299	1352	3.72701e-05	0.00254812	cluster1616,cluster3244,cluster9455,cluster834,cluster5290,cluster8633,cluster805,cluster8879,cluster9695,cluster2095,cluster10372,cluster8386,cluster98,cluster6603,cluster6156,cluster4584,cluster3516,cluster1368,cluster5608,cluster10251,cluster10526,cluster9638,cluster954,cluster5062,cluster6730,cluster790,cluster6076,cluster5798,cluster1762,cluster4194,cluster5236,cluster9620,cluster3671,cluste…
Biological Process	GO:0031399	regulation of protein modification process	97	369	3.84131e-05	0.00260491	cluster6517,cluster2253,cluster6195,cluster10142,cluster9935,cluster4529,cluster5263,cluster10285,cluster5904,cluster5407,cluster6914,cluster5157,cluster2251,cluster6193,cluster5870,cluster4393,cluster875,cluster3962,cluster9530,cluster6495,cluster1006,cluster9286,cluster8588,cluster224,cluster9316,cluster8780,cluster9768,cluster2854,cluster6454,cluster3504,cluster9486,cluster7217,cluster4164,clu…
Biological Process	GO:0006810	transport	899	4477	3.99402e-05	0.002684	cluster9648,cluster8943,cluster10284,cluster9455,cluster2868,cluster834,cluster5290,cluster707,cluster6052,cluster1352,cluster10578,cluster8283,cluster6893,cluster6849,cluster1894,cluster10372,cluster9099,cluster2803,cluster6156,cluster4344,cluster4584,cluster3879,cluster3516,cluster2942,cluster10590,cluster223,cluster4881,cluster1872,cluster8966,cluster3317,cluster4144,cluster8759,cluster4574,cl…
Biological Process	GO:0009628	response to abiotic stimulus	832	4122	4.0223e-05	0.002684	cluster2307,cluster1477,cluster1173,cluster9890,cluster1373,cluster5613,cluster3746,cluster8816,cluster9291,cluster6041,cluster9900,cluster8460,cluster5157,cluster2251,cluster9107,cluster8749,cluster8700,cluster8683,cluster4618,cluster6703,cluster6274,cluster2192,cluster4965,cluster3223,cluster6977,cluster9489,cluster6504,cluster4344,cluster1639,cluster22,cluster9035,cluster1713,cluster8915,clust…
Biological Process	GO:0033036	macromolecule localization	488	2320	4.12169e-05	0.00271791	cluster10178,cluster9648,cluster2307,cluster1340,cluster5427,cluster1146,cluster10284,cluster9455,cluster834,cluster5290,cluster10331,cluster8633,cluster3373,cluster707,cluster515,cluster6204,cluster1352,cluster9695,cluster5455,cluster10578,cluster8283,cluster10372,cluster8808,cluster8386,cluster5664,cluster9353,cluster8908,cluster4941,cluster1642,cluster5255,cluster4344,cluster4584,cluster3516,c…
Biological Process	GO:0009890	negative regulation of biosynthetic process	203	876	4.15638e-05	0.00271791	cluster6950,cluster2253,cluster9709,cluster7093,cluster9935,cluster9720,cluster4901,cluster5041,cluster834,cluster5157,cluster5834,cluster654,cluster10671,cluster5135,cluster9944,cluster9873,cluster929,cluster5119,cluster1777,cluster1163,cluster8588,cluster421,cluster6932,cluster8738,cluster1941,cluster10342,cluster9768,cluster3479,cluster2854,cluster254,cluster10376,cluster8830,cluster1083,clust…
Biological Process	GO:0009059	macromolecule biosynthetic process	1249	6349	4.17088e-05	0.00271791	cluster8239,cluster8794,cluster10441,cluster10589,cluster9720,cluster2909,cluster8428,cluster5836,cluster4796,cluster5041,cluster834,cluster805,cluster654,cluster4381,cluster6703,cluster5135,cluster4958,cluster6518,cluster4605,cluster9944,cluster6977,cluster2412,cluster10092,cluster1713,cluster4144,cluster780,cluster6582,cluster9769,cluster8412,cluster6653,cluster5298,cluster954,cluster913,cluste…
Biological Process	GO:0010558	negative regulation of macromolecule biosynthetic process	196	843	4.56856e-05	0.00295398	cluster6950,cluster2253,cluster9709,cluster7093,cluster9935,cluster9720,cluster4901,cluster5041,cluster834,cluster5157,cluster5834,cluster654,cluster10671,cluster5135,cluster9944,cluster9873,cluster929,cluster5119,cluster1777,cluster1163,cluster8588,cluster421,cluster6932,cluster8738,cluster1941,cluster10342,cluster9768,cluster3479,cluster2854,cluster254,cluster10376,cluster8830,cluster1083,clust…
Biological Process	GO:0018130	heterocycle biosynthetic process	940	4700	4.67932e-05	0.00299844	cluster8239,cluster8794,cluster1343,cluster10441,cluster10589,cluster8702,cluster5378,cluster9720,cluster6835,cluster8428,cluster5836,cluster5588,cluster10041,cluster5364,cluster5041,cluster5613,cluster5157,cluster654,cluster8749,cluster8700,cluster8678,cluster8683,cluster6703,cluster6274,cluster4965,cluster4958,cluster6518,cluster8166,cluster5940,cluster9944,cluster9272,cluster6977,cluster1163,c…
Biological Process	GO:0018193	peptidyl-amino acid modification	162	678	4.70922e-05	0.00299844	cluster2253,cluster1171,cluster4786,cluster9935,cluster1340,cluster6091,cluster2334,cluster10331,cluster6557,cluster6041,cluster5157,cluster2251,cluster654,cluster8700,cluster8266,cluster8237,cluster5641,cluster8908,cluster6209,cluster3223,cluster1060,cluster8588,cluster6952,cluster1681,cluster6261,cluster4144,cluster5928,cluster9768,cluster2358,cluster1861,cluster2854,cluster10348,cluster4164,cl…
Biological Process	GO:1901605	alpha-amino acid metabolic process	146	602	5.08825e-05	0.00321523	cluster8653,cluster229,cluster5139,cluster5826,cluster2281,cluster6620,cluster10061,cluster3187,cluster538,cluster1661,cluster8781,cluster2176,cluster8378,cluster2852,cluster5794,cluster2938,cluster9154,cluster8888,cluster6867,cluster4928,cluster9035,cluster8925,cluster6941,cluster1510,cluster6842,cluster5999,cluster5864,cluster2383,cluster4951,cluster1051,cluster10397,cluster1619,cluster590,clus…
Cellular Component	GO:0098588	bounding membrane of organelle	551	2654	5.49994e-05	0.00344925	cluster1171,cluster9094,cluster1616,cluster7163,cluster834,cluster5290,cluster4508,cluster805,cluster6769,cluster1352,cluster623,cluster217,cluster6603,cluster3697,cluster6156,cluster4584,cluster3879,cluster3516,cluster9441,cluster4574,cluster10071,cluster954,cluster5807,cluster5798,cluster1762,cluster1852,cluster10014,cluster131,cluster274,cluster4106,cluster10213,cluster3889,cluster2110,cluster…
Biological Process	GO:0071705	nitrogen compound transport	455	2158	5.98534e-05	0.00372565	cluster10178,cluster9648,cluster1340,cluster8943,cluster5427,cluster334,cluster10284,cluster9455,cluster834,cluster5290,cluster10331,cluster8633,cluster707,cluster626,cluster6204,cluster1352,cluster9695,cluster10578,cluster8283,cluster10372,cluster8808,cluster8386,cluster5664,cluster9353,cluster4584,cluster3879,cluster3516,cluster2942,cluster1504,cluster4881,cluster8966,cluster2644,cluster4144,cl…
Biological Process	GO:0009658	chloroplast organization	107	420	6.40827e-05	0.00395936	cluster8944,cluster1765,cluster3082,cluster8754,cluster5079,cluster10118,cluster460,cluster4564,cluster4340,cluster9819,cluster6821,cluster2708,cluster6125,cluster4569,cluster6326,cluster10662,cluster6005,cluster6314,cluster4776,cluster10004,cluster6542,cluster6999,cluster8915,cluster4781,cluster10021,cluster1743,cluster9769,cluster10071,cluster9790,cluster10486,cluster8632,cluster1739,cluster201…
Biological Process	GO:0048367	shoot system development	430	2032	6.83183e-05	0.00419002	cluster1725,cluster10178,cluster1765,cluster1354,cluster7093,cluster3187,cluster1373,cluster1177,cluster2899,cluster4508,cluster8579,cluster5157,cluster2251,cluster7313,cluster3726,cluster9107,cluster8700,cluster4958,cluster1642,cluster9389,cluster10103,cluster1941,cluster9035,cluster3959,cluster9357,cluster9102,cluster1861,cluster10614,cluster10487,cluster5298,cluster10376,cluster4164,cluster833…
Biological Process	GO:0010556	regulation of macromolecule biosynthetic process	792	3927	6.96635e-05	0.00424134	cluster8794,cluster10441,cluster10589,cluster5378,cluster9720,cluster6835,cluster8428,cluster5836,cluster5588,cluster10041,cluster5364,cluster5041,cluster5613,cluster834,cluster6041,cluster5157,cluster654,cluster8749,cluster8700,cluster8678,cluster6274,cluster5135,cluster4965,cluster4958,cluster6518,cluster8166,cluster9944,cluster9272,cluster6977,cluster1163,cluster5228,cluster2412,cluster10092,c…
Cellular Component	GO:0012505	endomembrane system	910	4556	7.5528e-05	0.00456506	cluster1171,cluster1616,cluster1477,cluster352,cluster8608,cluster2846,cluster9455,cluster834,cluster5290,cluster4508,cluster805,cluster6052,cluster8879,cluster8283,cluster10372,cluster9099,cluster6603,cluster5255,cluster3697,cluster869,cluster6156,cluster4344,cluster4584,cluster3516,cluster9715,cluster223,cluster4881,cluster1872,cluster4144,cluster10075,cluster4574,cluster1773,cluster6645,cluste…
Biological Process	GO:2000113	negative regulation of cellular macromolecule biosynthetic process	193	836	7.90268e-05	0.00474218	cluster6950,cluster2253,cluster9709,cluster7093,cluster9935,cluster9720,cluster4901,cluster5041,cluster834,cluster5157,cluster5834,cluster654,cluster10671,cluster5135,cluster9944,cluster9873,cluster929,cluster5119,cluster1777,cluster1163,cluster8588,cluster421,cluster6932,cluster8738,cluster1941,cluster10342,cluster9768,cluster3479,cluster2854,cluster10376,cluster8830,cluster1083,cluster913,clust…
Biological Process	GO:0070727	cellular macromolecule localization	292	1331	8.2957e-05	0.00494246	cluster2307,cluster1340,cluster5427,cluster1146,cluster9455,cluster834,cluster10331,cluster5455,cluster8283,cluster10372,cluster8386,cluster5664,cluster9353,cluster8908,cluster1642,cluster5255,cluster4584,cluster2942,cluster4881,cluster8966,cluster4144,cluster10251,cluster9180,cluster5022,cluster10071,cluster1042,cluster9638,cluster8830,cluster9377,cluster5798,cluster5274,cluster9620,cluster5883,…
Biological Process	GO:0048731	system development	838	4177	8.4783e-05	0.00501543	cluster1354,cluster9720,cluster5588,cluster2846,cluster1373,cluster4508,cluster805,cluster5157,cluster2251,cluster3726,cluster9107,cluster4888,cluster8700,cluster3396,cluster5455,cluster4958,cluster5848,cluster2412,cluster10103,cluster9035,cluster8347,cluster3959,cluster9357,cluster9449,cluster1861,cluster10487,cluster5022,cluster10071,cluster5298,cluster10376,cluster8332,cluster10266,cluster1646…
Biological Process	GO:0034645	cellular macromolecule biosynthetic process	1216	6199	8.69105e-05	0.00510507	cluster8239,cluster8794,cluster10441,cluster10589,cluster9720,cluster2909,cluster8428,cluster5836,cluster4796,cluster5041,cluster834,cluster654,cluster4381,cluster6703,cluster5135,cluster4958,cluster6518,cluster4605,cluster9944,cluster6977,cluster2412,cluster10092,cluster1713,cluster4144,cluster780,cluster6582,cluster9769,cluster8412,cluster6653,cluster5298,cluster954,cluster913,cluster6236,clust…
Biological Process	GO:0006807	nitrogen compound metabolic process	2998	15955	9.59449e-05	0.00559634	cluster8794,cluster1343,cluster8422,cluster9720,cluster8527,cluster8428,cluster834,cluster3808,cluster8172,cluster9487,cluster4958,cluster6518,cluster4793,cluster4605,cluster9944,cluster2412,cluster10280,cluster2942,cluster22,cluster428,cluster9922,cluster6582,cluster8412,cluster5298,cluster8518,cluster6236,cluster9649,cluster8570,cluster8956,cluster9450,cluster4356,cluster7218,cluster1575,cluste…
Biological Process	GO:0010468	regulation of gene expression	909	4564	0.000112611	0.00630482	cluster8794,cluster10441,cluster5447,cluster10589,cluster5378,cluster9720,cluster6835,cluster8428,cluster5836,cluster5588,cluster10019,cluster10041,cluster5364,cluster5041,cluster5613,cluster6041,cluster5157,cluster2251,cluster6312,cluster654,cluster8749,cluster8700,cluster8678,cluster6274,cluster5135,cluster4965,cluster4958,cluster6518,cluster8166,cluster9944,cluster9272,cluster6977,cluster1163,…
Cellular Component	GO:0033646	host intracellular part	77	287	0.000112627	0.00630482	cluster1193,cluster6195,cluster1699,cluster9760,cluster10095,cluster6050,cluster9093,cluster9380,cluster5263,cluster10285,cluster5904,cluster10072,cluster6792,cluster5407,cluster9419,cluster2702,cluster9296,cluster9263,cluster5124,cluster9530,cluster10036,cluster1006,cluster9418,cluster4864,cluster4881,cluster8417,cluster9222,cluster10549,cluster6454,cluster10116,cluster3679,cluster9486,cluster52…
Cellular Component	GO:0033647	host intracellular organelle	77	287	0.000112627	0.00630482	cluster1193,cluster6195,cluster1699,cluster9760,cluster10095,cluster6050,cluster9093,cluster9380,cluster5263,cluster10285,cluster5904,cluster10072,cluster6792,cluster5407,cluster9419,cluster2702,cluster9296,cluster9263,cluster5124,cluster9530,cluster10036,cluster1006,cluster9418,cluster4864,cluster4881,cluster8417,cluster9222,cluster10549,cluster6454,cluster10116,cluster3679,cluster9486,cluster52…
Cellular Component	GO:0033648	host intracellular membrane-bounded organelle	77	287	0.000112627	0.00630482	cluster1193,cluster6195,cluster1699,cluster9760,cluster10095,cluster6050,cluster9093,cluster9380,cluster5263,cluster10285,cluster5904,cluster10072,cluster6792,cluster5407,cluster9419,cluster2702,cluster9296,cluster9263,cluster5124,cluster9530,cluster10036,cluster1006,cluster9418,cluster4864,cluster4881,cluster8417,cluster9222,cluster10549,cluster6454,cluster10116,cluster3679,cluster9486,cluster52…
Cellular Component	GO:0042025	host cell nucleus	77	287	0.000112627	0.00630482	cluster1193,cluster6195,cluster1699,cluster9760,cluster10095,cluster6050,cluster9093,cluster9380,cluster5263,cluster10285,cluster5904,cluster10072,cluster6792,cluster5407,cluster9419,cluster2702,cluster9296,cluster9263,cluster5124,cluster9530,cluster10036,cluster1006,cluster9418,cluster4864,cluster4881,cluster8417,cluster9222,cluster10549,cluster6454,cluster10116,cluster3679,cluster9486,cluster52…
Cellular Component	GO:0043656	intracellular region of host	77	287	0.000112627	0.00630482	cluster1193,cluster6195,cluster1699,cluster9760,cluster10095,cluster6050,cluster9093,cluster9380,cluster5263,cluster10285,cluster5904,cluster10072,cluster6792,cluster5407,cluster9419,cluster2702,cluster9296,cluster9263,cluster5124,cluster9530,cluster10036,cluster1006,cluster9418,cluster4864,cluster4881,cluster8417,cluster9222,cluster10549,cluster6454,cluster10116,cluster3679,cluster9486,cluster52…
Biological Process	GO:2000112	regulation of cellular macromolecule biosynthetic process	783	3898	0.000126911	0.00705711	cluster8794,cluster10441,cluster10589,cluster5378,cluster9720,cluster6835,cluster8428,cluster5836,cluster5588,cluster10041,cluster5364,cluster5041,cluster5613,cluster834,cluster6041,cluster5157,cluster654,cluster8749,cluster8700,cluster8678,cluster6274,cluster5135,cluster4965,cluster4958,cluster6518,cluster8166,cluster9944,cluster9272,cluster6977,cluster1163,cluster5228,cluster2412,cluster10092,c…
Biological Process	GO:0033043	regulation of organelle organization	127	522	0.000130069	0.00718482	cluster2253,cluster1665,cluster10211,cluster8905,cluster6025,cluster10095,cluster9935,cluster8573,cluster6030,cluster6708,cluster10284,cluster1093,cluster2396,cluster5157,cluster2251,cluster3726,cluster6193,cluster8172,cluster5870,cluster2871,cluster1680,cluster10506,cluster8908,cluster6495,cluster5255,cluster9944,cluster929,cluster8588,cluster10280,cluster224,cluster10362,cluster7149,cluster5084…
Biological Process	GO:0006082	organic acid metabolic process	537	2604	0.000134943	0.00740498	cluster8653,cluster10616,cluster2307,cluster1554,cluster10061,cluster442,cluster2020,cluster1862,cluster1173,cluster7199,cluster1661,cluster6041,cluster9100,cluster8781,cluster4888,cluster4381,cluster2852,cluster9489,cluster3879,cluster9035,cluster5367,cluster1510,cluster780,cluster5864,cluster2383,cluster4951,cluster1636,cluster9050,cluster5398,cluster7145,cluster494,cluster10600,cluster3304,clu…
Biological Process	GO:0043414	macromolecule methylation	121	494	0.000137446	0.00749307	cluster4754,cluster2253,cluster1574,cluster4786,cluster9935,cluster9978,cluster5157,cluster2251,cluster654,cluster6193,cluster8700,cluster5641,cluster6495,cluster6209,cluster9944,cluster929,cluster5857,cluster1777,cluster8588,cluster421,cluster224,cluster9859,cluster1681,cluster6261,cluster2939,cluster8446,cluster3219,cluster4359,cluster3269,cluster9768,cluster2854,cluster10348,cluster3504,cluste…
Biological Process	GO:0051649	establishment of localization in cell	326	1514	0.000141951	0.0076503	cluster651,cluster1340,cluster5427,cluster9455,cluster834,cluster10331,cluster8283,cluster2915,cluster10372,cluster8808,cluster8386,cluster5664,cluster9353,cluster4584,cluster2942,cluster4881,cluster8966,cluster4144,cluster8915,cluster10251,cluster4574,cluster9180,cluster5022,cluster10071,cluster1042,cluster9638,cluster9377,cluster5798,cluster4194,cluster8823,cluster5274,cluster9620,cluster5883,c…
Biological Process	GO:0019219	regulation of nucleobase-containing compound metabolic process	781	3891	0.000142165	0.0076503	cluster8794,cluster10441,cluster10589,cluster5378,cluster9720,cluster6835,cluster8428,cluster5836,cluster5588,cluster10041,cluster5364,cluster5041,cluster5613,cluster834,cluster5157,cluster6312,cluster654,cluster8749,cluster8700,cluster8678,cluster6274,cluster4965,cluster4958,cluster6518,cluster8166,cluster9944,cluster9272,cluster6977,cluster1163,cluster5228,cluster2412,cluster10280,cluster10092,…
Cellular Component	GO:0033643	host cell part	77	289	0.000143186	0.00765584	cluster1193,cluster6195,cluster1699,cluster9760,cluster10095,cluster6050,cluster9093,cluster9380,cluster5263,cluster10285,cluster5904,cluster10072,cluster6792,cluster5407,cluster9419,cluster2702,cluster9296,cluster9263,cluster5124,cluster9530,cluster10036,cluster1006,cluster9418,cluster4864,cluster4881,cluster8417,cluster9222,cluster10549,cluster6454,cluster10116,cluster3679,cluster9486,cluster52…
Biological Process	GO:0048229	gametophyte development	196	860	0.000147733	0.00784308	cluster2247,cluster9388,cluster6025,cluster9090,cluster1897,cluster6497,cluster10626,cluster3726,cluster1829,cluster8733,cluster6580,cluster2019,cluster5255,cluster2518,cluster1333,cluster1991,cluster10362,cluster7149,cluster3156,cluster10604,cluster1743,cluster1579,cluster5999,cluster1399,cluster6645,cluster580,cluster8204,cluster9217,cluster4164,cluster1838,cluster5210,cluster1619,cluster7358,c…
Biological Process	GO:0045036	protein targeting to chloroplast	20	49	0.000149821	0.00784308	cluster7607,cluster2594,cluster354,cluster8757,cluster3826,cluster1040,cluster9686,cluster2112,cluster7065,cluster8872,cluster6298,cluster6480,cluster10532,cluster8251,cluster8380,cluster9966,cluster3353,cluster6535,cluster9615,cluster6270
Biological Process	GO:0072596	establishment of protein localization to chloroplast	20	49	0.000149821	0.00784308	cluster7607,cluster2594,cluster354,cluster8757,cluster3826,cluster1040,cluster9686,cluster2112,cluster7065,cluster8872,cluster6298,cluster6480,cluster10532,cluster8251,cluster8380,cluster9966,cluster3353,cluster6535,cluster9615,cluster6270
Cellular Component	GO:0019867	outer membrane	62	222	0.000151389	0.00784308	cluster8980,cluster354,cluster5402,cluster6485,cluster482,cluster2065,cluster936,cluster6356,cluster8180,cluster2173,cluster7189,cluster6412,cluster4671,cluster2112,cluster10560,cluster9189,cluster8872,cluster6769,cluster1505,cluster1715,cluster9150,cluster5089,cluster5909,cluster6483,cluster5617,cluster10453,cluster641,cluster10244,cluster3353,cluster2073,cluster6542,cluster1416,cluster10243,clu…
Cellular Component	GO:0031968	organelle outer membrane	62	222	0.000151389	0.00784308	cluster8980,cluster354,cluster5402,cluster6485,cluster482,cluster2065,cluster936,cluster6356,cluster8180,cluster2173,cluster7189,cluster6412,cluster4671,cluster2112,cluster10560,cluster9189,cluster8872,cluster6769,cluster1505,cluster1715,cluster9150,cluster5089,cluster5909,cluster6483,cluster5617,cluster10453,cluster641,cluster10244,cluster3353,cluster2073,cluster6542,cluster1416,cluster10243,clu…
Biological Process	GO:0034654	nucleobase-containing compound biosynthetic process	821	4106	0.000153959	0.00792699	cluster8239,cluster8794,cluster10441,cluster10589,cluster8702,cluster5378,cluster9720,cluster6835,cluster8428,cluster5836,cluster5588,cluster10041,cluster5364,cluster5041,cluster5613,cluster5157,cluster654,cluster8749,cluster8700,cluster8678,cluster8683,cluster6703,cluster6274,cluster4965,cluster4958,cluster6518,cluster8166,cluster9944,cluster9272,cluster6977,cluster1163,cluster5228,cluster2412,c…
Biological Process	GO:0009889	regulation of biosynthetic process	844	4229	0.000157083	0.00800431	cluster8794,cluster10441,cluster10589,cluster5378,cluster9720,cluster6835,cluster8428,cluster5836,cluster5588,cluster10041,cluster5364,cluster5041,cluster5613,cluster834,cluster6041,cluster5157,cluster654,cluster8749,cluster8700,cluster8678,cluster6274,cluster5135,cluster4965,cluster4958,cluster6518,cluster8166,cluster9944,cluster9272,cluster6977,cluster1163,cluster5228,cluster2412,cluster10092,c…
Biological Process	GO:0016458	gene silencing	159	679	0.00015738	0.00800431	cluster6950,cluster2318,cluster2253,cluster1725,cluster2445,cluster5447,cluster8480,cluster10019,cluster5041,cluster1538,cluster5157,cluster654,cluster10671,cluster540,cluster9944,cluster9873,cluster929,cluster1777,cluster1163,cluster7025,cluster10092,cluster8338,cluster1941,cluster6117,cluster9768,cluster3479,cluster3349,cluster2854,cluster8830,cluster2928,cluster913,cluster3439,cluster2429,clus…
Biological Process	GO:0045814	negative regulation of gene expression, epigenetic	58	205	0.000166415	0.00840613	cluster6950,cluster2253,cluster5889,cluster8905,cluster5715,cluster6953,cluster9771,cluster6798,cluster5041,cluster203,cluster2251,cluster654,cluster6193,cluster1800,cluster5138,cluster9944,cluster9873,cluster929,cluster6450,cluster6039,cluster2511,cluster1777,cluster224,cluster6624,cluster1456,cluster8563,cluster10115,cluster2229,cluster933,cluster10533,cluster9768,cluster1467,cluster3479,cluste…
Biological Process	GO:0043436	oxoacid metabolic process	534	2594	0.000167296	0.00840613	cluster8653,cluster10616,cluster2307,cluster1554,cluster10061,cluster442,cluster2020,cluster1862,cluster1173,cluster7199,cluster1661,cluster6041,cluster9100,cluster8781,cluster4888,cluster4381,cluster2852,cluster9489,cluster3879,cluster9035,cluster5367,cluster1510,cluster780,cluster5864,cluster2383,cluster4951,cluster1636,cluster9050,cluster5398,cluster7145,cluster494,cluster10600,cluster3304,clu…
Biological Process	GO:0006396	RNA processing	407	1934	0.000170139	0.00849778	cluster6533,cluster8670,cluster8527,cluster8754,cluster6338,cluster5041,cluster9090,cluster5157,cluster6312,cluster9107,cluster1474,cluster1161,cluster6326,cluster3571,cluster1105,cluster9112,cluster3452,cluster1163,cluster6952,cluster6002,cluster2644,cluster9782,cluster8933,cluster9769,cluster8518,cluster6236,cluster5210,cluster8801,cluster7990,cluster6688,cluster9838,cluster8493,cluster2425,clu…
Biological Process	GO:0034613	cellular protein localization	280	1284	0.000174163	0.008647	cluster1340,cluster5427,cluster1146,cluster9455,cluster834,cluster10331,cluster5455,cluster8283,cluster10372,cluster8386,cluster5664,cluster9353,cluster8908,cluster5255,cluster4584,cluster2942,cluster4881,cluster8966,cluster4144,cluster10251,cluster9180,cluster5022,cluster10071,cluster1042,cluster9638,cluster8830,cluster9377,cluster5798,cluster5274,cluster9620,cluster5883,cluster3671,cluster8941,…
Molecular Function	GO:0015631	tubulin binding	83	320	0.000213073	0.0105162	cluster1910,cluster8755,cluster10667,cluster4612,cluster3273,cluster10284,cluster6514,cluster4846,cluster1897,cluster8682,cluster1670,cluster9371,cluster10506,cluster5255,cluster5848,cluster9194,cluster257,cluster427,cluster786,cluster9365,cluster3233,cluster1892,cluster2165,cluster6137,cluster4194,cluster8835,cluster8704,cluster1140,cluster9427,cluster1888,cluster9485,cluster3554,cluster531,clus…
Biological Process	GO:0000373	Group II intron splicing	24	65	0.000219443	0.0106453	cluster5288,cluster2080,cluster1301,cluster2264,cluster10599,cluster6335,cluster559,cluster3398,cluster6059,cluster512,cluster6082,cluster8931,cluster10131,cluster10585,cluster5734,cluster6506,cluster9905,cluster8183,cluster3440,cluster10548,cluster4799,cluster6952,cluster6746,cluster2728
Biological Process	GO:0006351	transcription, DNA-templated	722	3592	0.000219516	0.0106453	cluster8239,cluster8794,cluster10441,cluster10589,cluster5378,cluster9720,cluster6835,cluster8428,cluster5836,cluster5588,cluster10041,cluster5364,cluster5041,cluster5613,cluster5157,cluster654,cluster8749,cluster8700,cluster8678,cluster8683,cluster6703,cluster6274,cluster4965,cluster4958,cluster6518,cluster8166,cluster9944,cluster9272,cluster6977,cluster1163,cluster5228,cluster2412,cluster10092,…
Biological Process	GO:0097659	nucleic acid-templated transcription	722	3592	0.000219516	0.0106453	cluster8239,cluster8794,cluster10441,cluster10589,cluster5378,cluster9720,cluster6835,cluster8428,cluster5836,cluster5588,cluster10041,cluster5364,cluster5041,cluster5613,cluster5157,cluster654,cluster8749,cluster8700,cluster8678,cluster8683,cluster6703,cluster6274,cluster4965,cluster4958,cluster6518,cluster8166,cluster9944,cluster9272,cluster6977,cluster1163,cluster5228,cluster2412,cluster10092,…
Cellular Component	GO:0080008	Cul4-RING E3 ubiquitin ligase complex	47	159	0.000221407	0.0106749	cluster3055,cluster9856,cluster1165,cluster9388,cluster1818,cluster7283,cluster627,cluster5920,cluster5044,cluster8306,cluster9742,cluster8210,cluster5137,cluster6103,cluster10594,cluster2478,cluster3427,cluster1748,cluster6264,cluster8836,cluster9631,cluster6296,cluster1651,cluster1738,cluster10678,cluster8393,cluster8961,cluster9387,cluster1859,cluster4990,cluster4677,cluster6610,cluster6084,cl…
Biological Process	GO:0051171	regulation of nitrogen compound metabolic process	977	4952	0.000227036	0.0108834	cluster8794,cluster1354,cluster10441,cluster10589,cluster5378,cluster9720,cluster6835,cluster8428,cluster5836,cluster5588,cluster10041,cluster5364,cluster5041,cluster5613,cluster834,cluster6041,cluster5157,cluster2251,cluster6312,cluster654,cluster8749,cluster8700,cluster8678,cluster6274,cluster5135,cluster4965,cluster4958,cluster6518,cluster8166,cluster9944,cluster9272,cluster6977,cluster1163,cl…
Biological Process	GO:0065007	biological regulation	2234	11784	0.000229312	0.0109296	cluster8794,cluster5447,cluster9720,cluster8428,cluster2020,cluster834,cluster6052,cluster8172,cluster4958,cluster6518,cluster9944,cluster2412,cluster10280,cluster22,cluster3317,cluster6582,cluster1636,cluster8412,cluster10487,cluster5298,cluster6236,cluster9649,cluster8570,cluster8956,cluster9450,cluster1575,cluster6522,cluster4686,cluster1427,cluster10337,cluster8703,cluster8250,cluster1332,clu…
Cellular Component	GO:0031981	nuclear lumen	449	2159	0.000230707	0.0109337	cluster8239,cluster9388,cluster9171,cluster7093,cluster5541,cluster8670,cluster8422,cluster5378,cluster4796,cluster1373,cluster5364,cluster8927,cluster2899,cluster5157,cluster2251,cluster7313,cluster6312,cluster1161,cluster8683,cluster3571,cluster927,cluster8283,cluster2915,cluster1105,cluster9112,cluster8547,cluster5104,cluster3223,cluster9944,cluster6952,cluster6002,cluster9524,cluster9316,clus…
Molecular Function	GO:0042054	histone methyltransferase activity	28	81	0.000251522	0.0118528	cluster640,cluster1574,cluster2055,cluster9768,cluster4207,cluster9703,cluster1440,cluster7217,cluster4164,cluster3487,cluster844,cluster4005,cluster2051,cluster8700,cluster1432,cluster5558,cluster3759,cluster6990,cluster1841,cluster7056,cluster5641,cluster6209,cluster6323,cluster1777,cluster9591,cluster1681,cluster8175,cluster3946
Biological Process	GO:0009892	negative regulation of metabolic process	377	1789	0.00026218	0.0122857	cluster1725,cluster7093,cluster5447,cluster9720,cluster10019,cluster5041,cluster1538,cluster834,cluster5157,cluster2251,cluster654,cluster4393,cluster5135,cluster9944,cluster9873,cluster1163,cluster8588,cluster10280,cluster10092,cluster10362,cluster1941,cluster10342,cluster9650,cluster9316,cluster6366,cluster9918,cluster10376,cluster8830,cluster913,cluster10504,cluster1813,cluster2429,cluster6688…
Cellular Component	GO:0005829	cytosol	1057	5387	0.000265615	0.0123648	cluster1343,cluster5447,cluster7199,cluster8717,cluster6769,cluster5455,cluster4171,cluster8283,cluster9487,cluster3452,cluster4584,cluster4881,cluster8915,cluster5367,cluster780,cluster1636,cluster9769,cluster5022,cluster1042,cluster5143,cluster8570,cluster8197,cluster6212,cluster5600,cluster4356,cluster1575,cluster2832,cluster10399,cluster2709,cluster9082,cluster7122,cluster3682,cluster1521,clu…
Biological Process	GO:0032774	RNA biosynthetic process	724	3609	0.000268292	0.0123648	cluster8239,cluster8794,cluster10441,cluster10589,cluster5378,cluster9720,cluster6835,cluster8428,cluster5836,cluster5588,cluster10041,cluster5364,cluster5041,cluster5613,cluster5157,cluster654,cluster8749,cluster8700,cluster8678,cluster8683,cluster6703,cluster6274,cluster4965,cluster4958,cluster6518,cluster8166,cluster9944,cluster9272,cluster6977,cluster1163,cluster5228,cluster2412,cluster10092,…
Molecular Function	GO:0030695	GTPase regulator activity	38	122	0.000270396	0.0123648	cluster867,cluster1665,cluster1586,cluster1460,cluster1096,cluster1847,cluster2104,cluster1330,cluster1915,cluster6061,cluster2635,cluster5665,cluster1650,cluster2250,cluster9473,cluster5697,cluster8911,cluster4738,cluster4535,cluster6658,cluster2618,cluster4680,cluster9924,cluster6623,cluster9983,cluster9014,cluster8242,cluster8736,cluster4516,cluster2005,cluster5431,cluster9511,cluster9427,clus…
Biological Process	GO:0071702	organic substance transport	542	2649	0.000270893	0.0123648	cluster9648,cluster8943,cluster10284,cluster9455,cluster834,cluster5290,cluster707,cluster1352,cluster10578,cluster8283,cluster10372,cluster4584,cluster3516,cluster2942,cluster4881,cluster8966,cluster4144,cluster4574,cluster9180,cluster5022,cluster10071,cluster1042,cluster5813,cluster9638,cluster1090,cluster5798,cluster9671,cluster1010,cluster7145,cluster2249,cluster1309,cluster2594,cluster8441,c…
Biological Process	GO:0006298	mismatch repair	23	62	0.000271836	0.0123648	cluster9650,cluster840,cluster5541,cluster6025,cluster6972,cluster9918,cluster8368,cluster8320,cluster5399,cluster6421,cluster10185,cluster3711,cluster3964,cluster6791,cluster4560,cluster4692,cluster5323,cluster3068,cluster10280,cluster4439,cluster10362,cluster9843,cluster5055
Molecular Function	GO:0008170	N-methyltransferase activity	46	156	0.000272765	0.0123648	cluster4754,cluster1574,cluster4914,cluster2055,cluster4207,cluster2541,cluster9482,cluster9520,cluster5425,cluster8700,cluster5558,cluster1432,cluster5867,cluster6990,cluster5641,cluster6209,cluster6323,cluster1777,cluster5586,cluster9591,cluster5910,cluster8201,cluster1681,cluster4335,cluster3946,cluster640,cluster3219,cluster3269,cluster9768,cluster10348,cluster10477,cluster9703,cluster1440,cl…
Molecular Function	GO:0005096	GTPase activator activity	37	118	0.000278973	0.0125779	cluster867,cluster1665,cluster1586,cluster1460,cluster1096,cluster1847,cluster2104,cluster1330,cluster1915,cluster6061,cluster2635,cluster5665,cluster1650,cluster2250,cluster9473,cluster5697,cluster4738,cluster4535,cluster6658,cluster2618,cluster4680,cluster9924,cluster6623,cluster9983,cluster9014,cluster8242,cluster8736,cluster4516,cluster2005,cluster5431,cluster9511,cluster9427,cluster10024,clu…
Biological Process	GO:0051567	histone H3-K9 methylation	20	51	0.000284837	0.0127049	cluster2253,cluster9768,cluster5715,cluster6953,cluster2854,cluster9771,cluster7217,cluster913,cluster10283,cluster654,cluster6193,cluster327,cluster1228,cluster8552,cluster5138,cluster1724,cluster6039,cluster2291,cluster224,cluster1681
Molecular Function	GO:0009881	photoreceptor activity	20	51	0.000284837	0.0127049	cluster9575,cluster9533,cluster1097,cluster384,cluster10562,cluster2145,cluster981,cluster5239,cluster4016,cluster1596,cluster365,cluster10574,cluster10479,cluster9878,cluster5778,cluster6771,cluster2308,cluster8612,cluster10140,cluster2883
Biological Process	GO:0042886	amide transport	375	1782	0.000303071	0.0134464	cluster10178,cluster9648,cluster1340,cluster8943,cluster5427,cluster334,cluster10284,cluster9455,cluster834,cluster5290,cluster10331,cluster8633,cluster707,cluster6204,cluster1352,cluster9695,cluster10578,cluster8283,cluster10372,cluster8808,cluster8386,cluster5664,cluster9353,cluster4584,cluster3516,cluster2942,cluster1504,cluster4881,cluster8966,cluster4144,cluster5608,cluster3268,cluster10251,…
Cellular Component	GO:0009295	nucleoid	32	98	0.000312441	0.0137887	cluster5730,cluster10261,cluster10182,cluster3444,cluster4911,cluster2030,cluster1242,cluster2400,cluster6314,cluster10004,cluster4908,cluster10309,cluster6275,cluster4713,cluster10021,cluster10253,cluster4926,cluster709,cluster8954,cluster9781,cluster8824,cluster5300,cluster5819,cluster6116,cluster8662,cluster8279,cluster4967,cluster9009,cluster10188,cluster7778,cluster10060,cluster7060
Biological Process	GO:0051053	negative regulation of DNA metabolic process	30	90	0.000318287	0.0139728	cluster9650,cluster840,cluster6025,cluster1655,cluster870,cluster6972,cluster2854,cluster9918,cluster8320,cluster3444,cluster5399,cluster940,cluster4911,cluster834,cluster5880,cluster3964,cluster6791,cluster9434,cluster4692,cluster8279,cluster5138,cluster9088,cluster10265,cluster9937,cluster10280,cluster5565,cluster10362,cluster6978,cluster2133,cluster9155
Biological Process	GO:2001141	regulation of RNA biosynthetic process	672	3341	0.000340084	0.0148515	cluster8794,cluster10441,cluster10589,cluster5378,cluster9720,cluster6835,cluster8428,cluster5836,cluster5588,cluster10041,cluster5364,cluster5041,cluster5613,cluster5157,cluster654,cluster8749,cluster8700,cluster8678,cluster6274,cluster4965,cluster4958,cluster6518,cluster8166,cluster9944,cluster9272,cluster6977,cluster1163,cluster5228,cluster2412,cluster10092,cluster9988,cluster10103,cluster1034…
Biological Process	GO:0031326	regulation of cellular biosynthetic process	828	4171	0.000348759	0.0151511	cluster8794,cluster10441,cluster10589,cluster5378,cluster9720,cluster6835,cluster8428,cluster5836,cluster5588,cluster10041,cluster5364,cluster5041,cluster5613,cluster834,cluster6041,cluster5157,cluster654,cluster8749,cluster8700,cluster8678,cluster6274,cluster5135,cluster4965,cluster4958,cluster6518,cluster8166,cluster9944,cluster9272,cluster6977,cluster1163,cluster5228,cluster2412,cluster10092,c…
Molecular Function	GO:0016746	transferase activity, transferring acyl groups	195	869	0.000360776	0.01552	cluster1193,cluster9415,cluster7093,cluster2114,cluster1340,cluster6835,cluster352,cluster3244,cluster1173,cluster9499,cluster8608,cluster180,cluster1180,cluster6792,cluster1542,cluster7128,cluster10331,cluster6471,cluster6409,cluster8237,cluster9270,cluster6985,cluster2116,cluster6561,cluster1333,cluster8863,cluster2349,cluster949,cluster558,cluster235,cluster2143,cluster4144,cluster5367,cluster…
Cellular Component	GO:0005694	chromosome	196	874	0.000360974	0.01552	cluster2253,cluster9171,cluster7093,cluster5541,cluster2445,cluster8422,cluster10261,cluster7006,cluster4796,cluster4999,cluster8927,cluster2899,cluster9911,cluster9900,cluster6420,cluster7313,cluster10495,cluster654,cluster8700,cluster4618,cluster8908,cluster6209,cluster540,cluster1777,cluster8588,cluster10092,cluster7149,cluster1681,cluster8347,cluster9768,cluster3479,cluster9533,cluster10424,c…
Biological Process	GO:0016053	organic acid biosynthetic process	249	1141	0.000368964	0.0157017	cluster4802,cluster229,cluster10616,cluster5139,cluster2307,cluster2281,cluster2114,cluster6620,cluster2020,cluster1173,cluster476,cluster538,cluster1180,cluster1661,cluster6471,cluster8781,cluster665,cluster6409,cluster3722,cluster2176,cluster3171,cluster10268,cluster499,cluster6671,cluster2097,cluster2852,cluster1333,cluster5794,cluster10682,cluster9154,cluster6867,cluster4928,cluster2143,clust…
Biological Process	GO:0046394	carboxylic acid biosynthetic process	249	1141	0.000368964	0.0157017	cluster4802,cluster229,cluster10616,cluster5139,cluster2307,cluster2281,cluster2114,cluster6620,cluster2020,cluster1173,cluster476,cluster538,cluster1180,cluster1661,cluster6471,cluster8781,cluster665,cluster6409,cluster3722,cluster2176,cluster3171,cluster10268,cluster499,cluster6671,cluster2097,cluster2852,cluster1333,cluster5794,cluster10682,cluster9154,cluster6867,cluster4928,cluster2143,clust…
Biological Process	GO:0006091	generation of precursor metabolites and energy	132	559	0.000375154	0.0158841	cluster988,cluster3674,cluster1862,cluster7199,cluster6792,cluster3262,cluster1065,cluster2362,cluster10612,cluster5873,cluster6561,cluster2803,cluster6123,cluster8565,cluster2255,cluster410,cluster2432,cluster1119,cluster1510,cluster7125,cluster10353,cluster8570,cluster1014,cluster4294,cluster8197,cluster5015,cluster494,cluster8234,cluster6826,cluster3773,cluster2709,cluster3032,cluster4778,clus…
Biological Process	GO:0051301	cell division	202	905	0.000383872	0.0160777	cluster9709,cluster6195,cluster9000,cluster10142,cluster5263,cluster9417,cluster6708,cluster5407,cluster8927,cluster1897,cluster7313,cluster3726,cluster9371,cluster5104,cluster1642,cluster8696,cluster5848,cluster5228,cluster10590,cluster4738,cluster8347,cluster8568,cluster5053,cluster10644,cluster6454,cluster9332,cluster3233,cluster9908,cluster1892,cluster9814,cluster1562,cluster2998,cluster9230,…
Biological Process	GO:1901360	organic cyclic compound metabolic process	1900	9979	0.000384788	0.0160777	cluster8239,cluster8794,cluster1343,cluster10441,cluster10589,cluster8670,cluster8422,cluster9720,cluster8527,cluster8428,cluster10606,cluster5836,cluster4796,cluster7199,cluster5041,cluster834,cluster3414,cluster6312,cluster9107,cluster654,cluster4888,cluster4381,cluster4618,cluster6703,cluster4958,cluster6518,cluster3452,cluster9944,cluster6977,cluster2412,cluster10280,cluster10092,cluster1681,…
Biological Process	GO:0010305	leaf vascular tissue pattern formation	20	52	0.00038551	0.0160777	cluster6398,cluster5708,cluster1428,cluster1929,cluster8660,cluster4100,cluster9706,cluster10249,cluster10357,cluster9165,cluster3078,cluster684,cluster9059,cluster272,cluster6495,cluster10030,cluster7306,cluster4182,cluster5145,cluster1109
Biological Process	GO:0051253	negative regulation of RNA metabolic process	145	623	0.000392957	0.0162907	cluster6950,cluster2253,cluster9709,cluster7093,cluster9935,cluster9720,cluster4901,cluster5041,cluster5157,cluster5834,cluster654,cluster10671,cluster9944,cluster9873,cluster929,cluster5119,cluster1777,cluster1163,cluster8588,cluster421,cluster6932,cluster1941,cluster10342,cluster9768,cluster3479,cluster2854,cluster254,cluster10376,cluster8830,cluster913,cluster3439,cluster10504,cluster5856,clus…
Cellular Component	GO:0005759	mitochondrial matrix	67	252	0.000394524	0.0162907	cluster8653,cluster660,cluster6153,cluster9860,cluster10182,cluster6620,cluster10061,cluster3444,cluster10313,cluster5802,cluster2362,cluster1979,cluster9402,cluster9574,cluster4605,cluster9333,cluster6561,cluster2942,cluster8888,cluster9035,cluster10039,cluster5555,cluster10343,cluster2147,cluster1184,cluster9781,cluster8912,cluster7064,cluster9643,cluster9639,cluster10411,cluster8815,cluster886…
Biological Process	GO:0006355	regulation of transcription, DNA-templated	670	3337	0.000418533	0.0171127	cluster8794,cluster10441,cluster10589,cluster5378,cluster9720,cluster6835,cluster8428,cluster5836,cluster5588,cluster10041,cluster5364,cluster5041,cluster5613,cluster5157,cluster654,cluster8749,cluster8700,cluster8678,cluster6274,cluster4965,cluster4958,cluster6518,cluster8166,cluster9944,cluster9272,cluster6977,cluster1163,cluster5228,cluster2412,cluster10092,cluster9988,cluster10103,cluster1034…
Biological Process	GO:1903506	regulation of nucleic acid-templated transcription	670	3337	0.000418533	0.0171127	cluster8794,cluster10441,cluster10589,cluster5378,cluster9720,cluster6835,cluster8428,cluster5836,cluster5588,cluster10041,cluster5364,cluster5041,cluster5613,cluster5157,cluster654,cluster8749,cluster8700,cluster8678,cluster6274,cluster4965,cluster4958,cluster6518,cluster8166,cluster9944,cluster9272,cluster6977,cluster1163,cluster5228,cluster2412,cluster10092,cluster9988,cluster10103,cluster1034…
Biological Process	GO:0010452	histone H3-K36 methylation	7	10	0.000426256	0.0173434	cluster4164,cluster9858,cluster8274,cluster2936,cluster4786,cluster6296,cluster5157
Biological Process	GO:0048869	cellular developmental process	383	1832	0.000436972	0.0175836	cluster5863,cluster9720,cluster2909,cluster2779,cluster9090,cluster5290,cluster9107,cluster4888,cluster5455,cluster4958,cluster1642,cluster9389,cluster9715,cluster1718,cluster9737,cluster8674,cluster6582,cluster1399,cluster9449,cluster6645,cluster8412,cluster10614,cluster9332,cluster9764,cluster10266,cluster6730,cluster1646,cluster9230,cluster1014,cluster10304,cluster8882,cluster1580,cluster10031…
Biological Process	GO:0015833	peptide transport	366	1744	0.000437213	0.0175836	cluster10178,cluster9648,cluster1340,cluster8943,cluster5427,cluster334,cluster10284,cluster9455,cluster834,cluster5290,cluster10331,cluster8633,cluster707,cluster6204,cluster1352,cluster9695,cluster10578,cluster8283,cluster10372,cluster8808,cluster8386,cluster5664,cluster9353,cluster4584,cluster3516,cluster2942,cluster1504,cluster4881,cluster8966,cluster4144,cluster5608,cluster3268,cluster10251,…
Molecular Function	GO:0018024	histone-lysine N-methyltransferase activity	22	60	0.000442413	0.0175836	cluster640,cluster2055,cluster9768,cluster4207,cluster9703,cluster1440,cluster7217,cluster4164,cluster3487,cluster8700,cluster1432,cluster5558,cluster3759,cluster6990,cluster1841,cluster5641,cluster6209,cluster6323,cluster1777,cluster1681,cluster8175,cluster3946
Biological Process	GO:0044723	single-organism carbohydrate metabolic process	267	1236	0.00044464	0.0175836	cluster988,cluster2307,cluster1780,cluster2909,cluster1616,cluster352,cluster3244,cluster8949,cluster7199,cluster805,cluster4876,cluster4813,cluster701,cluster6603,cluster300,cluster410,cluster6275,cluster9769,cluster8260,cluster10526,cluster954,cluster5143,cluster1672,cluster6730,cluster790,cluster6017,cluster6845,cluster1762,cluster1014,cluster5236,cluster958,cluster10014,cluster10494,cluster54…
Biological Process	GO:0051052	regulation of DNA metabolic process	80	313	0.000445579	0.0175836	cluster2253,cluster6025,cluster3444,cluster6708,cluster834,cluster9978,cluster654,cluster929,cluster5228,cluster10280,cluster224,cluster10362,cluster7149,cluster9650,cluster8446,cluster1743,cluster1655,cluster2854,cluster9918,cluster8368,cluster8320,cluster5399,cluster940,cluster913,cluster5880,cluster6791,cluster9434,cluster8552,cluster6265,cluster7169,cluster9504,cluster10265,cluster5565,cluste…
Biological Process	GO:0000003	reproduction	787	3961	0.0004463	0.0175836	cluster9171,cluster5541,cluster8422,cluster2909,cluster5588,cluster2846,cluster1373,cluster834,cluster5290,cluster805,cluster707,cluster5157,cluster2251,cluster8781,cluster3726,cluster9107,cluster8700,cluster3396,cluster4618,cluster4958,cluster5255,cluster5848,cluster2412,cluster10280,cluster10103,cluster9715,cluster9035,cluster8347,cluster9650,cluster6645,cluster1861,cluster5022,cluster10071,clu…
Biological Process	GO:0045184	establishment of protein localization	363	1729	0.000446916	0.0175836	cluster10178,cluster9648,cluster1340,cluster5427,cluster10284,cluster9455,cluster834,cluster5290,cluster10331,cluster8633,cluster707,cluster6204,cluster1352,cluster9695,cluster5455,cluster10578,cluster8283,cluster10372,cluster8808,cluster8386,cluster5664,cluster9353,cluster4584,cluster3516,cluster2942,cluster1504,cluster4881,cluster8966,cluster4144,cluster5608,cluster3268,cluster10251,cluster100,…
Biological Process	GO:0006399	tRNA metabolic process	104	427	0.000477453	0.0184992	cluster6533,cluster1765,cluster6782,cluster6465,cluster5687,cluster3916,cluster3100,cluster10048,cluster6554,cluster10338,cluster1035,cluster2658,cluster3864,cluster9074,cluster4381,cluster3058,cluster6085,cluster755,cluster5559,cluster2109,cluster10510,cluster5857,cluster2229,cluster8923,cluster6117,cluster4359,cluster1579,cluster780,cluster10098,cluster9912,cluster10477,cluster3162,cluster9619,…
Biological Process	GO:0006342	chromatin silencing	54	195	0.000484376	0.0184992	cluster6950,cluster2253,cluster5889,cluster8905,cluster5715,cluster6953,cluster9771,cluster6798,cluster5041,cluster203,cluster654,cluster6193,cluster1800,cluster5138,cluster9944,cluster9873,cluster929,cluster6450,cluster6039,cluster1777,cluster2511,cluster224,cluster6624,cluster1456,cluster8563,cluster10115,cluster933,cluster10533,cluster9768,cluster1467,cluster3479,cluster2854,cluster1440,cluste…
Biological Process	GO:0008654	phospholipid biosynthetic process	62	231	0.000485852	0.0184992	cluster4914,cluster2634,cluster2295,cluster8180,cluster6086,cluster3672,cluster2173,cluster9499,cluster2548,cluster10505,cluster8793,cluster8522,cluster2693,cluster1472,cluster9076,cluster3566,cluster9695,cluster1878,cluster9184,cluster9413,cluster8976,cluster9715,cluster6118,cluster3119,cluster5362,cluster2605,cluster3733,cluster6645,cluster6653,cluster9488,cluster2572,cluster9015,cluster9424,cl…
Molecular Function	GO:0015298	solute:cation antiporter activity	25	72	0.00048806	0.0184992	cluster10171,cluster4649,cluster767,cluster3642,cluster2242,cluster5627,cluster542,cluster4616,cluster4861,cluster5125,cluster364,cluster710,cluster9560,cluster762,cluster6052,cluster1080,cluster9080,cluster5764,cluster675,cluster9064,cluster396,cluster6156,cluster5183,cluster169,cluster2671
Molecular Function	GO:0015299	solute:proton antiporter activity	25	72	0.00048806	0.0184992	cluster10171,cluster4649,cluster767,cluster3642,cluster2242,cluster5627,cluster542,cluster4616,cluster4861,cluster5125,cluster364,cluster710,cluster9560,cluster762,cluster6052,cluster1080,cluster9080,cluster5764,cluster675,cluster9064,cluster396,cluster6156,cluster5183,cluster169,cluster2671
Cellular Component	GO:0018995	host	77	300	0.000492367	0.0184992	cluster1193,cluster6195,cluster1699,cluster9760,cluster10095,cluster6050,cluster9093,cluster9380,cluster5263,cluster10285,cluster5904,cluster10072,cluster6792,cluster5407,cluster9419,cluster2702,cluster9296,cluster9263,cluster5124,cluster9530,cluster10036,cluster1006,cluster9418,cluster4864,cluster4881,cluster8417,cluster9222,cluster10549,cluster6454,cluster10116,cluster3679,cluster9486,cluster52…
Cellular Component	GO:0043657	host cell	77	300	0.000492367	0.0184992	cluster1193,cluster6195,cluster1699,cluster9760,cluster10095,cluster6050,cluster9093,cluster9380,cluster5263,cluster10285,cluster5904,cluster10072,cluster6792,cluster5407,cluster9419,cluster2702,cluster9296,cluster9263,cluster5124,cluster9530,cluster10036,cluster1006,cluster9418,cluster4864,cluster4881,cluster8417,cluster9222,cluster10549,cluster6454,cluster10116,cluster3679,cluster9486,cluster52…
Cellular Component	GO:0044215	other organism	77	300	0.000492367	0.0184992	cluster1193,cluster6195,cluster1699,cluster9760,cluster10095,cluster6050,cluster9093,cluster9380,cluster5263,cluster10285,cluster5904,cluster10072,cluster6792,cluster5407,cluster9419,cluster2702,cluster9296,cluster9263,cluster5124,cluster9530,cluster10036,cluster1006,cluster9418,cluster4864,cluster4881,cluster8417,cluster9222,cluster10549,cluster6454,cluster10116,cluster3679,cluster9486,cluster52…
Cellular Component	GO:0044216	other organism cell	77	300	0.000492367	0.0184992	cluster1193,cluster6195,cluster1699,cluster9760,cluster10095,cluster6050,cluster9093,cluster9380,cluster5263,cluster10285,cluster5904,cluster10072,cluster6792,cluster5407,cluster9419,cluster2702,cluster9296,cluster9263,cluster5124,cluster9530,cluster10036,cluster1006,cluster9418,cluster4864,cluster4881,cluster8417,cluster9222,cluster10549,cluster6454,cluster10116,cluster3679,cluster9486,cluster52…
Cellular Component	GO:0044217	other organism part	77	300	0.000492367	0.0184992	cluster1193,cluster6195,cluster1699,cluster9760,cluster10095,cluster6050,cluster9093,cluster9380,cluster5263,cluster10285,cluster5904,cluster10072,cluster6792,cluster5407,cluster9419,cluster2702,cluster9296,cluster9263,cluster5124,cluster9530,cluster10036,cluster1006,cluster9418,cluster4864,cluster4881,cluster8417,cluster9222,cluster10549,cluster6454,cluster10116,cluster3679,cluster9486,cluster52…
Biological Process	GO:0006644	phospholipid metabolic process	90	361	0.000498723	0.0186329	cluster4914,cluster2295,cluster8180,cluster1355,cluster6086,cluster3672,cluster9499,cluster10443,cluster10471,cluster8522,cluster2693,cluster3373,cluster7113,cluster9076,cluster3566,cluster9695,cluster9184,cluster10229,cluster9413,cluster10452,cluster1197,cluster9715,cluster1315,cluster6118,cluster5839,cluster5362,cluster3268,cluster2605,cluster6645,cluster6653,cluster2572,cluster9424,cluster8297…
Biological Process	GO:0051186	cofactor metabolic process	220	1000	0.000500392	0.0186329	cluster8653,cluster5127,cluster4333,cluster229,cluster4700,cluster2281,cluster9199,cluster5079,cluster10313,cluster7199,cluster1180,cluster5613,cluster2920,cluster8770,cluster3271,cluster2257,cluster2362,cluster10306,cluster6858,cluster361,cluster6274,cluster6637,cluster600,cluster10135,cluster8378,cluster5940,cluster2518,cluster2255,cluster9154,cluster8513,cluster4320,cluster5362,cluster2432,clu…
Biological Process	GO:0044802	single-organism membrane organization	81	319	0.000511535	0.0189632	cluster6006,cluster10425,cluster8573,cluster9310,cluster3878,cluster10626,cluster8872,cluster6409,cluster9645,cluster5455,cluster8283,cluster1540,cluster588,cluster4584,cluster6749,cluster5711,cluster5492,cluster2939,cluster1579,cluster6592,cluster10621,cluster9124,cluster8907,cluster9041,cluster9294,cluster10071,cluster54,cluster3045,cluster7127,cluster1212,cluster1014,cluster4513,cluster6616,cl…
Biological Process	GO:0022414	reproductive process	782	3942	0.000555227	0.0204918	cluster9171,cluster5541,cluster8422,cluster2909,cluster5588,cluster2846,cluster1373,cluster834,cluster5290,cluster805,cluster707,cluster5157,cluster2251,cluster3726,cluster9107,cluster8700,cluster3396,cluster4618,cluster4958,cluster5255,cluster5848,cluster2412,cluster10280,cluster10103,cluster9715,cluster9035,cluster8347,cluster9650,cluster6645,cluster1861,cluster5022,cluster10071,cluster5298,clu…
Biological Process	GO:0010629	negative regulation of gene expression	292	1369	0.000574998	0.021128	cluster1725,cluster7093,cluster5447,cluster9720,cluster10019,cluster5041,cluster1538,cluster5157,cluster2251,cluster654,cluster5135,cluster9944,cluster9873,cluster1163,cluster8588,cluster10092,cluster1941,cluster10342,cluster6366,cluster10376,cluster8830,cluster913,cluster10504,cluster1813,cluster2429,cluster6688,cluster8882,cluster5883,cluster1487,cluster5355,cluster5715,cluster6798,cluster6711,…
Biological Process	GO:0050794	regulation of cellular process	1729	9065	0.000581916	0.0212884	cluster8794,cluster10441,cluster10589,cluster8670,cluster9720,cluster8428,cluster5836,cluster5041,cluster3746,cluster8789,cluster834,cluster6312,cluster3726,cluster9107,cluster654,cluster8172,cluster5686,cluster5135,cluster4958,cluster6518,cluster9944,cluster6977,cluster2412,cluster10280,cluster10092,cluster3156,cluster1713,cluster9650,cluster6582,cluster9769,cluster8412,cluster10487,cluster5022,…
Biological Process	GO:0006787	porphyrin-containing compound catabolic process	19	50	0.000637899	0.0229544	cluster8653,cluster4966,cluster4534,cluster539,cluster5630,cluster5085,cluster9514,cluster8453,cluster3271,cluster6327,cluster5078,cluster2036,cluster8872,cluster2639,cluster10135,cluster3353,cluster8343,cluster7150,cluster7031
Biological Process	GO:0033015	tetrapyrrole catabolic process	19	50	0.000637899	0.0229544	cluster8653,cluster4966,cluster4534,cluster539,cluster5630,cluster5085,cluster9514,cluster8453,cluster3271,cluster6327,cluster5078,cluster2036,cluster8872,cluster2639,cluster10135,cluster3353,cluster8343,cluster7150,cluster7031
Biological Process	GO:1902679	negative regulation of RNA biosynthetic process	143	620	0.000640165	0.0229544	cluster6950,cluster2253,cluster9709,cluster7093,cluster9935,cluster9720,cluster4901,cluster5041,cluster5157,cluster5834,cluster654,cluster10671,cluster9944,cluster9873,cluster929,cluster5119,cluster1777,cluster1163,cluster8588,cluster421,cluster6932,cluster1941,cluster10342,cluster9768,cluster3479,cluster2854,cluster254,cluster10376,cluster8830,cluster913,cluster3439,cluster10504,cluster5856,clus…
Biological Process	GO:1903507	negative regulation of nucleic acid-templated transcription	143	620	0.000640165	0.0229544	cluster6950,cluster2253,cluster9709,cluster7093,cluster9935,cluster9720,cluster4901,cluster5041,cluster5157,cluster5834,cluster654,cluster10671,cluster9944,cluster9873,cluster929,cluster5119,cluster1777,cluster1163,cluster8588,cluster421,cluster6932,cluster1941,cluster10342,cluster9768,cluster3479,cluster2854,cluster254,cluster10376,cluster8830,cluster913,cluster3439,cluster10504,cluster5856,clus…
Biological Process	GO:0010078	maintenance of root meristem identity	10	19	0.000641215	0.0229544	cluster1725,cluster8263,cluster6667,cluster8524,cluster5247,cluster1454,cluster1716,cluster6656,cluster2054,cluster1870
Molecular Function	GO:0008276	protein methyltransferase activity	43	149	0.000693749	0.0247289	cluster4754,cluster1574,cluster2055,cluster4207,cluster2541,cluster9482,cluster844,cluster5425,cluster8700,cluster5558,cluster1432,cluster5867,cluster6990,cluster5641,cluster6209,cluster8567,cluster6323,cluster1777,cluster5586,cluster9591,cluster5910,cluster1681,cluster4335,cluster3946,cluster640,cluster9768,cluster10348,cluster9703,cluster1440,cluster7217,cluster4164,cluster10266,cluster4816,clu…
Cellular Component	GO:0010287	plastoglobule	36	119	0.000709727	0.0251908	cluster10190,cluster9243,cluster10356,cluster1187,cluster7199,cluster9566,cluster8903,cluster4564,cluster4340,cluster5248,cluster2205,cluster1018,cluster4046,cluster4347,cluster496,cluster9513,cluster4311,cluster4320,cluster1877,cluster10075,cluster6765,cluster9769,cluster8325,cluster8509,cluster9514,cluster6031,cluster9334,cluster8235,cluster9896,cluster6272,cluster9881,cluster6630,cluster2804,c…
Biological Process	GO:0009312	oligosaccharide biosynthetic process	21	58	0.00071741	0.0252927	cluster8326,cluster5032,cluster537,cluster10038,cluster8196,cluster9326,cluster5499,cluster2681,cluster9015,cluster5143,cluster1924,cluster1048,cluster1649,cluster1667,cluster244,cluster878,cluster2419,cluster4282,cluster1160,cluster4947,cluster10511
Biological Process	GO:0070925	organelle assembly	79	313	0.000718664	0.0252927	cluster10178,cluster9388,cluster8755,cluster8443,cluster10095,cluster3082,cluster3730,cluster1842,cluster8210,cluster6514,cluster4846,cluster10403,cluster1352,cluster10506,cluster4590,cluster5255,cluster5848,cluster8568,cluster3276,cluster3233,cluster4174,cluster3346,cluster8364,cluster1888,cluster10096,cluster9485,cluster3554,cluster1309,cluster7074,cluster9577,cluster10009,cluster5470,cluster52…
Biological Process	GO:0031503	protein complex localization	13	29	0.000740104	0.0258293	cluster1331,cluster5729,cluster10009,cluster10205,cluster3329,cluster9356,cluster5255,cluster2616,cluster766,cluster3721,cluster4118,cluster10085,cluster10361
Biological Process	GO:0034629	cellular protein complex localization	13	29	0.000740104	0.0258293	cluster1331,cluster5729,cluster10009,cluster10205,cluster3329,cluster9356,cluster5255,cluster2616,cluster766,cluster3721,cluster4118,cluster10085,cluster10361
Biological Process	GO:0018298	protein-chromophore linkage	29	90	0.000743332	0.0258339	cluster6765,cluster8429,cluster9575,cluster9533,cluster1097,cluster384,cluster8509,cluster10562,cluster2145,cluster981,cluster5239,cluster4016,cluster1596,cluster365,cluster10574,cluster6031,cluster10479,cluster9878,cluster10655,cluster6771,cluster5778,cluster5706,cluster9881,cluster6630,cluster8612,cluster2308,cluster10140,cluster9312,cluster2883
Biological Process	GO:0050789	regulation of biological process	2036	10760	0.000760324	0.0263148	cluster8794,cluster10441,cluster5447,cluster10589,cluster8670,cluster9720,cluster8428,cluster5836,cluster5041,cluster3746,cluster8789,cluster834,cluster8460,cluster6312,cluster3726,cluster9107,cluster654,cluster8172,cluster5686,cluster5135,cluster4958,cluster6518,cluster9944,cluster6977,cluster2412,cluster10280,cluster10092,cluster22,cluster3156,cluster1713,cluster9650,cluster6582,cluster1861,clu…
Biological Process	GO:0048519	negative regulation of biological process	577	2864	0.000768488	0.0264874	cluster5447,cluster9720,cluster10019,cluster5041,cluster10284,cluster834,cluster4508,cluster8460,cluster5157,cluster2251,cluster9107,cluster654,cluster8700,cluster5135,cluster4958,cluster1137,cluster9944,cluster1163,cluster5228,cluster10280,cluster10092,cluster9988,cluster22,cluster10342,cluster9650,cluster1743,cluster9332,cluster10376,cluster8830,cluster316,cluster913,cluster10504,cluster6688,cl…
Biological Process	GO:0006400	tRNA modification	41	141	0.000772398	0.0265126	cluster6533,cluster3061,cluster6782,cluster6473,cluster5687,cluster3100,cluster10136,cluster2560,cluster10048,cluster6554,cluster6085,cluster5559,cluster3205,cluster5857,cluster10089,cluster1981,cluster9241,cluster2589,cluster8923,cluster4359,cluster8983,cluster9912,cluster10477,cluster6145,cluster6236,cluster4826,cluster1324,cluster4566,cluster4032,cluster3196,cluster6578,cluster4540,cluster9005…
Biological Process	GO:0016051	carbohydrate biosynthetic process	167	742	0.000791135	0.0270445	cluster6735,cluster10669,cluster537,cluster2307,cluster2909,cluster1616,cluster3244,cluster7199,cluster823,cluster805,cluster10626,cluster4813,cluster2646,cluster6603,cluster2097,cluster9920,cluster1339,cluster410,cluster2432,cluster996,cluster8260,cluster10526,cluster5143,cluster1083,cluster1922,cluster1672,cluster6730,cluster6017,cluster6845,cluster1762,cluster5236,cluster1747,cluster10014,clus…
Biological Process	GO:0034637	cellular carbohydrate biosynthetic process	110	462	0.000801834	0.0272669	cluster6735,cluster3907,cluster6501,cluster537,cluster2909,cluster5499,cluster3244,cluster10013,cluster1120,cluster2619,cluster1528,cluster823,cluster10626,cluster8404,cluster4949,cluster2646,cluster1052,cluster10445,cluster6603,cluster10500,cluster244,cluster878,cluster8189,cluster4581,cluster3470,cluster1339,cluster536,cluster410,cluster6269,cluster204,cluster8260,cluster10526,cluster5143,clust…
Biological Process	GO:0022402	cell cycle process	225	1034	0.000804178	0.0272669	cluster9709,cluster9171,cluster6195,cluster5541,cluster10142,cluster8422,cluster5263,cluster9417,cluster6708,cluster5407,cluster8927,cluster834,cluster4846,cluster1897,cluster3726,cluster10495,cluster8172,cluster8908,cluster5104,cluster5255,cluster5848,cluster5228,cluster10280,cluster7149,cluster4738,cluster8347,cluster8568,cluster9650,cluster10644,cluster9316,cluster1743,cluster1655,cluster6645,…
Biological Process	GO:0051252	regulation of RNA metabolic process	720	3625	0.000815066	0.0275241	cluster8794,cluster10441,cluster10589,cluster5378,cluster9720,cluster6835,cluster8428,cluster5836,cluster5588,cluster10041,cluster5364,cluster5041,cluster5613,cluster5157,cluster6312,cluster654,cluster8749,cluster8700,cluster8678,cluster6274,cluster4965,cluster4958,cluster6518,cluster8166,cluster9944,cluster9272,cluster6977,cluster1163,cluster5228,cluster2412,cluster10092,cluster9988,cluster10103…
Molecular Function	GO:0008017	microtubule binding	74	291	0.000827641	0.0278361	cluster1910,cluster8755,cluster10667,cluster4612,cluster3273,cluster10284,cluster6514,cluster1897,cluster1670,cluster9371,cluster10506,cluster5848,cluster9194,cluster257,cluster427,cluster786,cluster9365,cluster3233,cluster1892,cluster2165,cluster6137,cluster4194,cluster8835,cluster8704,cluster1140,cluster1888,cluster9485,cluster531,cluster6524,cluster9577,cluster872,cluster2057,cluster7171,clust…
Cellular Component	GO:0005739	mitochondrion	616	3073	0.000832749	0.0278954	cluster8653,cluster1171,cluster1343,cluster10061,cluster1862,cluster10606,cluster7199,cluster2868,cluster4381,cluster6769,cluster5873,cluster10578,cluster5686,cluster5135,cluster2978,cluster4605,cluster9057,cluster2803,cluster2942,cluster9035,cluster1510,cluster4574,cluster9275,cluster4951,cluster3704,cluster10071,cluster9336,cluster8570,cluster1852,cluster1795,cluster5015,cluster1462,cluster3304…
Molecular Function	GO:0060589	nucleoside-triphosphatase regulator activity	42	146	0.000852374	0.0284386	cluster867,cluster1665,cluster1586,cluster1460,cluster1096,cluster1847,cluster2104,cluster1330,cluster1915,cluster6061,cluster2635,cluster5665,cluster1650,cluster2250,cluster9473,cluster5697,cluster8911,cluster7079,cluster4738,cluster3095,cluster4535,cluster8912,cluster6658,cluster2618,cluster4680,cluster9924,cluster6623,cluster9983,cluster9014,cluster8736,cluster8242,cluster4516,cluster2005,clus…
Biological Process	GO:0015031	protein transport	357	1714	0.000874779	0.0289942	cluster10178,cluster9648,cluster1340,cluster5427,cluster10284,cluster9455,cluster834,cluster5290,cluster10331,cluster8633,cluster707,cluster6204,cluster1352,cluster9695,cluster10578,cluster8283,cluster10372,cluster8808,cluster8386,cluster5664,cluster9353,cluster4584,cluster3516,cluster2942,cluster1504,cluster4881,cluster8966,cluster4144,cluster5608,cluster3268,cluster10251,cluster100,cluster9180,…
Cellular Component	GO:0032991	macromolecular complex	1147	5921	0.000875979	0.0289942	cluster8239,cluster5447,cluster4796,cluster834,cluster3808,cluster6312,cluster3726,cluster5455,cluster10578,cluster8283,cluster9487,cluster3452,cluster4605,cluster10280,cluster8565,cluster8347,cluster9650,cluster1861,cluster9769,cluster6198,cluster6653,cluster6236,cluster5210,cluster3092,cluster8956,cluster9838,cluster9450,cluster8197,cluster6699,cluster7218,cluster7122,cluster8441,cluster1726,cl…
Biological Process	GO:0009791	post-embryonic development	691	3474	0.000899658	0.0295652	cluster5863,cluster5588,cluster2846,cluster1373,cluster805,cluster5157,cluster2251,cluster3726,cluster9107,cluster8700,cluster3396,cluster4958,cluster5848,cluster2412,cluster4584,cluster10103,cluster9035,cluster8347,cluster1861,cluster5022,cluster10071,cluster5298,cluster10376,cluster8830,cluster8332,cluster1646,cluster8570,cluster6718,cluster9838,cluster6212,cluster1337,cluster7145,cluster2538,c…
Biological Process	GO:0010605	negative regulation of macromolecule metabolic process	353	1694	0.000902347	0.0295652	cluster1725,cluster7093,cluster5447,cluster9720,cluster10019,cluster5041,cluster1538,cluster834,cluster5157,cluster2251,cluster654,cluster4393,cluster5135,cluster9944,cluster9873,cluster1163,cluster8588,cluster10280,cluster10092,cluster10362,cluster1941,cluster10342,cluster9650,cluster9316,cluster6366,cluster9918,cluster10376,cluster8830,cluster913,cluster10504,cluster1813,cluster2429,cluster6688…
Biological Process	GO:0044271	cellular nitrogen compound biosynthetic process	1151	5944	0.000903862	0.0295652	cluster8239,cluster8794,cluster1343,cluster10441,cluster10589,cluster9720,cluster8428,cluster5836,cluster5041,cluster654,cluster4381,cluster6703,cluster5135,cluster4958,cluster6518,cluster4605,cluster9944,cluster6977,cluster2412,cluster10092,cluster1713,cluster780,cluster6582,cluster9769,cluster8412,cluster5298,cluster913,cluster6236,cluster9649,cluster3092,cluster8570,cluster6587,cluster8956,clu…
Biological Process	GO:0009110	vitamin biosynthetic process	48	173	0.000918816	0.0299369	cluster6576,cluster9901,cluster1733,cluster1343,cluster9641,cluster2307,cluster9685,cluster9199,cluster6386,cluster5079,cluster6201,cluster2257,cluster6640,cluster948,cluster10091,cluster3311,cluster4029,cluster8735,cluster2097,cluster4982,cluster367,cluster2138,cluster4987,cluster8513,cluster9312,cluster6747,cluster2687,cluster5864,cluster1222,cluster2707,cluster6991,cluster4242,cluster5502,clus…
Molecular Function	GO:0008092	cytoskeletal protein binding	124	532	0.000929472	0.0301663	cluster1910,cluster8755,cluster10667,cluster4612,cluster3273,cluster10284,cluster6514,cluster4846,cluster1897,cluster8682,cluster1670,cluster9371,cluster10506,cluster9353,cluster5255,cluster3697,cluster5848,cluster8562,cluster9194,cluster9087,cluster5084,cluster257,cluster427,cluster8783,cluster10678,cluster6612,cluster4797,cluster786,cluster9365,cluster3233,cluster1892,cluster2165,cluster6137,cl…
Molecular Function	GO:0051185	coenzyme transporter activity	11	23	0.000974154	0.0314939	cluster9193,cluster6125,cluster10591,cluster5615,cluster10662,cluster9278,cluster9790,cluster6762,cluster4981,cluster6551,cluster10476
Biological Process	GO:0008033	tRNA processing	53	196	0.000989538	0.0317666	cluster6533,cluster10371,cluster3061,cluster6782,cluster6473,cluster6335,cluster5687,cluster3916,cluster3100,cluster10136,cluster2560,cluster10048,cluster6554,cluster2658,cluster3058,cluster6085,cluster1273,cluster5559,cluster3205,cluster4991,cluster5857,cluster10089,cluster1981,cluster9241,cluster2229,cluster2589,cluster8923,cluster4359,cluster8983,cluster9912,cluster6447,cluster10477,cluster614…
Molecular Function	GO:0016278	lysine N-methyltransferase activity	32	104	0.000994016	0.0317666	cluster4754,cluster2055,cluster4207,cluster2541,cluster5425,cluster8700,cluster5558,cluster1432,cluster5867,cluster6990,cluster5641,cluster6209,cluster6323,cluster1777,cluster1681,cluster4335,cluster3946,cluster640,cluster9768,cluster10348,cluster1440,cluster9703,cluster4164,cluster7217,cluster10266,cluster4816,cluster3487,cluster3759,cluster1841,cluster4676,cluster8175,cluster9705
Molecular Function	GO:0016279	protein-lysine N-methyltransferase activity	32	104	0.000994016	0.0317666	cluster4754,cluster2055,cluster4207,cluster2541,cluster5425,cluster8700,cluster5558,cluster1432,cluster5867,cluster6990,cluster5641,cluster6209,cluster6323,cluster1777,cluster1681,cluster4335,cluster3946,cluster640,cluster9768,cluster10348,cluster1440,cluster9703,cluster4164,cluster7217,cluster10266,cluster4816,cluster3487,cluster3759,cluster1841,cluster4676,cluster8175,cluster9705
Biological Process	GO:0009555	pollen development	140	612	0.00102364	0.0325345	cluster6025,cluster1897,cluster6497,cluster10626,cluster1829,cluster8733,cluster6580,cluster2019,cluster2518,cluster1333,cluster10362,cluster7149,cluster3156,cluster10604,cluster5999,cluster6645,cluster8204,cluster9217,cluster4164,cluster1838,cluster1619,cluster7358,cluster2512,cluster1886,cluster1938,cluster10304,cluster1580,cluster8773,cluster10558,cluster9586,cluster999,cluster3055,cluster8535…
Biological Process	GO:0015805	S-adenosyl-L-methionine transport	4	4	0.00102975	0.0325345	cluster9790,cluster9193,cluster6125,cluster10662
Biological Process	GO:0051182	coenzyme transport	4	4	0.00102975	0.0325345	cluster9790,cluster9193,cluster6125,cluster10662
Molecular Function	GO:0042393	histone binding	54	201	0.00104991	0.0328922	cluster7093,cluster5889,cluster10457,cluster5667,cluster9935,cluster5715,cluster5505,cluster2065,cluster9771,cluster6798,cluster6803,cluster9978,cluster8788,cluster654,cluster1870,cluster10545,cluster5124,cluster1800,cluster638,cluster9048,cluster6495,cluster854,cluster8409,cluster1724,cluster6039,cluster2034,cluster4308,cluster8446,cluster1594,cluster3897,cluster2805,cluster6588,cluster8804,clus…
Molecular Function	GO:0001228	transcriptional activator activity, RNA polymerase II transcription regulatory region sequence-specific binding	18	48	0.00105223	0.0328922	cluster6676,cluster9867,cluster5826,cluster10589,cluster6062,cluster5789,cluster8277,cluster6694,cluster5170,cluster10492,cluster9873,cluster1658,cluster6468,cluster5822,cluster8658,cluster3981,cluster1815,cluster8866
Molecular Function	GO:0016860	intramolecular oxidoreductase activity	38	130	0.00105684	0.0328922	cluster9798,cluster2281,cluster4431,cluster1930,cluster6731,cluster9058,cluster2030,cluster6821,cluster4888,cluster7016,cluster8617,cluster4184,cluster6685,cluster8559,cluster2432,cluster10363,cluster1792,cluster9510,cluster10141,cluster6726,cluster1143,cluster6321,cluster1565,cluster5253,cluster1852,cluster5806,cluster8940,cluster10262,cluster1523,cluster6662,cluster1982,cluster3853,cluster4191,…
Cellular Component	GO:0009528	plastid inner membrane	50	183	0.00105684	0.0328922	cluster4942,cluster10263,cluster8757,cluster420,cluster1791,cluster835,cluster3326,cluster10543,cluster4561,cluster948,cluster8872,cluster9992,cluster4213,cluster6060,cluster5696,cluster4832,cluster6256,cluster3353,cluster7185,cluster5723,cluster9615,cluster8920,cluster6943,cluster6999,cluster8645,cluster2431,cluster3826,cluster2242,cluster6882,cluster2707,cluster6762,cluster8775,cluster6516,clus…
Biological Process	GO:0032268	regulation of cellular protein metabolic process	205	938	0.00106879	0.0331406	cluster6950,cluster2253,cluster6195,cluster10142,cluster9935,cluster5263,cluster5041,cluster5407,cluster6914,cluster6041,cluster5157,cluster2251,cluster4393,cluster5135,cluster3962,cluster8588,cluster4944,cluster8738,cluster9316,cluster9768,cluster9769,cluster2854,cluster6454,cluster3162,cluster4164,cluster9639,cluster9230,cluster1813,cluster952,cluster5842,cluster2259,cluster437,cluster2726,clus…
Biological Process	GO:0045892	negative regulation of transcription, DNA-templated	140	613	0.00109546	0.0337174	cluster6950,cluster2253,cluster9709,cluster7093,cluster9935,cluster9720,cluster4901,cluster5041,cluster5157,cluster5834,cluster654,cluster10671,cluster9944,cluster9873,cluster929,cluster5119,cluster1777,cluster1163,cluster8588,cluster421,cluster6932,cluster1941,cluster10342,cluster9768,cluster3479,cluster2854,cluster10376,cluster8830,cluster913,cluster3439,cluster10504,cluster5856,cluster2336,clu…
Biological Process	GO:0046907	intracellular transport	298	1414	0.00109548	0.0337174	cluster651,cluster1340,cluster5427,cluster9455,cluster834,cluster10331,cluster8283,cluster2915,cluster10372,cluster8808,cluster8386,cluster5664,cluster9353,cluster4584,cluster2942,cluster4881,cluster8966,cluster4144,cluster10251,cluster4574,cluster9180,cluster5022,cluster10071,cluster1042,cluster9638,cluster9377,cluster5798,cluster4194,cluster8823,cluster5274,cluster9620,cluster5883,cluster3671,c…
Cellular Component	GO:0099023	tethering complex	37	126	0.0011127	0.0341213	cluster8791,cluster3178,cluster8573,cluster842,cluster1428,cluster4745,cluster1600,cluster5290,cluster707,cluster320,cluster1227,cluster4941,cluster737,cluster2609,cluster10588,cluster766,cluster4344,cluster10064,cluster1331,cluster5608,cluster5729,cluster3329,cluster9041,cluster5062,cluster8714,cluster6513,cluster10298,cluster5620,cluster1972,cluster6790,cluster2616,cluster9629,cluster5054,clust…
Biological Process	GO:0006886	intracellular protein transport	237	1102	0.00114893	0.0350657	cluster1340,cluster5427,cluster10370,cluster9455,cluster1842,cluster9686,cluster834,cluster2112,cluster10331,cluster4859,cluster10403,cluster8506,cluster8283,cluster8251,cluster10372,cluster8386,cluster5664,cluster9353,cluster886,cluster4584,cluster8202,cluster3846,cluster2942,cluster4881,cluster8966,cluster5555,cluster4144,cluster10251,cluster9041,cluster9294,cluster9180,cluster5022,cluster10071…
Biological Process	GO:0006650	glycerophospholipid metabolic process	58	220	0.0011519	0.0350657	cluster4914,cluster645,cluster4957,cluster2295,cluster5951,cluster8180,cluster1355,cluster6234,cluster6086,cluster3672,cluster2173,cluster9499,cluster10471,cluster8793,cluster1973,cluster10352,cluster3566,cluster1758,cluster9695,cluster1878,cluster2464,cluster9184,cluster10229,cluster9413,cluster10452,cluster5392,cluster1197,cluster9715,cluster1315,cluster6118,cluster3119,cluster9788,cluster3733,…
Cellular Component	GO:1902494	catalytic complex	390	1893	0.00116046	0.0351979	cluster8239,cluster1725,cluster1171,cluster10178,cluster9388,cluster7093,cluster3277,cluster1055,cluster10142,cluster5378,cluster5263,cluster5364,cluster1661,cluster3808,cluster2899,cluster5157,cluster7313,cluster3726,cluster8237,cluster8683,cluster3571,cluster995,cluster4918,cluster10630,cluster1909,cluster9487,cluster3962,cluster1137,cluster2303,cluster3452,cluster6952,cluster8565,cluster2255,c…
Molecular Function	GO:0019200	carbohydrate kinase activity	25	76	0.00119951	0.0362504	cluster6250,cluster9974,cluster6575,cluster6135,cluster2161,cluster1752,cluster6434,cluster6399,cluster1933,cluster845,cluster6235,cluster5086,cluster8824,cluster6029,cluster6112,cluster5211,cluster5300,cluster1931,cluster701,cluster6045,cluster7124,cluster6318,cluster2279,cluster10494,cluster6275
Cellular Component	GO:1990391	DNA repair complex	22	64	0.00120691	0.0363422	cluster9650,cluster840,cluster3999,cluster6972,cluster9918,cluster8320,cluster5399,cluster6421,cluster10185,cluster3711,cluster4173,cluster6791,cluster3618,cluster4560,cluster8683,cluster4692,cluster5323,cluster5583,cluster3068,cluster10280,cluster4439,cluster5055
Biological Process	GO:0019318	hexose metabolic process	57	216	0.00123235	0.036975	cluster10669,cluster1998,cluster2363,cluster2307,cluster1780,cluster6135,cluster7199,cluster1120,cluster6640,cluster4876,cluster3739,cluster4768,cluster701,cluster10595,cluster1018,cluster446,cluster300,cluster1991,cluster534,cluster4987,cluster676,cluster2614,cluster1742,cluster941,cluster5340,cluster2432,cluster60,cluster1148,cluster1752,cluster6434,cluster6399,cluster5611,cluster954,cluster193…
Biological Process	GO:0010119	regulation of stomatal movement	55	207	0.00125263	0.0374486	cluster8868,cluster7283,cluster4534,cluster5044,cluster2370,cluster6244,cluster200,cluster1596,cluster6739,cluster329,cluster8210,cluster6914,cluster5137,cluster6740,cluster2106,cluster8872,cluster4742,cluster8700,cluster10639,cluster5049,cluster10289,cluster1642,cluster8625,cluster1599,cluster5119,cluster3647,cluster9286,cluster4344,cluster10666,cluster3353,cluster1651,cluster9820,cluster8674,cl…
Biological Process	GO:0051172	negative regulation of nitrogen compound metabolic process	239	1115	0.00131792	0.03926	cluster6950,cluster2253,cluster9709,cluster7093,cluster6025,cluster9935,cluster9720,cluster4901,cluster5041,cluster834,cluster5157,cluster5834,cluster654,cluster10671,cluster4393,cluster5135,cluster9944,cluster9873,cluster929,cluster5119,cluster1777,cluster1163,cluster8588,cluster421,cluster10280,cluster6932,cluster10362,cluster8738,cluster1941,cluster10342,cluster9650,cluster9316,cluster1655,clu…
Biological Process	GO:0090567	reproductive shoot system development	262	1233	0.0013285	0.0394343	cluster1765,cluster7093,cluster1373,cluster5157,cluster2251,cluster7313,cluster3726,cluster9107,cluster8700,cluster4958,cluster9389,cluster10103,cluster1941,cluster9102,cluster1861,cluster10614,cluster5298,cluster4164,cluster8332,cluster6038,cluster1337,cluster6292,cluster6691,cluster9586,cluster9066,cluster6615,cluster8868,cluster1067,cluster2181,cluster8765,cluster4844,cluster6390,cluster5007,c…
Biological Process	GO:0006475	internal protein amino acid acetylation	33	110	0.00135096	0.0395382	cluster2253,cluster2181,cluster9935,cluster1882,cluster2130,cluster6091,cluster5808,cluster9978,cluster5870,cluster10545,cluster5124,cluster9048,cluster854,cluster8588,cluster6952,cluster6660,cluster1594,cluster2050,cluster8446,cluster8780,cluster3897,cluster1861,cluster9358,cluster10411,cluster1920,cluster6541,cluster8796,cluster859,cluster1398,cluster5368,cluster3575,cluster2054,cluster1647
Biological Process	GO:0016573	histone acetylation	33	110	0.00135096	0.0395382	cluster2253,cluster2181,cluster9935,cluster1882,cluster2130,cluster6091,cluster5808,cluster9978,cluster5870,cluster10545,cluster5124,cluster9048,cluster854,cluster8588,cluster6952,cluster6660,cluster1594,cluster2050,cluster8446,cluster8780,cluster3897,cluster1861,cluster9358,cluster10411,cluster1920,cluster6541,cluster8796,cluster859,cluster1398,cluster5368,cluster3575,cluster2054,cluster1647
Biological Process	GO:0018393	internal peptidyl-lysine acetylation	33	110	0.00135096	0.0395382	cluster2253,cluster2181,cluster9935,cluster1882,cluster2130,cluster6091,cluster5808,cluster9978,cluster5870,cluster10545,cluster5124,cluster9048,cluster854,cluster8588,cluster6952,cluster6660,cluster1594,cluster2050,cluster8446,cluster8780,cluster3897,cluster1861,cluster9358,cluster10411,cluster1920,cluster6541,cluster8796,cluster859,cluster1398,cluster5368,cluster3575,cluster2054,cluster1647
Biological Process	GO:0018394	peptidyl-lysine acetylation	33	110	0.00135096	0.0395382	cluster2253,cluster2181,cluster9935,cluster1882,cluster2130,cluster6091,cluster5808,cluster9978,cluster5870,cluster10545,cluster5124,cluster9048,cluster854,cluster8588,cluster6952,cluster6660,cluster1594,cluster2050,cluster8446,cluster8780,cluster3897,cluster1861,cluster9358,cluster10411,cluster1920,cluster6541,cluster8796,cluster859,cluster1398,cluster5368,cluster3575,cluster2054,cluster1647
Biological Process	GO:0032259	methylation	175	791	0.00136018	0.039646	cluster2253,cluster4914,cluster229,cluster4786,cluster9935,cluster548,cluster9385,cluster5157,cluster2251,cluster654,cluster2176,cluster8700,cluster2095,cluster5641,cluster6209,cluster540,cluster9944,cluster929,cluster1777,cluster8588,cluster421,cluster1681,cluster6261,cluster1368,cluster3219,cluster9768,cluster2854,cluster10348,cluster10526,cluster4164,cluster2928,cluster10266,cluster913,cluster…
Biological Process	GO:0006725	cellular aromatic compound metabolic process	1846	9750	0.00136415	0.039646	cluster8239,cluster8794,cluster1343,cluster10441,cluster10589,cluster8670,cluster8422,cluster9720,cluster8527,cluster8428,cluster10606,cluster5836,cluster4796,cluster7199,cluster5041,cluster834,cluster3414,cluster6312,cluster9107,cluster654,cluster4888,cluster4381,cluster4618,cluster6703,cluster4958,cluster6518,cluster3452,cluster9944,cluster6977,cluster2412,cluster10280,cluster10092,cluster1681,…
Biological Process	GO:0046486	glycerolipid metabolic process	71	282	0.00138118	0.0400013	cluster5534,cluster4914,cluster2295,cluster8180,cluster352,cluster1355,cluster6086,cluster3672,cluster1187,cluster9499,cluster180,cluster10471,cluster3566,cluster9695,cluster9184,cluster10229,cluster9413,cluster10452,cluster1197,cluster9715,cluster1315,cluster6118,cluster6645,cluster6653,cluster2572,cluster9424,cluster8297,cluster4513,cluster684,cluster5899,cluster2002,cluster2262,cluster2649,clu…
Biological Process	GO:0044282	small molecule catabolic process	98	411	0.00141403	0.040811	cluster8653,cluster5534,cluster4927,cluster229,cluster9199,cluster6620,cluster10061,cluster2020,cluster10370,cluster5802,cluster5510,cluster10443,cluster3570,cluster9233,cluster1979,cluster4888,cluster824,cluster6411,cluster1942,cluster1774,cluster6205,cluster2881,cluster8378,cluster9647,cluster949,cluster5852,cluster10651,cluster8388,cluster9035,cluster10039,cluster6275,cluster8777,cluster6941,c…
Cellular Component	GO:1990234	transferase complex	251	1178	0.00142098	0.0408704	cluster8239,cluster1171,cluster10178,cluster9388,cluster7093,cluster6195,cluster10142,cluster7283,cluster5378,cluster10261,cluster5263,cluster981,cluster6708,cluster5364,cluster8585,cluster5407,cluster1842,cluster1661,cluster3808,cluster2899,cluster9911,cluster6420,cluster5157,cluster3726,cluster8733,cluster8168,cluster8237,cluster8683,cluster10630,cluster6264,cluster1737,cluster9487,cluster9184,…
Biological Process	GO:0045910	negative regulation of DNA recombination	19	53	0.00144759	0.0414926	cluster9650,cluster840,cluster6025,cluster1655,cluster6972,cluster9918,cluster8320,cluster3444,cluster5399,cluster940,cluster5880,cluster3964,cluster6791,cluster9434,cluster8279,cluster9088,cluster10280,cluster10362,cluster2133
Biological Process	GO:0044255	cellular lipid metabolic process	347	1675	0.00147087	0.0420156	cluster4914,cluster10616,cluster2114,cluster352,cluster2020,cluster1173,cluster2846,cluster4923,cluster4564,cluster3373,cluster4890,cluster4888,cluster9695,cluster5550,cluster499,cluster6671,cluster9413,cluster1333,cluster2992,cluster9715,cluster1315,cluster10100,cluster1151,cluster3268,cluster2811,cluster6645,cluster1636,cluster6653,cluster4164,cluster2208,cluster6212,cluster178,cluster9710,clus…
Biological Process	GO:1901566	organonitrogen compound biosynthetic process	614	3082	0.00150006	0.042703	cluster1171,cluster4914,cluster1343,cluster8702,cluster1616,cluster5041,cluster5613,cluster1661,cluster6041,cluster9100,cluster5157,cluster8781,cluster4381,cluster9263,cluster6274,cluster5135,cluster5940,cluster4605,cluster2852,cluster9715,cluster4144,cluster780,cluster5864,cluster2383,cluster6645,cluster9769,cluster6653,cluster954,cluster8570,cluster5798,cluster1762,cluster9050,cluster6383,clust…
Cellular Component	GO:0005794	Golgi apparatus	430	2110	0.0015283	0.043359	cluster1340,cluster1616,cluster1477,cluster3244,cluster8608,cluster9455,cluster834,cluster5290,cluster10331,cluster8633,cluster3373,cluster805,cluster8879,cluster9695,cluster2095,cluster10372,cluster8386,cluster98,cluster6603,cluster6156,cluster4584,cluster3516,cluster223,cluster1368,cluster4144,cluster5608,cluster10251,cluster1773,cluster10526,cluster9638,cluster954,cluster5062,cluster6730,clust…
Cellular Component	GO:0005654	nucleoplasm	236	1103	0.00155003	0.0438265	cluster8239,cluster2318,cluster7093,cluster7283,cluster5378,cluster8692,cluster7006,cluster1373,cluster5364,cluster4999,cluster8585,cluster5157,cluster2251,cluster6312,cluster10671,cluster8266,cluster8683,cluster8450,cluster1737,cluster1105,cluster8547,cluster5104,cluster929,cluster6952,cluster6002,cluster5520,cluster6117,cluster5053,cluster9524,cluster9316,cluster1875,cluster1861,cluster7159,clu…
Biological Process	GO:0031058	positive regulation of histone modification	13	31	0.00157652	0.0438326	cluster5870,cluster2253,cluster4539,cluster1882,cluster1081,cluster1724,cluster4783,cluster4164,cluster2291,cluster224,cluster2251,cluster1295,cluster2054
Biological Process	GO:0046839	phospholipid dephosphorylation	13	31	0.00157652	0.0438326	cluster684,cluster1758,cluster9788,cluster10229,cluster10452,cluster5392,cluster10471,cluster1197,cluster4614,cluster1315,cluster9694,cluster8785,cluster4513
Molecular Function	GO:0015288	porin activity	13	31	0.00157652	0.0438326	cluster8980,cluster5402,cluster10346,cluster10243,cluster9150,cluster8380,cluster5909,cluster5617,cluster10453,cluster10299,cluster10560,cluster6270,cluster2450
Molecular Function	GO:0022829	wide pore channel activity	13	31	0.00157652	0.0438326	cluster8980,cluster5402,cluster10346,cluster10243,cluster9150,cluster8380,cluster5909,cluster5617,cluster10453,cluster10299,cluster10560,cluster6270,cluster2450
Molecular Function	GO:0052866	phosphatidylinositol phosphate phosphatase activity	13	31	0.00157652	0.0438326	cluster684,cluster1758,cluster9788,cluster10229,cluster9413,cluster10452,cluster10471,cluster5392,cluster8793,cluster1197,cluster1315,cluster9694,cluster8785
Biological Process	GO:0007049	cell cycle	321	1542	0.00160225	0.0444	cluster9171,cluster5541,cluster10142,cluster8422,cluster5263,cluster8927,cluster834,cluster6914,cluster1897,cluster3726,cluster8172,cluster8908,cluster5104,cluster5255,cluster3223,cluster5848,cluster5228,cluster10280,cluster10590,cluster3156,cluster8347,cluster8568,cluster9650,cluster9316,cluster1743,cluster6645,cluster9918,cluster9332,cluster3233,cluster1562,cluster6236,cluster9230,cluster7358,c…
Molecular Function	GO:0004724	magnesium-dependent protein serine/threonine phosphatase activity	40	142	0.00171981	0.0474548	cluster9602,cluster9979,cluster8373,cluster3525,cluster9672,cluster9598,cluster5721,cluster5230,cluster5327,cluster8698,cluster8464,cluster3193,cluster8416,cluster5083,cluster2076,cluster2773,cluster6375,cluster2223,cluster5292,cluster1100,cluster8261,cluster9052,cluster8842,cluster2090,cluster6174,cluster4588,cluster10384,cluster8484,cluster7575,cluster8526,cluster9075,cluster3690,cluster6277,cl…
Biological Process	GO:0015996	chlorophyll catabolic process	17	46	0.00172956	0.0474548	cluster8653,cluster4966,cluster539,cluster5630,cluster5085,cluster9514,cluster8453,cluster3271,cluster5078,cluster2036,cluster8872,cluster2639,cluster10135,cluster3353,cluster8343,cluster7150,cluster7031
Biological Process	GO:0046149	pigment catabolic process	17	46	0.00172956	0.0474548	cluster8653,cluster4966,cluster539,cluster5630,cluster5085,cluster9514,cluster8453,cluster3271,cluster5078,cluster2036,cluster8872,cluster2639,cluster10135,cluster3353,cluster8343,cluster7150,cluster7031
Molecular Function	GO:0016810	hydrolase activity, acting on carbon-nitrogen (but not peptide) bonds	57	219	0.00173778	0.047524	cluster1343,cluster760,cluster9287,cluster2130,cluster5079,cluster3813,cluster9807,cluster530,cluster5051,cluster6920,cluster9823,cluster9011,cluster10306,cluster8241,cluster4171,cluster6637,cluster9170,cluster506,cluster4355,cluster624,cluster5116,cluster2938,cluster4498,cluster10115,cluster2073,cluster9241,cluster8513,cluster7177,cluster625,cluster1849,cluster6842,cluster5864,cluster1222,cluste…
Cellular Component	GO:0044427	chromosomal part	159	715	0.00175296	0.0477825	cluster2253,cluster9171,cluster7093,cluster2445,cluster7006,cluster4796,cluster8927,cluster2899,cluster9911,cluster6420,cluster7313,cluster10495,cluster654,cluster8700,cluster4618,cluster8908,cluster540,cluster1777,cluster8588,cluster10092,cluster1681,cluster8347,cluster3479,cluster9533,cluster10424,cluster9332,cluster9217,cluster3233,cluster9908,cluster4164,cluster10618,cluster1892,cluster913,cl…
Biological Process	GO:0043173	nucleotide salvage	14	35	0.00181556	0.0493277	cluster6637,cluster3881,cluster8702,cluster7162,cluster4883,cluster6161,cluster979,cluster621,cluster2073,cluster9470,cluster8282,cluster10306,cluster6783,cluster5242
Cellular Component	GO:0046930	pore complex	12	28	0.00189672	0.0513654	cluster8980,cluster5402,cluster10243,cluster9150,cluster8380,cluster5909,cluster5617,cluster10453,cluster10299,cluster10560,cluster6270,cluster2450
Biological Process	GO:0033365	protein localization to organelle	113	488	0.00191356	0.0516539	cluster7607,cluster8532,cluster9730,cluster8757,cluster6485,cluster10425,cluster5427,cluster10370,cluster2684,cluster9310,cluster5892,cluster3878,cluster1842,cluster9686,cluster2112,cluster6203,cluster8619,cluster8872,cluster5455,cluster8251,cluster10506,cluster10532,cluster5664,cluster9353,cluster8908,cluster9574,cluster507,cluster10373,cluster8202,cluster2942,cluster5711,cluster4881,cluster8966…
Biological Process	GO:0090407	organophosphate biosynthetic process	147	657	0.0019854	0.05342	cluster5127,cluster4914,cluster8702,cluster9199,cluster9499,cluster621,cluster8522,cluster2257,cluster10306,cluster6773,cluster9695,cluster6637,cluster9184,cluster2577,cluster9413,cluster9715,cluster8513,cluster6318,cluster3787,cluster6781,cluster5362,cluster5864,cluster6645,cluster6653,cluster2572,cluster9424,cluster4242,cluster2153,cluster8839,cluster5899,cluster6383,cluster2649,cluster8620,clu…
Biological Process	GO:0044154	histone H3-K14 acetylation	7	12	0.00200889	0.0537056	cluster8446,cluster2050,cluster1594,cluster1861,cluster9978,cluster854,cluster1647
Molecular Function	GO:0016730	oxidoreductase activity, acting on iron-sulfur proteins as donors	7	12	0.00200889	0.0537056	cluster4260,cluster2709,cluster4966,cluster9641,cluster1153,cluster5278,cluster2380
Biological Process	GO:0055086	nucleobase-containing small molecule metabolic process	170	774	0.00216936	0.0578104	cluster4700,cluster2918,cluster2281,cluster8702,cluster10606,cluster5079,cluster7199,cluster621,cluster2362,cluster8781,cluster10306,cluster10612,cluster6773,cluster5873,cluster5324,cluster6637,cluster10268,cluster2577,cluster2803,cluster3787,cluster3426,cluster6275,cluster6781,cluster2432,cluster7125,cluster3959,cluster10602,cluster6163,cluster8945,cluster3160,cluster2153,cluster1014,cluster6383…
Biological Process	GO:0009908	flower development	256	1213	0.00217681	0.057824	cluster1765,cluster7093,cluster1373,cluster5157,cluster2251,cluster7313,cluster3726,cluster9107,cluster8700,cluster4958,cluster9389,cluster10103,cluster1941,cluster9102,cluster1861,cluster10614,cluster5298,cluster4164,cluster8332,cluster6038,cluster1337,cluster6292,cluster6691,cluster9586,cluster9066,cluster6615,cluster8868,cluster1067,cluster2181,cluster8765,cluster4844,cluster6390,cluster8194,c…
Biological Process	GO:0051247	positive regulation of protein metabolic process	67	268	0.00222454	0.0589043	cluster6517,cluster2253,cluster1354,cluster660,cluster6914,cluster2251,cluster5870,cluster3962,cluster1178,cluster9286,cluster224,cluster10343,cluster9769,cluster4164,cluster9639,cluster9230,cluster2099,cluster700,cluster5842,cluster2259,cluster9757,cluster2873,cluster3259,cluster456,cluster1888,cluster10482,cluster2291,cluster3148,cluster9749,cluster1460,cluster9577,cluster1081,cluster1882,clust…
Biological Process	GO:0048878	chemical homeostasis	171	780	0.00228796	0.0603921	cluster6006,cluster9094,cluster2020,cluster10313,cluster4564,cluster9219,cluster10567,cluster6052,cluster3726,cluster8215,cluster1934,cluster5634,cluster10065,cluster9099,cluster646,cluster6156,cluster6553,cluster5183,cluster2926,cluster3317,cluster8925,cluster1636,cluster254,cluster10376,cluster5125,cluster5048,cluster8570,cluster9080,cluster5899,cluster6718,cluster6462,cluster5764,cluster9064,c…
Molecular Function	GO:0016811	hydrolase activity, acting on carbon-nitrogen (but not peptide) bonds, in linear amides	32	109	0.00232537	0.0611858	cluster2130,cluster530,cluster5051,cluster9823,cluster10306,cluster4171,cluster6637,cluster9170,cluster506,cluster4355,cluster2938,cluster10115,cluster7177,cluster625,cluster6842,cluster5864,cluster4495,cluster6521,cluster6636,cluster3850,cluster9392,cluster1920,cluster2433,cluster3847,cluster5218,cluster2832,cluster6291,cluster10277,cluster6241,cluster10204,cluster868,cluster1906
Biological Process	GO:0031935	regulation of chromatin silencing	18	51	0.00233413	0.0612233	cluster5889,cluster8905,cluster6953,cluster2854,cluster9833,cluster5880,cluster6193,cluster1037,cluster2878,cluster1800,cluster5138,cluster9088,cluster9944,cluster2511,cluster929,cluster1019,cluster224,cluster6624
Biological Process	GO:0060969	negative regulation of gene silencing	22	67	0.00235563	0.0614507	cluster5889,cluster2445,cluster8905,cluster2854,cluster5880,cluster1037,cluster9436,cluster2878,cluster666,cluster5297,cluster1680,cluster5138,cluster9088,cluster540,cluster9944,cluster6779,cluster10092,cluster270,cluster4204,cluster1183,cluster4461,cluster6117
Cellular Component	GO:0000151	ubiquitin ligase complex	112	486	0.00235754	0.0614507	cluster9388,cluster8905,cluster6753,cluster4151,cluster1781,cluster7283,cluster627,cluster9874,cluster6540,cluster5920,cluster1806,cluster981,cluster6708,cluster8306,cluster10129,cluster8210,cluster3808,cluster3726,cluster8168,cluster5870,cluster3427,cluster10630,cluster6264,cluster3962,cluster1137,cluster9501,cluster2303,cluster8836,cluster10550,cluster1738,cluster6696,cluster10644,cluster10678,…
Biological Process	GO:0051726	regulation of cell cycle	134	595	0.00237229	0.0614879	cluster9709,cluster6195,cluster10142,cluster5263,cluster9417,cluster6708,cluster5407,cluster834,cluster6914,cluster3726,cluster8172,cluster8908,cluster3223,cluster5228,cluster10280,cluster2926,cluster7149,cluster3156,cluster10644,cluster9316,cluster1875,cluster1743,cluster1655,cluster6454,cluster9332,cluster9908,cluster9230,cluster4149,cluster10298,cluster1938,cluster2259,cluster7169,cluster8820,…
Molecular Function	GO:0004402	histone acetyltransferase activity	21	63	0.00238108	0.0614879	cluster8446,cluster2050,cluster1594,cluster1193,cluster7093,cluster3897,cluster6588,cluster1861,cluster10116,cluster5305,cluster6792,cluster9978,cluster2512,cluster10545,cluster5124,cluster8796,cluster859,cluster5406,cluster854,cluster3575,cluster1647
Molecular Function	GO:0061733	peptide-lysine-N-acetyltransferase activity	21	63	0.00238108	0.0614879	cluster8446,cluster2050,cluster1594,cluster1193,cluster7093,cluster3897,cluster6588,cluster1861,cluster10116,cluster5305,cluster6792,cluster9978,cluster2512,cluster10545,cluster5124,cluster8796,cluster859,cluster5406,cluster854,cluster3575,cluster1647
Cellular Component	GO:0042644	chloroplast nucleoid	26	84	0.00257538	0.0660962	cluster4713,cluster10021,cluster5730,cluster10261,cluster10253,cluster709,cluster4926,cluster4911,cluster8824,cluster2030,cluster1242,cluster5819,cluster5300,cluster6116,cluster2400,cluster9009,cluster6314,cluster4967,cluster10188,cluster10004,cluster4908,cluster7778,cluster10309,cluster7060,cluster10060,cluster6275
Cellular Component	GO:0042646	plastid nucleoid	26	84	0.00257538	0.0660962	cluster4713,cluster10021,cluster5730,cluster10261,cluster10253,cluster709,cluster4926,cluster4911,cluster8824,cluster2030,cluster1242,cluster5819,cluster5300,cluster6116,cluster2400,cluster9009,cluster6314,cluster4967,cluster10188,cluster10004,cluster4908,cluster7778,cluster10309,cluster7060,cluster10060,cluster6275
Biological Process	GO:0044257	cellular protein catabolic process	228	1073	0.00261251	0.0668433	cluster1725,cluster1354,cluster3277,cluster10095,cluster6050,cluster5994,cluster8754,cluster6708,cluster6523,cluster10349,cluster4923,cluster3808,cluster8717,cluster3726,cluster9130,cluster8168,cluster8172,cluster9724,cluster9263,cluster4918,cluster10630,cluster2493,cluster1909,cluster3962,cluster1137,cluster4793,cluster2303,cluster7151,cluster6788,cluster4503,cluster3156,cluster6884,cluster10644…
Biological Process	GO:0044702	single organism reproductive process	713	3631	0.00264119	0.0673705	cluster9171,cluster5541,cluster8422,cluster2909,cluster5588,cluster2846,cluster1373,cluster834,cluster5290,cluster805,cluster707,cluster5157,cluster2251,cluster3726,cluster9107,cluster8700,cluster3396,cluster4618,cluster4958,cluster5255,cluster5848,cluster2412,cluster10280,cluster10103,cluster9715,cluster9035,cluster8347,cluster9650,cluster6645,cluster1861,cluster10071,cluster5298,cluster3233,clu…
Molecular Function	GO:0004551	nucleotide diphosphatase activity	10	22	0.00266275	0.0677133	cluster7090,cluster10583,cluster4171,cluster9123,cluster5844,cluster6956,cluster6573,cluster6163,cluster6219,cluster5689
Molecular Function	GO:0008138	protein tyrosine/serine/threonine phosphatase activity	12	29	0.00271315	0.0687854	cluster4393,cluster2801,cluster2239,cluster10334,cluster9413,cluster10471,cluster8793,cluster1197,cluster1823,cluster2457,cluster2218,cluster6360
Biological Process	GO:2001251	negative regulation of chromosome organization	28	93	0.00283015	0.0715341	cluster2253,cluster5889,cluster8905,cluster6025,cluster2854,cluster6030,cluster5155,cluster9908,cluster4911,cluster5880,cluster2396,cluster3964,cluster9134,cluster1037,cluster2871,cluster2878,cluster5870,cluster9048,cluster8908,cluster5138,cluster9088,cluster9944,cluster8588,cluster10362,cluster6660,cluster6810,cluster2054,cluster9554
Biological Process	GO:0009553	embryo sac development	74	304	0.00288223	0.0726305	cluster514,cluster2247,cluster9388,cluster6465,cluster1135,cluster9090,cluster8210,cluster8483,cluster3726,cluster5585,cluster588,cluster9418,cluster1991,cluster3156,cluster10604,cluster1579,cluster4797,cluster1399,cluster580,cluster4164,cluster5210,cluster1619,cluster2512,cluster10250,cluster1938,cluster8662,cluster1015,cluster3051,cluster3855,cluster10558,cluster1309,cluster1794,cluster1516,clu…
Molecular Function	GO:0016747	transferase activity, transferring acyl groups other than amino-acyl groups	164	749	0.00291436	0.0732189	cluster1193,cluster9415,cluster7093,cluster2114,cluster1340,cluster352,cluster3244,cluster1173,cluster9499,cluster8608,cluster180,cluster6792,cluster1542,cluster7128,cluster10331,cluster6471,cluster6409,cluster8237,cluster9270,cluster6985,cluster2116,cluster1333,cluster8863,cluster2349,cluster949,cluster558,cluster235,cluster2143,cluster4144,cluster5367,cluster1510,cluster234,cluster1773,cluster1…
Cellular Component	GO:0005768	endosome	189	876	0.00294101	0.073649	cluster651,cluster2146,cluster1616,cluster3244,cluster4508,cluster10430,cluster805,cluster2990,cluster4859,cluster8879,cluster2646,cluster2095,cluster8808,cluster98,cluster8972,cluster6156,cluster9920,cluster5047,cluster1991,cluster1504,cluster6697,cluster1339,cluster1368,cluster9041,cluster6198,cluster9294,cluster10526,cluster6730,cluster790,cluster7358,cluster9080,cluster754,cluster8488,cluster…
Biological Process	GO:0061024	membrane organization	102	440	0.00295048	0.073649	cluster6006,cluster1665,cluster1274,cluster10425,cluster8573,cluster9310,cluster3878,cluster10626,cluster8872,cluster6409,cluster9645,cluster5455,cluster8283,cluster8808,cluster1540,cluster588,cluster886,cluster4584,cluster6749,cluster5258,cluster2288,cluster5711,cluster5492,cluster2939,cluster1579,cluster6592,cluster10621,cluster2761,cluster9124,cluster8907,cluster9041,cluster9294,cluster10071,c…
Biological Process	GO:1901135	carbohydrate derivative metabolic process	309	1495	0.00295797	0.073649	cluster1171,cluster4700,cluster8702,cluster1616,cluster5994,cluster9039,cluster7199,cluster9100,cluster8781,cluster10612,cluster5873,cluster2803,cluster2992,cluster9715,cluster3787,cluster3426,cluster6275,cluster1229,cluster3959,cluster6653,cluster954,cluster6845,cluster1762,cluster1014,cluster4356,cluster9123,cluster4997,cluster7013,cluster2832,cluster979,cluster776,cluster8799,cluster6783,clust…
Biological Process	GO:0006979	response to oxidative stress	174	800	0.0029755	0.073865	cluster988,cluster8794,cluster1354,cluster6620,cluster5788,cluster8608,cluster1177,cluster9125,cluster8744,cluster7199,cluster3746,cluster4564,cluster4340,cluster9291,cluster6041,cluster5093,cluster7156,cluster8468,cluster8787,cluster9270,cluster5004,cluster9272,cluster5119,cluster10682,cluster4320,cluster3154,cluster8925,cluster7125,cluster1773,cluster9357,cluster2327,cluster10116,cluster10254,c…
Biological Process	GO:0044030	regulation of DNA methylation	20	60	0.00298839	0.0739432	cluster8446,cluster2253,cluster1594,cluster5715,cluster2854,cluster9771,cluster913,cluster9978,cluster8472,cluster654,cluster8552,cluster5138,cluster854,cluster929,cluster6039,cluster224,cluster2490,cluster4246,cluster4367,cluster1647
Biological Process	GO:0046483	heterocycle metabolic process	1780	9433	0.00299638	0.0739432	cluster8239,cluster8794,cluster1343,cluster10441,cluster10589,cluster8670,cluster8422,cluster9720,cluster8527,cluster8428,cluster10606,cluster5836,cluster4796,cluster7199,cluster5041,cluster834,cluster3414,cluster6312,cluster9107,cluster654,cluster4888,cluster4381,cluster4618,cluster6703,cluster4958,cluster6518,cluster3452,cluster9944,cluster6977,cluster2412,cluster10280,cluster10092,cluster1681,…
Biological Process	GO:0031047	gene silencing by RNA	106	460	0.00302654	0.0744673	cluster6950,cluster2318,cluster8532,cluster5447,cluster8480,cluster10019,cluster5041,cluster1538,cluster10072,cluster9797,cluster9978,cluster5157,cluster10671,cluster3427,cluster4532,cluster360,cluster929,cluster1777,cluster1163,cluster7025,cluster9859,cluster8338,cluster747,cluster10115,cluster1941,cluster1738,cluster5551,cluster8446,cluster779,cluster8800,cluster3349,cluster5917,cluster4111,clu…
Biological Process	GO:1902749	regulation of cell cycle G2/M phase transition	13	33	0.00307427	0.0745892	cluster10064,cluster2203,cluster6028,cluster6386,cluster9417,cluster3372,cluster4134,cluster2034,cluster8979,cluster6814,cluster10162,cluster2258,cluster10298
Molecular Function	GO:0003756	protein disulfide isomerase activity	13	33	0.00307427	0.0745892	cluster1852,cluster10363,cluster10262,cluster1523,cluster8617,cluster1930,cluster9510,cluster6726,cluster5156,cluster1143,cluster2154,cluster2030,cluster6821
Molecular Function	GO:0016864	intramolecular oxidoreductase activity, transposing S-S bonds	13	33	0.00307427	0.0745892	cluster1852,cluster10363,cluster10262,cluster1523,cluster8617,cluster1930,cluster9510,cluster6726,cluster5156,cluster1143,cluster2154,cluster2030,cluster6821
Molecular Function	GO:0000095	S-adenosyl-L-methionine transmembrane transporter activity	9	19	0.00307621	0.0745892	cluster9193,cluster6125,cluster10591,cluster5615,cluster10662,cluster9790,cluster6762,cluster6551,cluster10476
Molecular Function	GO:0016778	diphosphotransferase activity	9	19	0.00307621	0.0745892	cluster5110,cluster6150,cluster8538,cluster6160,cluster2918,cluster1760,cluster1482,cluster1776,cluster6201
Biological Process	GO:0009066	aspartate family amino acid metabolic process	35	124	0.00309717	0.0748797	cluster1192,cluster930,cluster4208,cluster2281,cluster8781,cluster2176,cluster9092,cluster8378,cluster2938,cluster1763,cluster9154,cluster8888,cluster4938,cluster6429,cluster2499,cluster9153,cluster1510,cluster6941,cluster10464,cluster9252,cluster1754,cluster6484,cluster5253,cluster590,cluster1567,cluster1805,cluster1674,cluster6662,cluster1982,cluster1582,cluster1640,cluster8543,cluster4902,clus…
Biological Process	GO:1901607	alpha-amino acid biosynthetic process	84	353	0.00311379	0.075064	cluster10212,cluster5113,cluster229,cluster1192,cluster5139,cluster2281,cluster6620,cluster8444,cluster1731,cluster538,cluster1661,cluster8781,cluster2176,cluster2852,cluster5794,cluster1763,cluster6196,cluster9154,cluster6867,cluster4928,cluster9153,cluster8925,cluster9636,cluster5999,cluster2383,cluster6875,cluster1051,cluster1576,cluster1619,cluster3783,cluster590,cluster9050,cluster2433,clust…
Biological Process	GO:0046856	phosphatidylinositol dephosphorylation	11	26	0.00329165	0.0791137	cluster684,cluster1758,cluster9788,cluster10229,cluster10452,cluster10471,cluster5392,cluster1197,cluster1315,cluster9694,cluster8785
Biological Process	GO:0051128	regulation of cellular component organization	196	914	0.00330075	0.0791137	cluster2253,cluster10211,cluster6025,cluster1055,cluster10095,cluster9935,cluster6708,cluster10284,cluster5157,cluster2251,cluster3726,cluster8172,cluster4393,cluster1909,cluster8908,cluster5255,cluster9944,cluster929,cluster8588,cluster10280,cluster10362,cluster7149,cluster1718,cluster10644,cluster10678,cluster6612,cluster1655,cluster9768,cluster9041,cluster2854,cluster9365,cluster9217,cluster10…
Biological Process	GO:0072657	protein localization to membrane	57	225	0.00331596	0.0792505	cluster2594,cluster2365,cluster5061,cluster8441,cluster482,cluster1340,cluster973,cluster2684,cluster6111,cluster3878,cluster8626,cluster10331,cluster6394,cluster8872,cluster8590,cluster6298,cluster5455,cluster10532,cluster5664,cluster993,cluster507,cluster1848,cluster8202,cluster3353,cluster1851,cluster2288,cluster5711,cluster6682,cluster9615,cluster4144,cluster9180,cluster10071,cluster5022,clus…
Biological Process	GO:0044248	cellular catabolic process	527	2648	0.00343154	0.0817566	cluster8653,cluster1354,cluster8422,cluster10061,cluster2020,cluster3808,cluster3271,cluster5093,cluster8717,cluster3726,cluster4888,cluster8172,cluster1352,cluster9263,cluster4918,cluster2493,cluster1137,cluster4793,cluster7151,cluster3156,cluster9035,cluster3317,cluster1510,cluster3959,cluster4951,cluster1636,cluster6285,cluster5630,cluster316,cluster1078,cluster1646,cluster6699,cluster7218,clu…
Molecular Function	GO:0034212	peptide N-acetyltransferase activity	23	73	0.00344793	0.0817566	cluster8446,cluster2050,cluster1594,cluster1193,cluster7093,cluster3897,cluster6588,cluster1861,cluster10116,cluster5305,cluster6792,cluster9978,cluster2512,cluster8237,cluster10545,cluster5124,cluster8796,cluster859,cluster5406,cluster6860,cluster854,cluster3575,cluster1647
Biological Process	GO:0051601	exocyst localization	8	16	0.00345022	0.0817566	cluster1331,cluster5729,cluster10205,cluster3329,cluster2616,cluster766,cluster3721,cluster10361
Biological Process	GO:0019693	ribose phosphate metabolic process	107	467	0.00350161	0.0827393	cluster4700,cluster2918,cluster8702,cluster6135,cluster8508,cluster6015,cluster4431,cluster5862,cluster8489,cluster7199,cluster621,cluster8282,cluster2362,cluster10612,cluster6773,cluster5873,cluster5324,cluster10529,cluster7162,cluster2577,cluster3386,cluster2803,cluster4051,cluster2516,cluster6280,cluster3426,cluster5340,cluster912,cluster6781,cluster10288,cluster2432,cluster6529,cluster7125,cl…
Biological Process	GO:1905269	positive regulation of chromatin organization	15	41	0.00354464	0.0831949	cluster5870,cluster2253,cluster4539,cluster1800,cluster1882,cluster1081,cluster1724,cluster4783,cluster4164,cluster2291,cluster224,cluster4110,cluster2251,cluster1295,cluster2054
Biological Process	GO:0008652	cellular amino acid biosynthetic process	97	418	0.00354745	0.0831949	cluster10212,cluster5113,cluster229,cluster1192,cluster5139,cluster2281,cluster6620,cluster8444,cluster1731,cluster476,cluster538,cluster1661,cluster8781,cluster2176,cluster10268,cluster2852,cluster5794,cluster1763,cluster6196,cluster9154,cluster6867,cluster4928,cluster9153,cluster8925,cluster2446,cluster9636,cluster5999,cluster2383,cluster6875,cluster1051,cluster1576,cluster1619,cluster4276,clus…
Biological Process	GO:0016102	diterpenoid biosynthetic process	22	69	0.00355082	0.0831949	cluster473,cluster1383,cluster2020,cluster6035,cluster4531,cluster10431,cluster6961,cluster4332,cluster1056,cluster852,cluster3722,cluster2276,cluster5280,cluster5181,cluster6671,cluster6205,cluster10126,cluster641,cluster2169,cluster9437,cluster1198,cluster9312
Biological Process	GO:0008298	intracellular mRNA localization	6	10	0.00357602	0.0833173	cluster5199,cluster4539,cluster4174,cluster6117,cluster1295,cluster2667
Biological Process	GO:0051782	negative regulation of cell division	6	10	0.00357602	0.0833173	cluster6999,cluster9709,cluster10161,cluster4835,cluster8467,cluster9134
Biological Process	GO:0005975	carbohydrate metabolic process	449	2236	0.00359998	0.0836418	cluster988,cluster10686,cluster4700,cluster6098,cluster2307,cluster1780,cluster2909,cluster1616,cluster352,cluster3244,cluster8949,cluster917,cluster7199,cluster245,cluster805,cluster5722,cluster4876,cluster4813,cluster701,cluster6603,cluster300,cluster1936,cluster410,cluster1151,cluster6275,cluster9984,cluster2442,cluster9102,cluster306,cluster9769,cluster5976,cluster10488,cluster8260,cluster105…
Biological Process	GO:0036297	interstrand cross-link repair	16	45	0.0036731	0.0848913	cluster9650,cluster840,cluster6025,cluster6972,cluster10424,cluster9918,cluster8320,cluster3964,cluster9515,cluster6791,cluster4565,cluster5267,cluster5583,cluster9565,cluster10362,cluster6370
Molecular Function	GO:0140078	class I DNA-(apurinic or apyrimidinic site) lyase activity	7	13	0.00368141	0.0848913	cluster9944,cluster6350,cluster2878,cluster6659,cluster4926,cluster10607,cluster1037
Biological Process	GO:0006906	vesicle fusion	26	86	0.00368429	0.0848913	cluster6592,cluster10621,cluster8441,cluster1903,cluster10425,cluster9041,cluster9294,cluster8573,cluster4608,cluster9481,cluster6449,cluster9310,cluster8626,cluster8536,cluster6616,cluster9620,cluster10588,cluster5054,cluster4584,cluster9845,cluster1851,cluster6749,cluster6565,cluster3036,cluster6141,cluster2939
Biological Process	GO:0032270	positive regulation of cellular protein metabolic process	65	264	0.00375315	0.0853245	cluster6517,cluster2253,cluster660,cluster6914,cluster2251,cluster5870,cluster3962,cluster1178,cluster9286,cluster224,cluster10343,cluster9769,cluster4164,cluster9639,cluster9230,cluster2099,cluster700,cluster5842,cluster2259,cluster9757,cluster2873,cluster3259,cluster456,cluster1888,cluster10482,cluster2291,cluster3148,cluster9749,cluster1460,cluster9577,cluster1081,cluster1882,cluster10235,clus…
Biological Process	GO:0009902	chloroplast relocation	19	57	0.00375424	0.0853245	cluster8915,cluster6262,cluster8802,cluster8632,cluster1596,cluster10380,cluster9189,cluster3725,cluster4569,cluster5905,cluster7457,cluster5089,cluster9683,cluster1925,cluster4955,cluster4776,cluster9563,cluster6542,cluster7930
Biological Process	GO:0019750	chloroplast localization	19	57	0.00375424	0.0853245	cluster8915,cluster6262,cluster8802,cluster8632,cluster1596,cluster10380,cluster9189,cluster3725,cluster4569,cluster5905,cluster7457,cluster5089,cluster9683,cluster1925,cluster4955,cluster4776,cluster9563,cluster6542,cluster7930
Biological Process	GO:0051644	plastid localization	19	57	0.00375424	0.0853245	cluster8915,cluster6262,cluster8802,cluster8632,cluster1596,cluster10380,cluster9189,cluster3725,cluster4569,cluster5905,cluster7457,cluster5089,cluster9683,cluster1925,cluster4955,cluster4776,cluster9563,cluster6542,cluster7930
Biological Process	GO:0051667	establishment of plastid localization	19	57	0.00375424	0.0853245	cluster8915,cluster6262,cluster8802,cluster8632,cluster1596,cluster10380,cluster9189,cluster3725,cluster4569,cluster5905,cluster7457,cluster5089,cluster9683,cluster1925,cluster4955,cluster4776,cluster9563,cluster6542,cluster7930
Biological Process	GO:0016072	rRNA metabolic process	96	414	0.00379068	0.08574	cluster8479,cluster8670,cluster8254,cluster1379,cluster5920,cluster8754,cluster2749,cluster10148,cluster8210,cluster9819,cluster723,cluster1161,cluster10403,cluster5612,cluster3571,cluster8974,cluster9112,cluster6182,cluster6331,cluster6452,cluster6117,cluster2939,cluster6398,cluster4604,cluster3219,cluster3269,cluster6366,cluster9769,cluster5144,cluster2027,cluster10355,cluster9643,cluster1739,c…
Biological Process	GO:0018027	peptidyl-lysine dimethylation	12	30	0.00379308	0.08574	cluster8552,cluster3759,cluster9768,cluster5715,cluster9771,cluster1724,cluster6039,cluster7217,cluster2291,cluster913,cluster224,cluster654
Biological Process	GO:0031123	RNA 3'-end processing	36	130	0.0038569	0.086947	cluster10371,cluster7062,cluster594,cluster10182,cluster8527,cluster3916,cluster7114,cluster3482,cluster9707,cluster10671,cluster9436,cluster4539,cluster8974,cluster4991,cluster1163,cluster3647,cluster224,cluster9591,cluster8563,cluster9461,cluster6117,cluster10158,cluster8800,cluster1467,cluster2667,cluster8954,cluster8801,cluster5297,cluster8662,cluster2230,cluster9444,cluster4878,cluster1790,c…
Cellular Component	GO:0009706	chloroplast inner membrane	47	180	0.00388288	0.0872968	cluster4942,cluster10263,cluster8757,cluster420,cluster1791,cluster835,cluster3326,cluster10543,cluster4561,cluster948,cluster9992,cluster4213,cluster6060,cluster5696,cluster4832,cluster6256,cluster7185,cluster5723,cluster9615,cluster8920,cluster6943,cluster6999,cluster8645,cluster2431,cluster3826,cluster2242,cluster6882,cluster2707,cluster6762,cluster8775,cluster6516,cluster5162,cluster2744,clus…
Cellular Component	GO:0015630	microtubule cytoskeleton	124	553	0.00389843	0.0874108	cluster6446,cluster1910,cluster10211,cluster8755,cluster10667,cluster6030,cluster4612,cluster3273,cluster10284,cluster2544,cluster1330,cluster6514,cluster4846,cluster1897,cluster1670,cluster9371,cluster10506,cluster9501,cluster8908,cluster5255,cluster6344,cluster5848,cluster2244,cluster9299,cluster4542,cluster4776,cluster9194,cluster257,cluster427,cluster8568,cluster5843,cluster786,cluster9365,cl…
Biological Process	GO:0042548	regulation of photosynthesis, light reaction	10	23	0.00396167	0.0883536	cluster8287,cluster2950,cluster10238,cluster1689,cluster10353,cluster9008,cluster7018,cluster7044,cluster3570,cluster765
Biological Process	GO:0051570	regulation of histone H3-K9 methylation	10	23	0.00396167	0.0883536	cluster2253,cluster9768,cluster6953,cluster2854,cluster5138,cluster1724,cluster7217,cluster2291,cluster224,cluster6193
Biological Process	GO:0044038	cell wall macromolecule biosynthetic process	37	135	0.0041391	0.0915762	cluster6735,cluster3907,cluster900,cluster5420,cluster202,cluster2909,cluster10013,cluster1995,cluster1120,cluster1716,cluster2619,cluster1528,cluster5707,cluster2058,cluster4592,cluster2736,cluster1052,cluster1058,cluster678,cluster6715,cluster9023,cluster10105,cluster8849,cluster1339,cluster8946,cluster536,cluster1792,cluster10526,cluster2585,cluster415,cluster5562,cluster2339,cluster6224,clust…
Biological Process	GO:0046474	glycerophospholipid biosynthetic process	37	135	0.0041391	0.0915762	cluster4914,cluster2295,cluster8180,cluster6086,cluster3672,cluster2173,cluster8793,cluster3566,cluster9695,cluster1878,cluster9184,cluster9413,cluster9715,cluster6118,cluster3119,cluster3733,cluster6645,cluster6653,cluster2572,cluster9424,cluster9190,cluster4513,cluster8297,cluster5899,cluster2262,cluster3648,cluster9886,cluster2649,cluster8620,cluster1032,cluster2341,cluster2127,cluster791,clus…
Biological Process	GO:0070589	cellular component macromolecule biosynthetic process	37	135	0.0041391	0.0915762	cluster6735,cluster3907,cluster900,cluster5420,cluster202,cluster2909,cluster10013,cluster1995,cluster1120,cluster1716,cluster2619,cluster1528,cluster5707,cluster2058,cluster4592,cluster2736,cluster1052,cluster1058,cluster678,cluster6715,cluster9023,cluster10105,cluster8849,cluster1339,cluster8946,cluster536,cluster1792,cluster10526,cluster2585,cluster415,cluster5562,cluster2339,cluster6224,clust…
Biological Process	GO:0000018	regulation of DNA recombination	23	74	0.00416885	0.091804	cluster9650,cluster840,cluster2142,cluster6025,cluster1655,cluster6972,cluster9918,cluster8320,cluster3444,cluster5399,cluster940,cluster5880,cluster3964,cluster6791,cluster9434,cluster6265,cluster8279,cluster9088,cluster10280,cluster10362,cluster325,cluster7149,cluster2133
Molecular Function	GO:0051184	cofactor transporter activity	13	34	0.00417141	0.091804	cluster9193,cluster6125,cluster10591,cluster5615,cluster10662,cluster8665,cluster9278,cluster9790,cluster6762,cluster10256,cluster4981,cluster6551,cluster10476
Biological Process	GO:0006766	vitamin metabolic process	49	190	0.00422666	0.0927752	cluster6576,cluster9901,cluster229,cluster1733,cluster1343,cluster9641,cluster2307,cluster9685,cluster9199,cluster6386,cluster5079,cluster6201,cluster2257,cluster6640,cluster948,cluster10091,cluster3311,cluster4029,cluster8735,cluster2097,cluster4982,cluster367,cluster2138,cluster4987,cluster8513,cluster9312,cluster6747,cluster2687,cluster5864,cluster1222,cluster2707,cluster6991,cluster4242,clust…
Biological Process	GO:0007389	pattern specification process	92	396	0.00426692	0.0932855	cluster4598,cluster8311,cluster3482,cluster6497,cluster5157,cluster9207,cluster9165,cluster3078,cluster8700,cluster8879,cluster6872,cluster272,cluster8825,cluster6495,cluster3034,cluster7306,cluster8971,cluster831,cluster1339,cluster9035,cluster133,cluster6526,cluster6398,cluster6185,cluster10181,cluster8828,cluster8833,cluster9643,cluster1739,cluster4100,cluster7073,cluster10249,cluster2977,clus…
Biological Process	GO:0006464	cellular protein modification process	833	4296	0.00428346	0.0932855	cluster3263,cluster1171,cluster1354,cluster1616,cluster2228,cluster9890,cluster6557,cluster6041,cluster8460,cluster5157,cluster2251,cluster8717,cluster3726,cluster654,cluster8700,cluster8172,cluster8683,cluster9263,cluster4918,cluster2493,cluster9487,cluster1137,cluster5308,cluster6040,cluster3223,cluster9057,cluster10092,cluster9815,cluster1639,cluster9441,cluster22,cluster9715,cluster1681,clust…
Biological Process	GO:0036211	protein modification process	833	4296	0.00428346	0.0932855	cluster3263,cluster1171,cluster1354,cluster1616,cluster2228,cluster9890,cluster6557,cluster6041,cluster8460,cluster5157,cluster2251,cluster8717,cluster3726,cluster654,cluster8700,cluster8172,cluster8683,cluster9263,cluster4918,cluster2493,cluster9487,cluster1137,cluster5308,cluster6040,cluster3223,cluster9057,cluster10092,cluster9815,cluster1639,cluster9441,cluster22,cluster9715,cluster1681,clust…
Biological Process	GO:0070988	demethylation	26	87	0.00437457	0.0942437	cluster5896,cluster5889,cluster2445,cluster3679,cluster10043,cluster10072,cluster10248,cluster5808,cluster1037,cluster6706,cluster2878,cluster6925,cluster4356,cluster9495,cluster9504,cluster6437,cluster10036,cluster540,cluster9944,cluster6779,cluster10092,cluster10413,cluster6660,cluster1941,cluster8175,cluster1183
Cellular Component	GO:0098805	whole membrane	391	1936	0.00440274	0.0942437	cluster988,cluster1171,cluster10178,cluster1009,cluster888,cluster9094,cluster651,cluster2065,cluster7163,cluster834,cluster5566,cluster4508,cluster6769,cluster626,cluster1934,cluster1352,cluster623,cluster5550,cluster2915,cluster217,cluster2095,cluster8808,cluster8386,cluster98,cluster9353,cluster3697,cluster6156,cluster5183,cluster4584,cluster3879,cluster9441,cluster1504,cluster8970,cluster4574…
Biological Process	GO:0010971	positive regulation of G2/M transition of mitotic cell cycle	4	5	0.00441109	0.0942437	cluster8979,cluster6814,cluster6386,cluster10162
Biological Process	GO:1902751	positive regulation of cell cycle G2/M phase transition	4	5	0.00441109	0.0942437	cluster8979,cluster6814,cluster6386,cluster10162
Cellular Component	GO:0034425	etioplast envelope	4	5	0.00441109	0.0942437	cluster8980,cluster10243,cluster8380,cluster6270
Cellular Component	GO:0034426	etioplast membrane	4	5	0.00441109	0.0942437	cluster8980,cluster10243,cluster8380,cluster6270
Molecular Function	GO:0016731	oxidoreductase activity, acting on iron-sulfur proteins as donors, NAD or NADP as acceptor	4	5	0.00441109	0.0942437	cluster9641,cluster1153,cluster5278,cluster2380
Biological Process	GO:0070592	cell wall polysaccharide biosynthetic process	36	131	0.00441785	0.0942437	cluster6735,cluster3907,cluster900,cluster5420,cluster202,cluster2909,cluster10013,cluster1995,cluster1120,cluster1716,cluster2619,cluster1528,cluster5707,cluster2058,cluster4592,cluster1052,cluster1058,cluster2736,cluster678,cluster6715,cluster9023,cluster10105,cluster8849,cluster1339,cluster8946,cluster536,cluster10526,cluster2585,cluster415,cluster5562,cluster2339,cluster6224,cluster4460,clust…
Biological Process	GO:0030154	cell differentiation	292	1417	0.00445524	0.0947989	cluster5863,cluster9720,cluster2909,cluster2779,cluster9090,cluster5290,cluster9107,cluster4888,cluster5455,cluster4958,cluster1642,cluster9389,cluster9715,cluster9737,cluster8674,cluster6582,cluster1399,cluster9449,cluster8412,cluster10614,cluster9332,cluster9764,cluster10266,cluster1646,cluster1014,cluster8882,cluster5415,cluster9066,cluster1735,cluster2181,cluster5420,cluster2469,cluster7879,c…
Biological Process	GO:0006281	DNA repair	183	854	0.00453096	0.0961646	cluster5896,cluster9171,cluster5541,cluster6025,cluster8422,cluster7283,cluster4999,cluster9911,cluster9900,cluster10495,cluster8683,cluster4618,cluster2493,cluster3223,cluster9944,cluster929,cluster8588,cluster10280,cluster10362,cluster3426,cluster9650,cluster7565,cluster9719,cluster9588,cluster1655,cluster4926,cluster10424,cluster9918,cluster9332,cluster9217,cluster8368,cluster2886,cluster10618…
Cellular Component	GO:0031982	vesicle	337	1653	0.00455442	0.0964174	cluster651,cluster1616,cluster3244,cluster834,cluster5359,cluster4508,cluster3373,cluster805,cluster707,cluster1452,cluster8879,cluster2095,cluster10372,cluster8808,cluster98,cluster6156,cluster4344,cluster4584,cluster1936,cluster1504,cluster1368,cluster4144,cluster6198,cluster10526,cluster6894,cluster6730,cluster790,cluster7358,cluster4194,cluster1852,cluster10031,cluster9620,cluster8941,cluster…
Biological Process	GO:0006378	mRNA polyadenylation	15	42	0.00461392	0.0969387	cluster7062,cluster2230,cluster9444,cluster594,cluster4878,cluster1790,cluster1467,cluster4991,cluster8527,cluster7114,cluster5829,cluster224,cluster9707,cluster8801,cluster8563
Biological Process	GO:0043631	RNA polyadenylation	15	42	0.00461392	0.0969387	cluster7062,cluster2230,cluster9444,cluster594,cluster4878,cluster1790,cluster1467,cluster4991,cluster8527,cluster7114,cluster5829,cluster224,cluster9707,cluster8801,cluster8563
Biological Process	GO:0044839	cell cycle G2/M phase transition	15	42	0.00461392	0.0969387	cluster10064,cluster2203,cluster6028,cluster6386,cluster5104,cluster9417,cluster3372,cluster4134,cluster2034,cluster8979,cluster6814,cluster10162,cluster8218,cluster2258,cluster10298
Biological Process	GO:0051603	proteolysis involved in cellular protein catabolic process	223	1060	0.00465365	0.0970232	cluster1725,cluster1354,cluster3277,cluster10095,cluster6050,cluster5994,cluster8754,cluster6708,cluster6523,cluster10349,cluster4923,cluster3808,cluster8717,cluster3726,cluster9130,cluster8168,cluster8172,cluster9724,cluster9263,cluster4918,cluster10630,cluster2493,cluster1909,cluster3962,cluster1137,cluster4793,cluster2303,cluster7151,cluster6788,cluster4503,cluster3156,cluster6884,cluster10644…
Biological Process	GO:0009081	branched-chain amino acid metabolic process	33	118	0.00466291	0.0970232	cluster8653,cluster5113,cluster990,cluster614,cluster2569,cluster10061,cluster1154,cluster6698,cluster5802,cluster1661,cluster802,cluster9092,cluster8760,cluster1231,cluster4466,cluster5852,cluster4712,cluster8388,cluster10039,cluster5571,cluster8355,cluster9636,cluster6249,cluster1619,cluster2459,cluster4276,cluster2447,cluster4132,cluster7026,cluster8697,cluster1152,cluster9375,cluster3687
Biological Process	GO:0036123	histone H3-K9 dimethylation	11	27	0.00466574	0.0970232	cluster8552,cluster9768,cluster5715,cluster9771,cluster1724,cluster6039,cluster7217,cluster2291,cluster913,cluster224,cluster654
Biological Process	GO:0048354	mucilage biosynthetic process involved in seed coat development	11	27	0.00466574	0.0970232	cluster8673,cluster1830,cluster97,cluster1060,cluster8382,cluster2898,cluster8192,cluster9295,cluster1157,cluster1339,cluster9121
Biological Process	GO:0031401	positive regulation of protein modification process	39	145	0.00469557	0.0970232	cluster6517,cluster2253,cluster9577,cluster1460,cluster1882,cluster1081,cluster6914,cluster2251,cluster5195,cluster5120,cluster5870,cluster4539,cluster3962,cluster1599,cluster1724,cluster9286,cluster224,cluster2663,cluster5161,cluster2381,cluster1859,cluster4164,cluster6377,cluster9230,cluster6258,cluster2099,cluster700,cluster2259,cluster5158,cluster5557,cluster2873,cluster3259,cluster456,cluste…
Molecular Function	GO:0003677	DNA binding	915	4743	0.0047069	0.0970232	cluster8794,cluster5541,cluster10441,cluster10589,cluster8422,cluster5863,cluster5378,cluster6835,cluster5836,cluster5588,cluster4796,cluster1373,cluster8749,cluster8678,cluster8683,cluster4618,cluster6703,cluster10196,cluster4965,cluster4958,cluster6518,cluster9944,cluster9272,cluster6977,cluster9489,cluster5228,cluster2412,cluster10280,cluster10092,cluster9988,cluster4864,cluster10103,cluster16…
Cellular Component	GO:0017053	transcriptional repressor complex	9	20	0.00471182	0.0970232	cluster3055,cluster1875,cluster6798,cluster4969,cluster1724,cluster3439,cluster4771,cluster2251,cluster4693
Molecular Function	GO:0004721	phosphoprotein phosphatase activity	86	368	0.00472177	0.0970232	cluster2239,cluster2974,cluster288,cluster10471,cluster115,cluster1823,cluster4393,cluster9985,cluster9598,cluster9413,cluster5327,cluster8698,cluster8464,cluster3193,cluster1197,cluster1799,cluster2076,cluster9640,cluster2773,cluster9218,cluster847,cluster8261,cluster5073,cluster8842,cluster2457,cluster6147,cluster2090,cluster8424,cluster6360,cluster8484,cluster7575,cluster6277,cluster1487,clust…
Biological Process	GO:0006612	protein targeting to membrane	37	136	0.00472262	0.0970232	cluster2594,cluster2365,cluster5061,cluster8441,cluster1340,cluster2684,cluster6111,cluster8626,cluster10331,cluster6394,cluster8872,cluster6298,cluster10532,cluster5664,cluster507,cluster1848,cluster8202,cluster1851,cluster3353,cluster6682,cluster4144,cluster5022,cluster9180,cluster8435,cluster9430,cluster3045,cluster9474,cluster5798,cluster7065,cluster9609,cluster1932,cluster8693,cluster9295,cl…
Biological Process	GO:0044262	cellular carbohydrate metabolic process	190	891	0.00480022	0.0981686	cluster988,cluster6735,cluster537,cluster2909,cluster352,cluster3244,cluster8949,cluster917,cluster621,cluster245,cluster1065,cluster823,cluster10626,cluster2646,cluster701,cluster6603,cluster10682,cluster1339,cluster410,cluster2442,cluster9102,cluster8260,cluster10526,cluster5143,cluster1083,cluster8945,cluster6845,cluster1762,cluster6360,cluster5236,cluster1747,cluster10014,cluster2419,cluster1…
Cellular Component	GO:0000785	chromatin	88	378	0.00480192	0.0981686	cluster2253,cluster7093,cluster2445,cluster5505,cluster10072,cluster2899,cluster10574,cluster7313,cluster654,cluster8700,cluster5558,cluster4560,cluster540,cluster734,cluster6779,cluster10092,cluster8347,cluster3479,cluster9533,cluster9332,cluster2027,cluster9358,cluster6844,cluster4164,cluster10618,cluster5254,cluster4016,cluster913,cluster6809,cluster5880,cluster3439,cluster10479,cluster6179,cl…
Biological Process	GO:0009063	cellular amino acid catabolic process	42	159	0.00488668	0.0996573	cluster8653,cluster229,cluster930,cluster6620,cluster10061,cluster1154,cluster5802,cluster10443,cluster3570,cluster9233,cluster802,cluster1979,cluster1942,cluster8760,cluster8378,cluster4466,cluster1226,cluster8549,cluster5852,cluster4712,cluster8388,cluster9035,cluster10039,cluster5571,cluster1510,cluster6941,cluster4951,cluster4495,cluster6415,cluster6249,cluster10397,cluster10516,cluster1855,c…
Biological Process	GO:0044267	cellular protein metabolic process	1218	6390	0.00497438	0.101198	cluster5041,cluster3808,cluster8460,cluster8717,cluster3726,cluster654,cluster4381,cluster8172,cluster9487,cluster5135,cluster5308,cluster4793,cluster4605,cluster9057,cluster10092,cluster2942,cluster22,cluster3156,cluster1681,cluster4144,cluster428,cluster9922,cluster780,cluster1861,cluster9769,cluster6653,cluster954,cluster913,cluster8570,cluster5798,cluster9805,cluster8956,cluster6699,cluster43…
Biological Process	GO:0048583	regulation of response to stimulus	398	1977	0.00502351	0.101235	cluster713,cluster7093,cluster1538,cluster10284,cluster2334,cluster4564,cluster9568,cluster4508,cluster8579,cluster8460,cluster5157,cluster8215,cluster4393,cluster4965,cluster1137,cluster9353,cluster1642,cluster3223,cluster8588,cluster5228,cluster4344,cluster2412,cluster9988,cluster22,cluster10362,cluster8658,cluster7088,cluster1836,cluster10342,cluster2644,cluster9357,cluster10376,cluster8830,cl…
Biological Process	GO:0051302	regulation of cell division	38	141	0.00502369	0.101235	cluster7074,cluster9709,cluster2526,cluster4601,cluster2501,cluster10543,cluster2057,cluster9417,cluster7189,cluster4835,cluster1056,cluster6872,cluster1479,cluster5912,cluster10683,cluster5228,cluster10161,cluster2663,cluster9465,cluster6999,cluster3999,cluster4922,cluster9260,cluster2027,cluster10283,cluster8467,cluster8762,cluster9230,cluster4477,cluster1868,cluster4173,cluster9134,cluster3415…
Molecular Function	GO:0016410	N-acyltransferase activity	38	141	0.00502369	0.101235	cluster1193,cluster7093,cluster8444,cluster352,cluster5305,cluster6792,cluster7128,cluster9978,cluster8237,cluster10545,cluster5124,cluster854,cluster3143,cluster2349,cluster1981,cluster6013,cluster8446,cluster1594,cluster2050,cluster3897,cluster1861,cluster6588,cluster10116,cluster2991,cluster6505,cluster2512,cluster2515,cluster8796,cluster859,cluster5406,cluster6860,cluster1459,cluster2701,clus…
Molecular Function	GO:0008080	N-acetyltransferase activity	34	123	0.00502911	0.101235	cluster1193,cluster7093,cluster8444,cluster352,cluster5305,cluster6792,cluster7128,cluster9978,cluster8237,cluster10545,cluster5124,cluster854,cluster3143,cluster2349,cluster1981,cluster6013,cluster1594,cluster2050,cluster8446,cluster3897,cluster1861,cluster6588,cluster10116,cluster6505,cluster2512,cluster8796,cluster5406,cluster859,cluster6860,cluster1459,cluster2701,cluster3575,cluster8575,clus…
Cellular Component	GO:0031985	Golgi cisterna	66	272	0.00503686	0.101235	cluster1616,cluster5589,cluster1120,cluster262,cluster2619,cluster10430,cluster4768,cluster2646,cluster2315,cluster2095,cluster6392,cluster9920,cluster1991,cluster1339,cluster9701,cluster996,cluster10526,cluster2500,cluster9430,cluster790,cluster10619,cluster1762,cluster9080,cluster754,cluster9064,cluster6224,cluster5765,cluster1747,cluster2335,cluster299,cluster131,cluster3086,cluster999,cluster…
Biological Process	GO:0043543	protein acylation	51	201	0.00506343	0.101524	cluster2253,cluster2181,cluster2365,cluster9986,cluster5061,cluster9935,cluster1882,cluster1340,cluster2130,cluster1957,cluster6111,cluster6091,cluster10331,cluster5808,cluster9978,cluster8237,cluster5870,cluster10545,cluster5124,cluster9048,cluster854,cluster10359,cluster8588,cluster6952,cluster6660,cluster6682,cluster8446,cluster1594,cluster2050,cluster4144,cluster8780,cluster3897,cluster1861,c…
Biological Process	GO:0010389	regulation of G2/M transition of mitotic cell cycle	12	31	0.00519301	0.102886	cluster10064,cluster6028,cluster6386,cluster9417,cluster3372,cluster4134,cluster2034,cluster8979,cluster6814,cluster10162,cluster2258,cluster10298
Cellular Component	GO:0000178	exosome (RNase complex)	12	31	0.00519301	0.102886	cluster8662,cluster3571,cluster4539,cluster10182,cluster2667,cluster9405,cluster8954,cluster8832,cluster6175,cluster9461,cluster1295,cluster6117
Cellular Component	GO:0000792	heterochromatin	12	31	0.00519301	0.102886	cluster8552,cluster1800,cluster5715,cluster9771,cluster6798,cluster6039,cluster10072,cluster2291,cluster2864,cluster913,cluster3439,cluster654
Cellular Component	GO:1905354	exoribonuclease complex	12	31	0.00519301	0.102886	cluster8662,cluster3571,cluster4539,cluster10182,cluster2667,cluster9405,cluster8954,cluster8832,cluster6175,cluster9461,cluster1295,cluster6117
Molecular Function	GO:0000217	DNA secondary structure binding	12	31	0.00519301	0.102886	cluster9650,cluster840,cluster5267,cluster4618,cluster6972,cluster9918,cluster8320,cluster9131,cluster10280,cluster5784,cluster10060,cluster6791
Cellular Component	GO:0005635	nuclear envelope	59	239	0.00521367	0.10305	cluster5567,cluster8532,cluster2269,cluster10009,cluster5427,cluster9356,cluster4623,cluster8206,cluster1330,cluster6203,cluster4890,cluster8619,cluster8283,cluster5948,cluster10040,cluster9372,cluster5255,cluster3697,cluster10373,cluster9756,cluster2244,cluster10485,cluster2724,cluster2533,cluster5711,cluster4881,cluster4604,cluster10346,cluster2761,cluster9124,cluster6645,cluster4177,cluster644…
Cellular Component	GO:0005802	trans-Golgi network	109	483	0.00527652	0.104046	cluster3907,cluster703,cluster2146,cluster1616,cluster3244,cluster1957,cluster5589,cluster1120,cluster3878,cluster262,cluster10430,cluster805,cluster9293,cluster8879,cluster4768,cluster2646,cluster2315,cluster2095,cluster10372,cluster10445,cluster9920,cluster1991,cluster3846,cluster1339,cluster1368,cluster8709,cluster9928,cluster9124,cluster3124,cluster4039,cluster10526,cluster9692,cluster9638,cl…
Molecular Function	GO:0016407	acetyltransferase activity	64	263	0.00530036	0.10427	cluster10212,cluster1193,cluster7093,cluster8444,cluster352,cluster3244,cluster6792,cluster7128,cluster5677,cluster2619,cluster9978,cluster8237,cluster5124,cluster5076,cluster2413,cluster8707,cluster2349,cluster949,cluster536,cluster8446,cluster2050,cluster1861,cluster10116,cluster8498,cluster6505,cluster2512,cluster3169,cluster8796,cluster859,cluster8461,cluster5406,cluster2317,cluster5181,clust…
Biological Process	GO:0019684	photosynthesis, light reaction	56	225	0.00531911	0.104392	cluster9602,cluster6677,cluster10238,cluster9770,cluster3674,cluster9008,cluster6335,cluster6792,cluster6559,cluster3262,cluster3570,cluster8872,cluster765,cluster6400,cluster5706,cluster6123,cluster9702,cluster7008,cluster3353,cluster8565,cluster6901,cluster6055,cluster8287,cluster1119,cluster6922,cluster1689,cluster6765,cluster8429,cluster10353,cluster2700,cluster1656,cluster8509,cluster7018,cl…
Cellular Component	GO:0043228	non-membrane-bounded organelle	649	3316	0.00535011	0.104509	cluster8239,cluster9388,cluster9171,cluster5541,cluster8670,cluster8422,cluster10667,cluster4796,cluster10284,cluster9900,cluster654,cluster8700,cluster4618,cluster3452,cluster5255,cluster4605,cluster3697,cluster3223,cluster9944,cluster5848,cluster10092,cluster9194,cluster1681,cluster8347,cluster5874,cluster6275,cluster10678,cluster9769,cluster786,cluster4926,cluster10424,cluster9332,cluster9217,…
Cellular Component	GO:0043232	intracellular non-membrane-bounded organelle	649	3316	0.00535011	0.104509	cluster8239,cluster9388,cluster9171,cluster5541,cluster8670,cluster8422,cluster10667,cluster4796,cluster10284,cluster9900,cluster654,cluster8700,cluster4618,cluster3452,cluster5255,cluster4605,cluster3697,cluster3223,cluster9944,cluster5848,cluster10092,cluster9194,cluster1681,cluster8347,cluster5874,cluster6275,cluster10678,cluster9769,cluster786,cluster4926,cluster10424,cluster9332,cluster9217,…
Cellular Component	GO:0031410	cytoplasmic vesicle	322	1579	0.00537462	0.104742	cluster651,cluster1616,cluster3244,cluster834,cluster5359,cluster4508,cluster3373,cluster805,cluster1452,cluster8879,cluster2095,cluster10372,cluster8808,cluster98,cluster6156,cluster4344,cluster4584,cluster1936,cluster1504,cluster1368,cluster4144,cluster6198,cluster10526,cluster6894,cluster6730,cluster790,cluster7358,cluster4194,cluster1852,cluster10031,cluster9620,cluster8941,cluster2249,cluste…
Cellular Component	GO:0005795	Golgi stack	71	297	0.00547185	0.106049	cluster1616,cluster5589,cluster1120,cluster262,cluster2619,cluster10430,cluster4768,cluster2646,cluster2315,cluster2095,cluster993,cluster6392,cluster9920,cluster4584,cluster1991,cluster1339,cluster9701,cluster996,cluster10526,cluster2500,cluster9430,cluster1924,cluster790,cluster10619,cluster1762,cluster9080,cluster754,cluster9064,cluster6224,cluster5765,cluster1747,cluster2335,cluster299,cluste…
Biological Process	GO:0010065	primary meristem tissue development	8	17	0.00550173	0.106049	cluster6185,cluster8603,cluster1113,cluster8664,cluster2721,cluster9476,cluster9506,cluster1735
Biological Process	GO:0010413	glucuronoxylan metabolic process	8	17	0.00550173	0.106049	cluster6735,cluster678,cluster6715,cluster6224,cluster1995,cluster8849,cluster1339,cluster8946
Biological Process	GO:0010417	glucuronoxylan biosynthetic process	8	17	0.00550173	0.106049	cluster6735,cluster678,cluster6715,cluster6224,cluster1995,cluster8849,cluster1339,cluster8946
Biological Process	GO:0009787	regulation of abscisic acid-activated signaling pathway	79	336	0.0055682	0.106049	cluster9185,cluster6353,cluster9339,cluster2146,cluster627,cluster1135,cluster2334,cluster9568,cluster5902,cluster4972,cluster5761,cluster8430,cluster9353,cluster1642,cluster5857,cluster9286,cluster4344,cluster10335,cluster9988,cluster10682,cluster5697,cluster1745,cluster4359,cluster2773,cluster8393,cluster4102,cluster10266,cluster8815,cluster5037,cluster1972,cluster6790,cluster6104,cluster5355,c…
Biological Process	GO:1901419	regulation of response to alcohol	79	336	0.0055682	0.106049	cluster9185,cluster6353,cluster9339,cluster2146,cluster627,cluster1135,cluster2334,cluster9568,cluster5902,cluster4972,cluster5761,cluster8430,cluster9353,cluster1642,cluster5857,cluster9286,cluster4344,cluster10335,cluster9988,cluster10682,cluster5697,cluster1745,cluster4359,cluster2773,cluster8393,cluster4102,cluster10266,cluster8815,cluster5037,cluster1972,cluster6790,cluster6104,cluster5355,c…
Biological Process	GO:1905957	regulation of cellular response to alcohol	79	336	0.0055682	0.106049	cluster9185,cluster6353,cluster9339,cluster2146,cluster627,cluster1135,cluster2334,cluster9568,cluster5902,cluster4972,cluster5761,cluster8430,cluster9353,cluster1642,cluster5857,cluster9286,cluster4344,cluster10335,cluster9988,cluster10682,cluster5697,cluster1745,cluster4359,cluster2773,cluster8393,cluster4102,cluster10266,cluster8815,cluster5037,cluster1972,cluster6790,cluster6104,cluster5355,c…
Molecular Function	GO:0051536	iron-sulfur cluster binding	90	390	0.00564235	0.106049	cluster988,cluster5113,cluster4966,cluster6153,cluster6025,cluster6015,cluster5820,cluster6554,cluster4260,cluster10313,cluster8770,cluster7137,cluster5873,cluster10529,cluster10268,cluster10538,cluster4355,cluster9944,cluster9755,cluster9579,cluster4982,cluster9727,cluster6932,cluster2926,cluster10362,cluster2516,cluster10115,cluster3301,cluster7125,cluster2431,cluster9275,cluster2687,cluster976…
Molecular Function	GO:0051540	metal cluster binding	90	390	0.00564235	0.106049	cluster988,cluster5113,cluster4966,cluster6153,cluster6025,cluster6015,cluster5820,cluster6554,cluster4260,cluster10313,cluster8770,cluster7137,cluster5873,cluster10529,cluster10268,cluster10538,cluster4355,cluster9944,cluster9755,cluster9579,cluster4982,cluster9727,cluster6932,cluster2926,cluster10362,cluster2516,cluster10115,cluster3301,cluster7125,cluster2431,cluster9275,cluster2687,cluster976…
Cellular Component	GO:0031461	cullin-RING ubiquitin ligase complex	92	400	0.00570718	0.106049	cluster9388,cluster4151,cluster1781,cluster7283,cluster627,cluster9874,cluster5920,cluster1806,cluster981,cluster6708,cluster8306,cluster10129,cluster8210,cluster3808,cluster3726,cluster3427,cluster10630,cluster6264,cluster1137,cluster9501,cluster2303,cluster8836,cluster10550,cluster1738,cluster10644,cluster10678,cluster8393,cluster4990,cluster316,cluster10122,cluster8492,cluster855,cluster4921,c…
Biological Process	GO:0032950	regulation of beta-glucan metabolic process	10	24	0.00571359	0.106049	cluster900,cluster1058,cluster9494,cluster9166,cluster7303,cluster1083,cluster8189,cluster4460,cluster1716,cluster8404
Biological Process	GO:0032951	regulation of beta-glucan biosynthetic process	10	24	0.00571359	0.106049	cluster900,cluster1058,cluster9494,cluster9166,cluster7303,cluster1083,cluster8189,cluster4460,cluster1716,cluster8404
Biological Process	GO:0045037	protein import into chloroplast stroma	10	24	0.00571359	0.106049	cluster7607,cluster354,cluster8757,cluster3826,cluster8380,cluster1040,cluster9966,cluster3353,cluster8872,cluster6270
Biological Process	GO:2001006	regulation of cellulose biosynthetic process	10	24	0.00571359	0.106049	cluster900,cluster1058,cluster9494,cluster9166,cluster7303,cluster1083,cluster8189,cluster4460,cluster1716,cluster8404
Biological Process	GO:0006369	termination of RNA polymerase II transcription	3	3	0.00574942	0.106049	cluster4878,cluster5157,cluster5829
Biological Process	GO:0008105	asymmetric protein localization	3	3	0.00574942	0.106049	cluster671,cluster6697,cluster6704
Biological Process	GO:0010068	protoderm histogenesis	3	3	0.00574942	0.106049	cluster9506,cluster1113,cluster2721
Biological Process	GO:0045176	apical protein localization	3	3	0.00574942	0.106049	cluster671,cluster6697,cluster6704
Molecular Function	GO:0004324	ferredoxin-NADP+ reductase activity	3	3	0.00574942	0.106049	cluster1153,cluster5278,cluster2380
Molecular Function	GO:0004363	glutathione synthase activity	3	3	0.00574942	0.106049	cluster9352,cluster7085,cluster6778
Molecular Function	GO:0008905	mannose-phosphate guanylyltransferase activity	3	3	0.00574942	0.106049	cluster2307,cluster2138,cluster1969
Molecular Function	GO:0034432	bis(5'-adenosyl)-pentaphosphatase activity	3	3	0.00574942	0.106049	cluster7090,cluster10583,cluster9123
Molecular Function	GO:0050334	thiaminase activity	3	3	0.00574942	0.106049	cluster6578,cluster1343,cluster8513
Biological Process	GO:0043933	macromolecular complex subunit organization	275	1335	0.00575205	0.106049	cluster1725,cluster9388,cluster651,cluster1055,cluster10142,cluster5378,cluster3082,cluster9890,cluster6792,cluster5234,cluster5157,cluster7313,cluster10612,cluster9263,cluster8348,cluster1909,cluster10372,cluster5664,cluster3452,cluster5255,cluster6952,cluster6123,cluster8565,cluster3568,cluster8568,cluster10678,cluster1743,cluster6366,cluster10071,cluster9332,cluster9217,cluster7127,cluster1212…
Biological Process	GO:0007017	microtubule-based process	94	410	0.00576497	0.106049	cluster6446,cluster1910,cluster8755,cluster10667,cluster4612,cluster3273,cluster2544,cluster6514,cluster4846,cluster1897,cluster8682,cluster1670,cluster9371,cluster10506,cluster5255,cluster5848,cluster2244,cluster4776,cluster257,cluster8568,cluster5843,cluster1655,cluster9365,cluster3233,cluster6844,cluster1892,cluster940,cluster10250,cluster9434,cluster9014,cluster1938,cluster6137,cluster8835,cl…
Biological Process	GO:0043632	modification-dependent macromolecule catabolic process	198	936	0.00577222	0.106049	cluster1725,cluster1354,cluster3277,cluster10095,cluster6050,cluster5994,cluster6708,cluster6523,cluster4923,cluster3808,cluster8717,cluster3726,cluster9130,cluster8168,cluster8172,cluster9724,cluster9263,cluster4918,cluster10630,cluster2493,cluster1909,cluster3962,cluster1137,cluster2303,cluster6788,cluster4503,cluster6884,cluster6117,cluster10644,cluster9222,cluster9803,cluster6285,cluster316,c…
Biological Process	GO:0033692	cellular polysaccharide biosynthetic process	95	415	0.00579132	0.106166	cluster6735,cluster3907,cluster6501,cluster2909,cluster5499,cluster3244,cluster10013,cluster1120,cluster2619,cluster1528,cluster823,cluster10626,cluster8404,cluster4949,cluster2646,cluster1052,cluster10445,cluster6603,cluster10500,cluster8189,cluster4581,cluster3470,cluster1339,cluster536,cluster410,cluster6269,cluster204,cluster8260,cluster10526,cluster255,cluster1083,cluster1762,cluster1822,clu…
Biological Process	GO:0015979	photosynthesis	106	470	0.00598076	0.109398	cluster10669,cluster4333,cluster10238,cluster8858,cluster6465,cluster6294,cluster3674,cluster4534,cluster4431,cluster6792,cluster3262,cluster3570,cluster4813,cluster8872,cluster6400,cluster10365,cluster10016,cluster5940,cluster6123,cluster8565,cluster2380,cluster8287,cluster1119,cluster6020,cluster10353,cluster2700,cluster702,cluster6672,cluster463,cluster7115,cluster1153,cluster1672,cluster6730,…
Biological Process	GO:0042364	water-soluble vitamin biosynthetic process	39	147	0.00601374	0.109761	cluster6576,cluster9901,cluster1733,cluster1343,cluster9641,cluster2307,cluster9685,cluster9199,cluster6386,cluster5079,cluster6201,cluster2257,cluster6640,cluster10091,cluster3311,cluster4029,cluster8735,cluster2097,cluster4982,cluster2138,cluster367,cluster4987,cluster8513,cluster6747,cluster2687,cluster5864,cluster1222,cluster6991,cluster4242,cluster984,cluster6578,cluster6383,cluster9516,clus…
Biological Process	GO:0006473	protein acetylation	37	138	0.00610015	0.111095	cluster2253,cluster2181,cluster9986,cluster9935,cluster1882,cluster2130,cluster6091,cluster5808,cluster9978,cluster8237,cluster5870,cluster10545,cluster5124,cluster9048,cluster854,cluster10359,cluster8588,cluster6952,cluster6660,cluster1594,cluster2050,cluster8446,cluster8780,cluster3897,cluster1861,cluster9358,cluster10411,cluster1920,cluster6541,cluster8796,cluster859,cluster1398,cluster6860,cl…
Cellular Component	GO:0005677	chromatin silencing complex	7	14	0.00623137	0.112991	cluster3055,cluster4771,cluster3439,cluster2251,cluster6798,cluster4969,cluster1724
Cellular Component	GO:0090568	nuclear transcriptional repressor complex	7	14	0.00623137	0.112991	cluster3055,cluster4771,cluster3439,cluster2251,cluster6798,cluster4969,cluster1724
Biological Process	GO:0071033	nuclear retention of pre-mRNA at the site of transcription	5	8	0.00637644	0.115371	cluster5199,cluster4539,cluster6117,cluster1295,cluster2667
Biological Process	GO:0044265	cellular macromolecule catabolic process	289	1411	0.00640512	0.115394	cluster1725,cluster1354,cluster3277,cluster8422,cluster5994,cluster8754,cluster6523,cluster4923,cluster3808,cluster8717,cluster3726,cluster9130,cluster8172,cluster3571,cluster9724,cluster9263,cluster4918,cluster10630,cluster2493,cluster1909,cluster3962,cluster1137,cluster4793,cluster2303,cluster7151,cluster4503,cluster3156,cluster6884,cluster6366,cluster2292,cluster8293,cluster6285,cluster316,clu…
Biological Process	GO:0072521	purine-containing compound metabolic process	111	496	0.00640539	0.115394	cluster2918,cluster2281,cluster8702,cluster6135,cluster8508,cluster6015,cluster5820,cluster4431,cluster5862,cluster10606,cluster8489,cluster7199,cluster2362,cluster9011,cluster10612,cluster5873,cluster5324,cluster10529,cluster7162,cluster2577,cluster3386,cluster2803,cluster653,cluster4051,cluster2516,cluster6280,cluster3426,cluster5340,cluster912,cluster6781,cluster10288,cluster2432,cluster6529,c…
Biological Process	GO:0042726	flavin-containing compound metabolic process	11	28	0.00645746	0.116081	cluster10091,cluster6383,cluster9685,cluster9516,cluster1222,cluster1097,cluster5079,cluster5034,cluster5675,cluster984,cluster6064
Biological Process	GO:0006120	mitochondrial electron transport, NADH to ubiquinone	6	11	0.00667895	0.117832	cluster8489,cluster2803,cluster10612,cluster7125,cluster2516,cluster3815
Biological Process	GO:0030010	establishment of cell polarity	6	11	0.00667895	0.117832	cluster6446,cluster3554,cluster4877,cluster3184,cluster8825,cluster1886
Biological Process	GO:0060178	regulation of exocyst localization	6	11	0.00667895	0.117832	cluster766,cluster1331,cluster3721,cluster10205,cluster2616,cluster10361
Molecular Function	GO:0015368	calcium:cation antiporter activity	6	11	0.00667895	0.117832	cluster5764,cluster5183,cluster767,cluster710,cluster2671,cluster4861
Molecular Function	GO:0015369	calcium:proton antiporter activity	6	11	0.00667895	0.117832	cluster5764,cluster5183,cluster767,cluster710,cluster2671,cluster4861
Molecular Function	GO:0047517	1,4-beta-D-xylan synthase activity	6	11	0.00667895	0.117832	cluster2898,cluster1157,cluster8849,cluster6224,cluster1339,cluster97
Biological Process	GO:0030001	metal ion transport	127	577	0.00668742	0.117832	cluster6006,cluster2418,cluster1537,cluster8329,cluster4861,cluster2296,cluster8753,cluster6739,cluster12,cluster9933,cluster9219,cluster5878,cluster10567,cluster6052,cluster8667,cluster6966,cluster1796,cluster6893,cluster6849,cluster9099,cluster2803,cluster6156,cluster5183,cluster4266,cluster9523,cluster3317,cluster1987,cluster8890,cluster8645,cluster8228,cluster8652,cluster8503,cluster767,clust…
Molecular Function	GO:0008514	organic anion transmembrane transporter activity	74	314	0.00669164	0.117832	cluster4942,cluster433,cluster9826,cluster2106,cluster626,cluster6125,cluster6411,cluster2955,cluster10662,cluster5634,cluster5617,cluster3647,cluster5207,cluster4981,cluster1940,cluster9240,cluster1286,cluster1236,cluster1396,cluster9790,cluster463,cluster1090,cluster2613,cluster10547,cluster2744,cluster2328,cluster8823,cluster6033,cluster1821,cluster2167,cluster10537,cluster470,cluster4830,clus…
Biological Process	GO:0048284	organelle fusion	44	171	0.0067159	0.117832	cluster2344,cluster2247,cluster8441,cluster5702,cluster1903,cluster10425,cluster8573,cluster2353,cluster6449,cluster9310,cluster9090,cluster8626,cluster7178,cluster1540,cluster10588,cluster588,cluster4584,cluster1991,cluster9845,cluster6749,cluster1851,cluster6141,cluster2939,cluster2382,cluster1579,cluster10621,cluster1399,cluster6592,cluster9041,cluster9294,cluster4608,cluster9481,cluster210,cl…
Biological Process	GO:0016108	tetraterpenoid metabolic process	27	94	0.00672088	0.117832	cluster8859,cluster5362,cluster6575,cluster8740,cluster4534,cluster10570,cluster6998,cluster10177,cluster4164,cluster2548,cluster9514,cluster8522,cluster3255,cluster620,cluster8578,cluster8177,cluster9710,cluster2061,cluster4879,cluster3853,cluster9888,cluster9827,cluster2804,cluster10100,cluster10597,cluster4863,cluster4661
Biological Process	GO:0016116	carotenoid metabolic process	27	94	0.00672088	0.117832	cluster8859,cluster5362,cluster6575,cluster8740,cluster4534,cluster10570,cluster6998,cluster10177,cluster4164,cluster2548,cluster9514,cluster8522,cluster3255,cluster620,cluster8578,cluster8177,cluster9710,cluster2061,cluster4879,cluster3853,cluster9888,cluster9827,cluster2804,cluster10100,cluster10597,cluster4863,cluster4661
Biological Process	GO:0010646	regulation of cell communication	165	770	0.0067244	0.117832	cluster9339,cluster2146,cluster10261,cluster9396,cluster2334,cluster9568,cluster5157,cluster8215,cluster4393,cluster5761,cluster1137,cluster9353,cluster501,cluster1642,cluster5119,cluster4344,cluster2412,cluster9988,cluster10682,cluster1836,cluster8759,cluster9357,cluster1039,cluster254,cluster316,cluster10266,cluster8815,cluster10298,cluster2259,cluster6790,cluster6397,cluster5355,cluster6951,cl…
Biological Process	GO:0055114	oxidation-reduction process	164	765	0.00676088	0.118223	cluster988,cluster5896,cluster9061,cluster1554,cluster1862,cluster10370,cluster4260,cluster2846,cluster5510,cluster2868,cluster1065,cluster8415,cluster4888,cluster573,cluster10612,cluster5873,cluster7028,cluster6561,cluster4139,cluster2803,cluster646,cluster949,cluster2255,cluster410,cluster5367,cluster1247,cluster1510,cluster8759,cluster8652,cluster7125,cluster10353,cluster1636,cluster510,cluste…
Biological Process	GO:0006753	nucleoside phosphate metabolic process	140	643	0.0068039	0.118385	cluster4700,cluster2918,cluster8702,cluster10606,cluster5079,cluster7199,cluster621,cluster2362,cluster10306,cluster10612,cluster6773,cluster5873,cluster5324,cluster6637,cluster2577,cluster2803,cluster3787,cluster3426,cluster6781,cluster2432,cluster7125,cluster10602,cluster6163,cluster8945,cluster2153,cluster1014,cluster6383,cluster6016,cluster9123,cluster2168,cluster7013,cluster494,cluster979,cl…
Biological Process	GO:0071214	cellular response to abiotic stimulus	107	477	0.00680999	0.118385	cluster1720,cluster9725,cluster9709,cluster7229,cluster4333,cluster5826,cluster7283,cluster3674,cluster10261,cluster4534,cluster4861,cluster9890,cluster8289,cluster1177,cluster3792,cluster6739,cluster4835,cluster6041,cluster8579,cluster5870,cluster5497,cluster8729,cluster10202,cluster5183,cluster1836,cluster9761,cluster8915,cluster4772,cluster9624,cluster9366,cluster7021,cluster9769,cluster9317,c…
Biological Process	GO:0010228	vegetative to reproductive phase transition of meristem	114	512	0.0068127	0.118385	cluster1574,cluster3324,cluster9730,cluster7093,cluster4786,cluster7283,cluster6244,cluster8289,cluster9417,cluster6091,cluster9058,cluster8579,cluster844,cluster5157,cluster2251,cluster8700,cluster5497,cluster5124,cluster8430,cluster6990,cluster8729,cluster5822,cluster224,cluster10682,cluster887,cluster184,cluster10524,cluster3981,cluster3134,cluster1941,cluster5551,cluster547,cluster2644,cluste…
Biological Process	GO:0009292	genetic transfer	9	21	0.0069498	0.120266	cluster2253,cluster1881,cluster1432,cluster4862,cluster1081,cluster9565,cluster2130,cluster1459,cluster343
Biological Process	GO:0009294	DNA mediated transformation	9	21	0.0069498	0.120266	cluster2253,cluster1881,cluster1432,cluster4862,cluster1081,cluster9565,cluster2130,cluster1459,cluster343
Biological Process	GO:0043570	maintenance of DNA repeat elements	12	32	0.00697449	0.120443	cluster9650,cluster840,cluster6025,cluster4692,cluster6972,cluster9918,cluster9217,cluster8320,cluster10280,cluster10362,cluster3964,cluster6791
Biological Process	GO:0003002	regionalization	79	339	0.00701736	0.120919	cluster4598,cluster8311,cluster3482,cluster6497,cluster5157,cluster9207,cluster9165,cluster3078,cluster8700,cluster8879,cluster6872,cluster272,cluster6495,cluster3034,cluster7306,cluster8971,cluster831,cluster1339,cluster9035,cluster133,cluster6398,cluster6185,cluster10181,cluster8828,cluster8833,cluster9643,cluster4100,cluster10249,cluster2977,cluster6226,cluster10357,cluster684,cluster666,clust…
Biological Process	GO:0006338	chromatin remodeling	33	121	0.00703103	0.120919	cluster3055,cluster894,cluster2181,cluster5667,cluster5505,cluster1882,cluster6803,cluster5364,cluster2864,cluster7313,cluster1870,cluster1800,cluster8409,cluster5309,cluster8286,cluster4110,cluster6660,cluster1745,cluster8358,cluster2805,cluster9768,cluster9217,cluster10329,cluster7217,cluster9358,cluster1873,cluster987,cluster2414,cluster1843,cluster2081,cluster5368,cluster4129,cluster5355
Molecular Function	GO:0008047	enzyme activator activity	53	214	0.00725605	0.124532	cluster867,cluster1665,cluster1586,cluster1460,cluster2462,cluster1096,cluster1847,cluster4408,cluster5189,cluster2104,cluster1330,cluster2463,cluster1915,cluster6061,cluster2635,cluster5201,cluster5665,cluster1650,cluster2250,cluster9473,cluster5697,cluster7079,cluster4738,cluster3095,cluster4535,cluster7176,cluster6658,cluster2618,cluster4680,cluster9924,cluster6623,cluster5224,cluster5530,clus…
Cellular Component	GO:0097708	intracellular vesicle	323	1593	0.00728756	0.124816	cluster651,cluster1616,cluster3244,cluster834,cluster5359,cluster4508,cluster3373,cluster805,cluster1452,cluster8879,cluster2095,cluster10372,cluster8808,cluster98,cluster6156,cluster4344,cluster4584,cluster1936,cluster1504,cluster1368,cluster4144,cluster6198,cluster10526,cluster6894,cluster6730,cluster790,cluster7358,cluster4194,cluster1852,cluster10031,cluster9620,cluster8941,cluster2249,cluste…
Molecular Function	GO:0015020	glucuronosyltransferase activity	13	36	0.00730272	0.12482	cluster6735,cluster9135,cluster678,cluster6715,cluster6224,cluster8875,cluster826,cluster1918,cluster8849,cluster4723,cluster9700,cluster1339,cluster8946
Biological Process	GO:0032880	regulation of protein localization	17	52	0.0073848	0.125707	cluster1221,cluster354,cluster1331,cluster10205,cluster10284,cluster9186,cluster4149,cluster10085,cluster10361,cluster1227,cluster8507,cluster9353,cluster2616,cluster766,cluster6104,cluster3721,cluster179
Molecular Function	GO:0019203	carbohydrate phosphatase activity	17	52	0.0073848	0.125707	cluster2239,cluster8196,cluster9326,cluster2681,cluster5143,cluster9682,cluster1048,cluster9403,cluster6360,cluster6112,cluster2801,cluster2338,cluster1667,cluster878,cluster2078,cluster2419,cluster3869
Molecular Function	GO:0050661	NADP binding	36	135	0.00740153	0.125736	cluster10669,cluster6828,cluster9199,cluster5079,cluster476,cluster1085,cluster6868,cluster10672,cluster10242,cluster2298,cluster9092,cluster600,cluster1033,cluster2731,cluster10268,cluster9626,cluster534,cluster5852,cluster4096,cluster5340,cluster9153,cluster9636,cluster6484,cluster6017,cluster8945,cluster1567,cluster4132,cluster4071,cluster3322,cluster958,cluster39,cluster2071,cluster7083,clust…
Cellular Component	GO:0005875	microtubule associated complex	41	158	0.00743122	0.125764	cluster6446,cluster1910,cluster872,cluster10667,cluster6279,cluster4612,cluster7171,cluster3273,cluster412,cluster1897,cluster5996,cluster1732,cluster5584,cluster10647,cluster1670,cluster7179,cluster8637,cluster8229,cluster452,cluster257,cluster9018,cluster1118,cluster1705,cluster1946,cluster857,cluster9038,cluster1155,cluster3233,cluster5130,cluster1288,cluster818,cluster4651,cluster5905,cluster…
Biological Process	GO:0090150	establishment of protein localization to membrane	47	186	0.00747057	0.125764	cluster2594,cluster2365,cluster5061,cluster8441,cluster482,cluster1340,cluster2684,cluster6111,cluster3878,cluster8626,cluster10331,cluster6394,cluster8872,cluster6298,cluster5455,cluster10532,cluster5664,cluster993,cluster507,cluster1848,cluster8202,cluster1851,cluster3353,cluster6682,cluster9615,cluster4144,cluster9180,cluster10071,cluster5022,cluster8435,cluster9430,cluster3045,cluster9474,clu…
Cellular Component	GO:0030119	AP-type membrane coat adaptor complex	14	40	0.00747857	0.125764	cluster4333,cluster5914,cluster8488,cluster8941,cluster10566,cluster9638,cluster6367,cluster1726,cluster9832,cluster6767,cluster1684,cluster5876,cluster9265,cluster2064
Molecular Function	GO:0004725	protein tyrosine phosphatase activity	14	40	0.00747857	0.125764	cluster4393,cluster7116,cluster10334,cluster9218,cluster3451,cluster9413,cluster9046,cluster5392,cluster10471,cluster8793,cluster1197,cluster1823,cluster2457,cluster2218
Molecular Function	GO:0015491	cation:cation antiporter activity	14	40	0.00747857	0.125764	cluster9080,cluster5764,cluster4649,cluster767,cluster2242,cluster9064,cluster396,cluster5627,cluster4861,cluster364,cluster6156,cluster5183,cluster710,cluster2671
Biological Process	GO:0006551	leucine metabolic process	15	44	0.00753387	0.126327	cluster8653,cluster5113,cluster8355,cluster8760,cluster990,cluster614,cluster2569,cluster10061,cluster7026,cluster1231,cluster5802,cluster2459,cluster4466,cluster5852,cluster3687
Biological Process	GO:0009067	aspartate family amino acid biosynthetic process	25	86	0.00754234	0.126327	cluster9153,cluster1192,cluster4208,cluster2281,cluster10464,cluster6484,cluster1754,cluster8781,cluster590,cluster5253,cluster2176,cluster9092,cluster1567,cluster1805,cluster6662,cluster1674,cluster1982,cluster1640,cluster8543,cluster4902,cluster1763,cluster5403,cluster9154,cluster6429,cluster2499
Molecular Function	GO:0001071	nucleic acid binding transcription factor activity	510	2586	0.0076076	0.12691	cluster5763,cluster8794,cluster10441,cluster5826,cluster10589,cluster5863,cluster6835,cluster5836,cluster5588,cluster4885,cluster10041,cluster9800,cluster6091,cluster8789,cluster3976,cluster2553,cluster9107,cluster8749,cluster8678,cluster1850,cluster9296,cluster4965,cluster4958,cluster6518,cluster9662,cluster8166,cluster4150,cluster8599,cluster9873,cluster9272,cluster6977,cluster9489,cluster5228,…
Molecular Function	GO:0003700	transcription factor activity, sequence-specific DNA binding	510	2586	0.0076076	0.12691	cluster5763,cluster8794,cluster10441,cluster5826,cluster10589,cluster5863,cluster6835,cluster5836,cluster5588,cluster4885,cluster10041,cluster9800,cluster6091,cluster8789,cluster3976,cluster2553,cluster9107,cluster8749,cluster8678,cluster1850,cluster9296,cluster4965,cluster4958,cluster6518,cluster9662,cluster8166,cluster4150,cluster8599,cluster9873,cluster9272,cluster6977,cluster9489,cluster5228,…
Biological Process	GO:0009966	regulation of signal transduction	163	763	0.00788451	0.131267	cluster9339,cluster2146,cluster10261,cluster9396,cluster2334,cluster9568,cluster5157,cluster8215,cluster4393,cluster5761,cluster1137,cluster9353,cluster501,cluster1642,cluster5119,cluster4344,cluster2412,cluster9988,cluster10682,cluster1836,cluster9357,cluster1039,cluster254,cluster316,cluster10266,cluster8815,cluster10298,cluster2259,cluster6790,cluster6397,cluster5355,cluster6951,cluster9930,cl…
Biological Process	GO:0006364	rRNA processing	89	390	0.007999	0.132119	cluster8670,cluster8254,cluster1379,cluster5920,cluster8754,cluster2749,cluster10148,cluster8210,cluster9819,cluster723,cluster1161,cluster10403,cluster5612,cluster3571,cluster8974,cluster9112,cluster6182,cluster6331,cluster6452,cluster6117,cluster2939,cluster6398,cluster4604,cluster3219,cluster3269,cluster9769,cluster2027,cluster10355,cluster9643,cluster1739,cluster5933,cluster5210,cluster4734,c…
Biological Process	GO:0006771	riboflavin metabolic process	10	25	0.00801487	0.132119	cluster10091,cluster6383,cluster9685,cluster9516,cluster1222,cluster5079,cluster5034,cluster5675,cluster984,cluster6064
Biological Process	GO:0009231	riboflavin biosynthetic process	10	25	0.00801487	0.132119	cluster10091,cluster6383,cluster9685,cluster9516,cluster1222,cluster5079,cluster5034,cluster5675,cluster984,cluster6064
Biological Process	GO:0031062	positive regulation of histone methylation	10	25	0.00801487	0.132119	cluster2253,cluster4539,cluster1081,cluster1724,cluster4783,cluster4164,cluster2291,cluster224,cluster2251,cluster1295
Biological Process	GO:0042727	flavin-containing compound biosynthetic process	10	25	0.00801487	0.132119	cluster10091,cluster6383,cluster9685,cluster9516,cluster1222,cluster5079,cluster5034,cluster5675,cluster984,cluster6064
Biological Process	GO:0019538	protein metabolic process	1288	6799	0.00812907	0.133595	cluster5041,cluster3808,cluster8460,cluster8717,cluster3726,cluster654,cluster4381,cluster8172,cluster9487,cluster5135,cluster5308,cluster4793,cluster4605,cluster9057,cluster10092,cluster2942,cluster22,cluster3156,cluster1681,cluster4144,cluster428,cluster9922,cluster780,cluster1861,cluster9769,cluster6653,cluster954,cluster913,cluster8570,cluster5798,cluster9805,cluster8956,cluster6699,cluster43…
Biological Process	GO:0006974	cellular response to DNA damage stimulus	200	954	0.00813646	0.133595	cluster5896,cluster9171,cluster5541,cluster6025,cluster8422,cluster7283,cluster4999,cluster9911,cluster9900,cluster10495,cluster8683,cluster4618,cluster2493,cluster3223,cluster9944,cluster929,cluster8588,cluster10280,cluster2926,cluster10362,cluster3426,cluster9650,cluster7565,cluster9719,cluster9588,cluster1655,cluster4926,cluster10424,cluster9918,cluster9332,cluster9217,cluster8368,cluster2886,…
Molecular Function	GO:0008509	anion transmembrane transporter activity	102	455	0.00821624	0.134193	cluster4942,cluster433,cluster888,cluster5402,cluster9826,cluster2106,cluster10560,cluster626,cluster6125,cluster9293,cluster6411,cluster2955,cluster10662,cluster102,cluster5634,cluster5617,cluster10453,cluster3647,cluster3879,cluster5207,cluster887,cluster5723,cluster4981,cluster960,cluster1940,cluster9240,cluster1286,cluster8654,cluster1236,cluster9928,cluster1396,cluster3124,cluster9790,cluste…
Biological Process	GO:0016054	organic acid catabolic process	71	302	0.00822117	0.134193	cluster8653,cluster229,cluster6620,cluster10061,cluster2020,cluster10370,cluster5802,cluster5510,cluster10443,cluster3570,cluster9233,cluster1979,cluster4888,cluster824,cluster6411,cluster1942,cluster6205,cluster8378,cluster949,cluster5852,cluster10651,cluster8388,cluster9035,cluster10039,cluster6941,cluster1510,cluster2811,cluster4951,cluster1636,cluster6249,cluster10397,cluster4332,cluster8945,…
Biological Process	GO:0046395	carboxylic acid catabolic process	71	302	0.00822117	0.134193	cluster8653,cluster229,cluster6620,cluster10061,cluster2020,cluster10370,cluster5802,cluster5510,cluster10443,cluster3570,cluster9233,cluster1979,cluster4888,cluster824,cluster6411,cluster1942,cluster6205,cluster8378,cluster949,cluster5852,cluster10651,cluster8388,cluster9035,cluster10039,cluster6941,cluster1510,cluster2811,cluster4951,cluster1636,cluster6249,cluster10397,cluster4332,cluster8945,…
Biological Process	GO:0016441	posttranscriptional gene silencing	59	244	0.00824275	0.134283	cluster6950,cluster2318,cluster8532,cluster5702,cluster8480,cluster2371,cluster5041,cluster203,cluster9797,cluster1492,cluster5157,cluster9436,cluster9231,cluster5734,cluster3427,cluster5414,cluster7131,cluster1279,cluster7025,cluster1456,cluster9631,cluster6296,cluster1738,cluster6117,cluster5551,cluster779,cluster2015,cluster2434,cluster6247,cluster4111,cluster9488,cluster5691,cluster10493,clus…
Biological Process	GO:0006511	ubiquitin-dependent protein catabolic process	190	903	0.00836446	0.135742	cluster1725,cluster1354,cluster3277,cluster10095,cluster6050,cluster5994,cluster6708,cluster6523,cluster4923,cluster3808,cluster8717,cluster3726,cluster9130,cluster8168,cluster8172,cluster9724,cluster9263,cluster4918,cluster10630,cluster2493,cluster1909,cluster3962,cluster1137,cluster2303,cluster6788,cluster4503,cluster6884,cluster10644,cluster9222,cluster9803,cluster6285,cluster316,cluster1078,c…
Molecular Function	GO:0034594	phosphatidylinositol trisphosphate phosphatase activity	8	18	0.00836488	0.135742	cluster684,cluster9788,cluster10229,cluster10452,cluster10471,cluster1197,cluster1315,cluster9694
Biological Process	GO:0009611	response to wounding	84	366	0.00839611	0.135984	cluster6353,cluster4598,cluster3674,cluster8949,cluster8611,cluster9291,cluster1858,cluster9058,cluster6586,cluster8656,cluster5761,cluster5504,cluster1642,cluster2880,cluster869,cluster6140,cluster1939,cluster10342,cluster10093,cluster133,cluster8695,cluster428,cluster9624,cluster6582,cluster5670,cluster1636,cluster2805,cluster9769,cluster5762,cluster10116,cluster10141,cluster9805,cluster4731,cl…
Biological Process	GO:0052325	cell wall pectin biosynthetic process	11	29	0.00874566	0.141182	cluster5420,cluster202,cluster1052,cluster2909,cluster10013,cluster1120,cluster2585,cluster1528,cluster6892,cluster3086,cluster2058
Biological Process	GO:0043623	cellular protein complex assembly	101	451	0.00875091	0.141182	cluster1725,cluster10238,cluster10211,cluster1274,cluster10142,cluster10210,cluster8573,cluster9890,cluster6792,cluster4846,cluster3262,cluster8872,cluster10612,cluster8682,cluster8348,cluster5504,cluster3440,cluster5255,cluster2244,cluster6952,cluster6746,cluster6123,cluster2288,cluster8565,cluster5084,cluster1334,cluster6697,cluster8568,cluster3770,cluster6612,cluster10474,cluster9674,cluster90…
Biological Process	GO:0010109	regulation of photosynthesis	18	57	0.0088196	0.142016	cluster8287,cluster9602,cluster10238,cluster1689,cluster6465,cluster10353,cluster9008,cluster9002,cluster7018,cluster463,cluster9514,cluster7044,cluster6730,cluster3570,cluster765,cluster2950,cluster6549,cluster2439
Biological Process	GO:0060341	regulation of cellular localization	22	74	0.00887636	0.142654	cluster1665,cluster1221,cluster10064,cluster354,cluster1331,cluster10205,cluster965,cluster4174,cluster4149,cluster10085,cluster10298,cluster10361,cluster8736,cluster1227,cluster8507,cluster9353,cluster8972,cluster2616,cluster766,cluster6104,cluster3721,cluster10447
Biological Process	GO:0051129	negative regulation of cellular component organization	40	155	0.00893124	0.143261	cluster2253,cluster972,cluster5889,cluster8905,cluster6025,cluster6030,cluster2057,cluster4911,cluster2396,cluster5870,cluster2871,cluster9931,cluster6352,cluster9048,cluster8908,cluster5138,cluster9944,cluster8588,cluster10280,cluster10362,cluster6660,cluster6810,cluster1655,cluster2854,cluster9365,cluster5155,cluster9908,cluster940,cluster5880,cluster8345,cluster3964,cluster9134,cluster1037,clu…
Molecular Function	GO:0016627	oxidoreductase activity, acting on the CH-CH group of donors	55	226	0.00915069	0.146499	cluster5209,cluster3689,cluster920,cluster2321,cluster5079,cluster2920,cluster6700,cluster3037,cluster5114,cluster10478,cluster8427,cluster5550,cluster10268,cluster8501,cluster10006,cluster6332,cluster2518,cluster10509,cluster9888,cluster10164,cluster9627,cluster6511,cluster4782,cluster380,cluster7382,cluster10597,cluster8771,cluster9153,cluster341,cluster8777,cluster5769,cluster6747,cluster2798,…
Biological Process	GO:0006605	protein targeting	90	397	0.00919853	0.146776	cluster7607,cluster9730,cluster8757,cluster6485,cluster1340,cluster10425,cluster10370,cluster2684,cluster9310,cluster3878,cluster1842,cluster9686,cluster2112,cluster10331,cluster8872,cluster8251,cluster10532,cluster5664,cluster9574,cluster507,cluster8202,cluster2942,cluster9947,cluster5555,cluster4144,cluster9180,cluster5022,cluster10071,cluster8912,cluster1040,cluster9430,cluster3045,cluster9308…
Biological Process	GO:0046351	disaccharide biosynthetic process	12	33	0.00920319	0.146776	cluster1649,cluster537,cluster8196,cluster9326,cluster5499,cluster2681,cluster244,cluster1667,cluster878,cluster5143,cluster2419,cluster1048
Biological Process	GO:0051173	positive regulation of nitrogen compound metabolic process	280	1374	0.00924693	0.147192	cluster1354,cluster7093,cluster5826,cluster1055,cluster2065,cluster6835,cluster6091,cluster5613,cluster6914,cluster3976,cluster2899,cluster2251,cluster1870,cluster6274,cluster1909,cluster4965,cluster3962,cluster9944,cluster6977,cluster5228,cluster9988,cluster9357,cluster9769,cluster8412,cluster1996,cluster8830,cluster4836,cluster4164,cluster9929,cluster9649,cluster9230,cluster2873,cluster4989,clu…
Biological Process	GO:0032989	cellular component morphogenesis	181	859	0.00931564	0.147904	cluster9709,cluster6393,cluster10211,cluster2909,cluster2779,cluster5290,cluster9911,cluster10430,cluster6471,cluster1829,cluster1737,cluster10229,cluster8567,cluster2518,cluster9960,cluster9389,cluster2349,cluster831,cluster9715,cluster949,cluster6908,cluster1718,cluster968,cluster9365,cluster9332,cluster10415,cluster6730,cluster9230,cluster6226,cluster6513,cluster1014,cluster5082,cluster1377,cl…
Biological Process	GO:0009968	negative regulation of signal transduction	56	231	0.00932712	0.147904	cluster9185,cluster6353,cluster9339,cluster2146,cluster627,cluster6604,cluster5749,cluster5975,cluster9096,cluster2711,cluster1056,cluster2284,cluster5902,cluster2910,cluster4393,cluster5761,cluster1137,cluster10335,cluster9988,cluster1219,cluster40,cluster9631,cluster1745,cluster1836,cluster2300,cluster5283,cluster2602,cluster2773,cluster8393,cluster4102,cluster1039,cluster2641,cluster254,cluste…
Biological Process	GO:0048511	rhythmic process	78	338	0.00938481	0.148536	cluster7283,cluster8428,cluster5549,cluster6244,cluster981,cluster6091,cluster9797,cluster10574,cluster9058,cluster5497,cluster2192,cluster1869,cluster9501,cluster8729,cluster3223,cluster1047,cluster8182,cluster9475,cluster7021,cluster9769,cluster8412,cluster9533,cluster10141,cluster4936,cluster4016,cluster10479,cluster5274,cluster6693,cluster6600,cluster10658,cluster2308,cluster683,cluster10140,…
Biological Process	GO:0010639	negative regulation of organelle organization	36	137	0.00943226	0.148917	cluster2253,cluster972,cluster5889,cluster8905,cluster6025,cluster6030,cluster2057,cluster4911,cluster2396,cluster5870,cluster2871,cluster9048,cluster8908,cluster5138,cluster9944,cluster8588,cluster10280,cluster10362,cluster6660,cluster6810,cluster1655,cluster2854,cluster5155,cluster9908,cluster940,cluster5880,cluster3964,cluster9134,cluster1037,cluster2878,cluster9434,cluster7169,cluster9088,clu…
Biological Process	GO:0000086	G2/M transition of mitotic cell cycle	13	37	0.00944457	0.148917	cluster10064,cluster6028,cluster6386,cluster5104,cluster9417,cluster3372,cluster4134,cluster2034,cluster8979,cluster6814,cluster10162,cluster2258,cluster10298
Biological Process	GO:0034622	cellular macromolecular complex assembly	208	999	0.00947823	0.149166	cluster1725,cluster9492,cluster9388,cluster10211,cluster8443,cluster1274,cluster1055,cluster10142,cluster5378,cluster3082,cluster9890,cluster6792,cluster5234,cluster4846,cluster3262,cluster10403,cluster10612,cluster8682,cluster9263,cluster8348,cluster1909,cluster1737,cluster10372,cluster5504,cluster3452,cluster5255,cluster886,cluster6952,cluster6746,cluster6123,cluster8565,cluster8911,cluster6697…
Biological Process	GO:0016049	cell growth	164	772	0.00950458	0.149299	cluster6393,cluster10211,cluster9935,cluster2909,cluster2779,cluster5290,cluster10430,cluster6471,cluster4888,cluster4393,cluster5455,cluster2646,cluster1737,cluster10229,cluster9960,cluster9389,cluster2349,cluster9715,cluster949,cluster6908,cluster1718,cluster968,cluster9449,cluster9365,cluster10376,cluster10415,cluster6730,cluster1646,cluster9230,cluster6513,cluster2098,cluster5082,cluster1377,…
Biological Process	GO:0065003	macromolecular complex assembly	237	1150	0.00955247	0.149769	cluster1725,cluster9492,cluster9388,cluster10211,cluster8443,cluster651,cluster1274,cluster1055,cluster10142,cluster5378,cluster3082,cluster9890,cluster6792,cluster5234,cluster4846,cluster3262,cluster5157,cluster10403,cluster10612,cluster8682,cluster9263,cluster8348,cluster1909,cluster1737,cluster10372,cluster5664,cluster5504,cluster3452,cluster5255,cluster886,cluster6952,cluster6746,cluster6123,…
Molecular Function	GO:0016741	transferase activity, transferring one-carbon groups	135	624	0.0095822	0.149953	cluster4914,cluster229,cluster4786,cluster548,cluster9385,cluster2176,cluster8700,cluster6990,cluster2095,cluster5641,cluster6209,cluster8567,cluster540,cluster1777,cluster5586,cluster4864,cluster1681,cluster1368,cluster3219,cluster9768,cluster4951,cluster10348,cluster10526,cluster4164,cluster10266,cluster6236,cluster6730,cluster3439,cluster2051,cluster2429,cluster2936,cluster6926,cluster131,clus…
Molecular Function	GO:0000149	SNARE binding	32	119	0.0097612	0.15231	cluster1274,cluster8441,cluster1903,cluster10425,cluster973,cluster9310,cluster8626,cluster2609,cluster2046,cluster9845,cluster6749,cluster2288,cluster1851,cluster5258,cluster6141,cluster2939,cluster3543,cluster4762,cluster5903,cluster6592,cluster3329,cluster4608,cluster9294,cluster9481,cluster5620,cluster8536,cluster6616,cluster3671,cluster9620,cluster5635,cluster6565,cluster3036
Biological Process	GO:0000271	polysaccharide biosynthetic process	113	513	0.00976934	0.15231	cluster6735,cluster3907,cluster6501,cluster4598,cluster2909,cluster1616,cluster5499,cluster3244,cluster10013,cluster1120,cluster2619,cluster1528,cluster823,cluster805,cluster10626,cluster8404,cluster4949,cluster2646,cluster1052,cluster10445,cluster6603,cluster10500,cluster8189,cluster9920,cluster4581,cluster5059,cluster3470,cluster1339,cluster536,cluster410,cluster996,cluster6269,cluster204,clust…
Biological Process	GO:0071470	cellular response to osmotic stress	20	66	0.00979843	0.152346	cluster5826,cluster2333,cluster4861,cluster1177,cluster2591,cluster7139,cluster4174,cluster9556,cluster2041,cluster710,cluster3525,cluster684,cluster8410,cluster4176,cluster1723,cluster9181,cluster2108,cluster5183,cluster6482,cluster6055
Biological Process	GO:0009831	plant-type cell wall modification involved in multidimensional cell growth	7	15	0.00989481	0.152346	cluster9012,cluster2098,cluster8861,cluster1716,cluster7201,cluster932,cluster10222
Biological Process	GO:0000226	microtubule cytoskeleton organization	66	280	0.00989821	0.152346	cluster6446,cluster8755,cluster2544,cluster6514,cluster4846,cluster1897,cluster9371,cluster10506,cluster5255,cluster5848,cluster2244,cluster8568,cluster1655,cluster9365,cluster3233,cluster6844,cluster1892,cluster940,cluster10250,cluster9434,cluster9014,cluster1938,cluster6137,cluster8704,cluster1140,cluster9427,cluster1888,cluster9485,cluster9794,cluster3554,cluster5837,cluster7074,cluster9577,cl…
Biological Process	GO:0016101	diterpenoid metabolic process	23	79	0.00990799	0.152346	cluster473,cluster1383,cluster2020,cluster6035,cluster4531,cluster1187,cluster10431,cluster6961,cluster4332,cluster1056,cluster852,cluster3722,cluster2276,cluster5280,cluster5181,cluster6671,cluster6205,cluster10126,cluster641,cluster2169,cluster9437,cluster1198,cluster9312
Biological Process	GO:0044764	multi-organism cellular process	9	22	0.00991777	0.152346	cluster2253,cluster1881,cluster1432,cluster4862,cluster1081,cluster9565,cluster2130,cluster1459,cluster343
Molecular Function	GO:0004439	phosphatidylinositol-4,5-bisphosphate 5-phosphatase activity	9	22	0.00991777	0.152346	cluster684,cluster1758,cluster9788,cluster10229,cluster9413,cluster10452,cluster8793,cluster1315,cluster9694
Molecular Function	GO:0034595	phosphatidylinositol phosphate 5-phosphatase activity	9	22	0.00991777	0.152346	cluster684,cluster1758,cluster9788,cluster10229,cluster9413,cluster10452,cluster8793,cluster1315,cluster9694
Molecular Function	GO:0106019	phosphatidylinositol-4,5-bisphosphate phosphatase activity	9	22	0.00991777	0.152346	cluster684,cluster1758,cluster9788,cluster10229,cluster9413,cluster10452,cluster8793,cluster1315,cluster9694
Biological Process	GO:0009788	negative regulation of abscisic acid-activated signaling pathway	35	133	0.0101247	0.15467	cluster9185,cluster6353,cluster9339,cluster2146,cluster627,cluster5749,cluster5975,cluster9096,cluster2284,cluster5902,cluster5761,cluster10335,cluster9988,cluster40,cluster9631,cluster1745,cluster2300,cluster5283,cluster2773,cluster4102,cluster8393,cluster5185,cluster10208,cluster8815,cluster9665,cluster7277,cluster1469,cluster10442,cluster5037,cluster9075,cluster10163,cluster5355,cluster6951,cl…
Biological Process	GO:1901420	negative regulation of response to alcohol	35	133	0.0101247	0.15467	cluster9185,cluster6353,cluster9339,cluster2146,cluster627,cluster5749,cluster5975,cluster9096,cluster2284,cluster5902,cluster5761,cluster10335,cluster9988,cluster40,cluster9631,cluster1745,cluster2300,cluster5283,cluster2773,cluster4102,cluster8393,cluster5185,cluster10208,cluster8815,cluster9665,cluster7277,cluster1469,cluster10442,cluster5037,cluster9075,cluster10163,cluster5355,cluster6951,cl…
Biological Process	GO:1905958	negative regulation of cellular response to alcohol	35	133	0.0101247	0.15467	cluster9185,cluster6353,cluster9339,cluster2146,cluster627,cluster5749,cluster5975,cluster9096,cluster2284,cluster5902,cluster5761,cluster10335,cluster9988,cluster40,cluster9631,cluster1745,cluster2300,cluster5283,cluster2773,cluster4102,cluster8393,cluster5185,cluster10208,cluster8815,cluster9665,cluster7277,cluster1469,cluster10442,cluster5037,cluster9075,cluster10163,cluster5355,cluster6951,cl…
Biological Process	GO:0051188	cofactor biosynthetic process	134	620	0.0101474	0.154734	cluster5127,cluster4333,cluster9199,cluster10313,cluster1180,cluster5613,cluster2920,cluster8770,cluster2257,cluster2362,cluster10306,cluster6858,cluster361,cluster6274,cluster6637,cluster600,cluster5940,cluster8513,cluster4320,cluster5362,cluster5864,cluster9762,cluster702,cluster4242,cluster8570,cluster5930,cluster6383,cluster1430,cluster3773,cluster9082,cluster9994,cluster3032,cluster6828,clus…
Biological Process	GO:0070646	protein modification by small protein removal	44	175	0.0102765	0.156417	cluster5567,cluster9935,cluster9855,cluster6386,cluster1282,cluster4168,cluster9890,cluster3443,cluster5485,cluster10162,cluster8717,cluster2304,cluster2475,cluster9655,cluster4918,cluster2493,cluster5103,cluster3294,cluster6814,cluster6884,cluster6286,cluster3069,cluster2480,cluster9981,cluster1757,cluster5928,cluster6218,cluster4078,cluster9224,cluster2177,cluster1646,cluster6761,cluster1414,cl…
Biological Process	GO:0009630	gravitropism	33	124	0.010324	0.156853	cluster9425,cluster2131,cluster8206,cluster10213,cluster2746,cluster8656,cluster5425,cluster8876,cluster8465,cluster5038,cluster5867,cluster6667,cluster10078,cluster9972,cluster9702,cluster9845,cluster2971,cluster10297,cluster9102,cluster9294,cluster10266,cluster10068,cluster5807,cluster7073,cluster4446,cluster4676,cluster6397,cluster9537,cluster5054,cluster443,cluster6721,cluster5846,cluster9420
Biological Process	GO:0010604	positive regulation of macromolecule metabolic process	294	1451	0.010435	0.158251	cluster1354,cluster7093,cluster5826,cluster1055,cluster2065,cluster6835,cluster6091,cluster5613,cluster6914,cluster3976,cluster2899,cluster2251,cluster1870,cluster6274,cluster1909,cluster4965,cluster3962,cluster9944,cluster6977,cluster5228,cluster10092,cluster9988,cluster9357,cluster9769,cluster8412,cluster1996,cluster8830,cluster4836,cluster4164,cluster9929,cluster9132,cluster2208,cluster9649,cl…
Biological Process	GO:0009119	ribonucleoside metabolic process	31	115	0.0104595	0.158335	cluster6529,cluster3959,cluster2918,cluster2281,cluster8702,cluster2641,cluster6875,cluster621,cluster8243,cluster8282,cluster5253,cluster2153,cluster5110,cluster6773,cluster2305,cluster6150,cluster8538,cluster6160,cluster3881,cluster8247,cluster7162,cluster4883,cluster6662,cluster1482,cluster6161,cluster1115,cluster1982,cluster9732,cluster8543,cluster653,cluster6783
Biological Process	GO:0009117	nucleotide metabolic process	138	641	0.0104882	0.158482	cluster4700,cluster2918,cluster8702,cluster10606,cluster5079,cluster7199,cluster621,cluster2362,cluster10306,cluster10612,cluster6773,cluster5873,cluster5324,cluster6637,cluster2577,cluster2803,cluster3787,cluster3426,cluster6781,cluster2432,cluster7125,cluster10602,cluster6163,cluster8945,cluster2153,cluster1014,cluster6383,cluster6016,cluster9123,cluster2168,cluster7013,cluster494,cluster979,cl…
Biological Process	GO:0023051	regulation of signaling	163	769	0.0105128	0.158567	cluster9339,cluster2146,cluster10261,cluster9396,cluster2334,cluster9568,cluster5157,cluster8215,cluster4393,cluster5761,cluster1137,cluster9353,cluster501,cluster1642,cluster5119,cluster4344,cluster2412,cluster9988,cluster10682,cluster1836,cluster9357,cluster1039,cluster254,cluster316,cluster10266,cluster8815,cluster10298,cluster2259,cluster6790,cluster6397,cluster5355,cluster6951,cluster9930,cl…
Biological Process	GO:0010608	posttranscriptional regulation of gene expression	125	575	0.0105409	0.158704	cluster6950,cluster2318,cluster8532,cluster5288,cluster660,cluster8480,cluster5041,cluster9797,cluster6041,cluster5157,cluster3427,cluster5135,cluster1178,cluster7025,cluster747,cluster4944,cluster8738,cluster1738,cluster1147,cluster6117,cluster5551,cluster9718,cluster779,cluster10343,cluster9769,cluster4111,cluster3162,cluster2838,cluster9639,cluster9570,cluster2928,cluster7042,cluster522,cluste…
Biological Process	GO:0009064	glutamine family amino acid metabolic process	39	152	0.0107226	0.161148	cluster4942,cluster5826,cluster813,cluster6620,cluster3714,cluster8444,cluster3187,cluster1731,cluster319,cluster6784,cluster1979,cluster1960,cluster5479,cluster4392,cluster5794,cluster2938,cluster1226,cluster6196,cluster8888,cluster4938,cluster9035,cluster6842,cluster5864,cluster9252,cluster2272,cluster2641,cluster6875,cluster6991,cluster1576,cluster445,cluster2411,cluster6748,cluster1855,cluste…
Molecular Function	GO:0003682	chromatin binding	77	335	0.0107898	0.161631	cluster9171,cluster2445,cluster2043,cluster10457,cluster8905,cluster9935,cluster10574,cluster7313,cluster7282,cluster8700,cluster10196,cluster9112,cluster6495,cluster540,cluster9755,cluster6779,cluster10092,cluster8685,cluster2233,cluster2854,cluster9533,cluster6440,cluster6844,cluster4016,cluster4134,cluster6809,cluster5880,cluster10479,cluster6179,cluster4149,cluster1789,cluster4264,cluster6541…
Biological Process	GO:0019941	modification-dependent protein catabolic process	191	914	0.0107935	0.161631	cluster1725,cluster1354,cluster3277,cluster10095,cluster6050,cluster5994,cluster6708,cluster6523,cluster4923,cluster3808,cluster8717,cluster3726,cluster9130,cluster8168,cluster8172,cluster9724,cluster9263,cluster4918,cluster10630,cluster2493,cluster1909,cluster3962,cluster1137,cluster2303,cluster6788,cluster4503,cluster6884,cluster10644,cluster9222,cluster9803,cluster6285,cluster316,cluster1078,c…
Biological Process	GO:2000030	regulation of response to red or far red light	24	84	0.0109187	0.163213	cluster8774,cluster4970,cluster10261,cluster6386,cluster6618,cluster1097,cluster9797,cluster9143,cluster6740,cluster8579,cluster5497,cluster10639,cluster1748,cluster5948,cluster1430,cluster8727,cluster8625,cluster8729,cluster4967,cluster10624,cluster6814,cluster6721,cluster10323,cluster1836
Molecular Function	GO:0034593	phosphatidylinositol bisphosphate phosphatase activity	10	26	0.0109669	0.16364	cluster684,cluster1758,cluster9788,cluster10229,cluster9413,cluster10452,cluster5392,cluster8793,cluster1315,cluster9694
Biological Process	GO:0010648	negative regulation of cell communication	56	233	0.0111284	0.165457	cluster9185,cluster6353,cluster9339,cluster2146,cluster627,cluster6604,cluster5749,cluster5975,cluster9096,cluster2711,cluster1056,cluster2284,cluster5902,cluster2910,cluster4393,cluster5761,cluster1137,cluster10335,cluster9988,cluster1219,cluster40,cluster9631,cluster1745,cluster1836,cluster2300,cluster5283,cluster2602,cluster2773,cluster8393,cluster4102,cluster1039,cluster2641,cluster254,cluste…
Biological Process	GO:0023057	negative regulation of signaling	56	233	0.0111284	0.165457	cluster9185,cluster6353,cluster9339,cluster2146,cluster627,cluster6604,cluster5749,cluster5975,cluster9096,cluster2711,cluster1056,cluster2284,cluster5902,cluster2910,cluster4393,cluster5761,cluster1137,cluster10335,cluster9988,cluster1219,cluster40,cluster9631,cluster1745,cluster1836,cluster2300,cluster5283,cluster2602,cluster2773,cluster8393,cluster4102,cluster1039,cluster2641,cluster254,cluste…
Biological Process	GO:0010520	regulation of reciprocal meiotic recombination	6	12	0.011349	0.165516	cluster9434,cluster10280,cluster940,cluster1655,cluster7149,cluster2133
Biological Process	GO:0032042	mitochondrial DNA metabolic process	6	12	0.011349	0.165516	cluster9781,cluster5399,cluster8279,cluster3711,cluster5055,cluster3444
Biological Process	GO:0043971	histone H3-K18 acetylation	6	12	0.011349	0.165516	cluster8446,cluster1594,cluster5808,cluster9978,cluster854,cluster1647
Biological Process	GO:0045038	protein import into chloroplast thylakoid membrane	6	12	0.011349	0.165516	cluster2594,cluster6298,cluster3353,cluster10532,cluster7065,cluster8872
Biological Process	GO:0051291	protein heterooligomerization	6	12	0.011349	0.165516	cluster2594,cluster6547,cluster2651,cluster8815,cluster5664,cluster9372
Biological Process	GO:0010325	raffinose family oligosaccharide biosynthetic process	4	6	0.0113505	0.165516	cluster5032,cluster4282,cluster10038,cluster10511
Biological Process	GO:0030970	retrograde protein transport, ER to cytosol	4	6	0.0113505	0.165516	cluster966,cluster9667,cluster6753,cluster5837
Biological Process	GO:0050779	RNA destabilization	4	6	0.0113505	0.165516	cluster1840,cluster2726,cluster8738,cluster315
Biological Process	GO:0061157	mRNA destabilization	4	6	0.0113505	0.165516	cluster1840,cluster2726,cluster8738,cluster315
Biological Process	GO:1903513	endoplasmic reticulum to cytosol transport	4	6	0.0113505	0.165516	cluster966,cluster9667,cluster6753,cluster5837
Molecular Function	GO:0016166	phytoene dehydrogenase activity	4	6	0.0113505	0.165516	cluster9888,cluster8740,cluster10570,cluster10597
Biological Process	GO:0009686	gibberellin biosynthetic process	16	50	0.0114658	0.166323	cluster2020,cluster6035,cluster10431,cluster6961,cluster1056,cluster4332,cluster852,cluster3722,cluster2276,cluster5280,cluster6205,cluster6671,cluster10126,cluster2169,cluster641,cluster9437
Biological Process	GO:0031124	mRNA 3'-end processing	16	50	0.0114658	0.166323	cluster7062,cluster594,cluster1467,cluster8527,cluster7114,cluster9707,cluster8801,cluster10671,cluster2230,cluster4878,cluster9444,cluster1790,cluster4991,cluster5829,cluster224,cluster8563
Molecular Function	GO:0030983	mismatched DNA binding	16	50	0.0114658	0.166323	cluster9650,cluster840,cluster5541,cluster6972,cluster9918,cluster8320,cluster5399,cluster3711,cluster6791,cluster4560,cluster4692,cluster5323,cluster10280,cluster3426,cluster9843,cluster5055
Cellular Component	GO:0000123	histone acetyltransferase complex	23	80	0.0116	0.167584	cluster2050,cluster8780,cluster2181,cluster9981,cluster7093,cluster6588,cluster1861,cluster9731,cluster5611,cluster3782,cluster2177,cluster2027,cluster9358,cluster6948,cluster7193,cluster5756,cluster1737,cluster1398,cluster5368,cluster6952,cluster10461,cluster5887,cluster6644
Biological Process	GO:0043467	regulation of generation of precursor metabolites and energy	11	30	0.0116129	0.167584	cluster8287,cluster2950,cluster10238,cluster1689,cluster10353,cluster9008,cluster7018,cluster7044,cluster3570,cluster941,cluster765
Biological Process	GO:0070828	heterochromatin organization	11	30	0.0116129	0.167584	cluster3055,cluster2253,cluster1800,cluster5667,cluster8409,cluster6803,cluster2291,cluster224,cluster10115,cluster1917,cluster4597
Biological Process	GO:0006629	lipid metabolic process	449	2277	0.0118557	0.170645	cluster4914,cluster10616,cluster2718,cluster2114,cluster10061,cluster352,cluster2732,cluster2020,cluster1173,cluster10015,cluster2846,cluster4923,cluster4564,cluster3373,cluster4890,cluster4888,cluster9695,cluster5550,cluster499,cluster6671,cluster9413,cluster1333,cluster8863,cluster2992,cluster9715,cluster1315,cluster10100,cluster1151,cluster3268,cluster2811,cluster6645,cluster1636,cluster6653,c…
Biological Process	GO:0009959	negative gravitropism	12	34	0.0119478	0.170645	cluster8876,cluster9537,cluster9294,cluster9425,cluster10078,cluster9972,cluster9702,cluster9845,cluster2971,cluster5807,cluster7073,cluster9420
Biological Process	GO:0033865	nucleoside bisphosphate metabolic process	12	34	0.0119478	0.170645	cluster7192,cluster5110,cluster10288,cluster6150,cluster8538,cluster6160,cluster5229,cluster2918,cluster2426,cluster1482,cluster5433,cluster3283
Biological Process	GO:0033875	ribonucleoside bisphosphate metabolic process	12	34	0.0119478	0.170645	cluster7192,cluster5110,cluster10288,cluster6150,cluster8538,cluster6160,cluster5229,cluster2918,cluster2426,cluster1482,cluster5433,cluster3283
Biological Process	GO:0034032	purine nucleoside bisphosphate metabolic process	12	34	0.0119478	0.170645	cluster7192,cluster5110,cluster10288,cluster6150,cluster8538,cluster6160,cluster5229,cluster2918,cluster2426,cluster1482,cluster5433,cluster3283
Molecular Function	GO:0008536	Ran GTPase binding	12	34	0.0119478	0.170645	cluster8532,cluster1904,cluster1666,cluster6675,cluster5883,cluster4595,cluster4177,cluster6447,cluster4623,cluster6106,cluster9876,cluster10073
Biological Process	GO:0032386	regulation of intracellular transport	13	38	0.0120471	0.171449	cluster1665,cluster1221,cluster10064,cluster8736,cluster354,cluster1227,cluster8507,cluster9353,cluster8972,cluster6104,cluster4174,cluster10298,cluster10447
Molecular Function	GO:0004176	ATP-dependent peptidase activity	13	38	0.0120471	0.171449	cluster10054,cluster1689,cluster5347,cluster8293,cluster9008,cluster6887,cluster8754,cluster6056,cluster9308,cluster3993,cluster9334,cluster9277,cluster6317
Biological Process	GO:0043487	regulation of RNA stability	8	19	0.0122112	0.171449	cluster1840,cluster5600,cluster2726,cluster315,cluster9787,cluster6548,cluster9707,cluster8738
Biological Process	GO:0001578	microtubule bundle formation	5	9	0.0122393	0.171449	cluster5584,cluster8704,cluster1118,cluster10297,cluster9255
Biological Process	GO:0007187	G-protein coupled receptor signaling pathway, coupled to cyclic nucleotide second messenger	5	9	0.0122393	0.171449	cluster8198,cluster6132,cluster524,cluster9354,cluster6105
Biological Process	GO:0007188	adenylate cyclase-modulating G-protein coupled receptor signaling pathway	5	9	0.0122393	0.171449	cluster8198,cluster6132,cluster524,cluster9354,cluster6105
Biological Process	GO:0008655	pyrimidine-containing compound salvage	5	9	0.0122393	0.171449	cluster621,cluster4242,cluster1988,cluster8282,cluster4883
Biological Process	GO:0045128	negative regulation of reciprocal meiotic recombination	5	9	0.0122393	0.171449	cluster9434,cluster10280,cluster940,cluster1655,cluster2133
Biological Process	GO:0110029	negative regulation of meiosis I	5	9	0.0122393	0.171449	cluster9434,cluster10280,cluster940,cluster1655,cluster2133
Molecular Function	GO:0001664	G-protein coupled receptor binding	5	9	0.0122393	0.171449	cluster8198,cluster6132,cluster524,cluster9354,cluster6105
Molecular Function	GO:0051753	mannan synthase activity	5	9	0.0122393	0.171449	cluster1120,cluster10014,cluster10445,cluster8684,cluster343
Cellular Component	GO:0005797	Golgi medial cisterna	19	63	0.0122682	0.171449	cluster8840,cluster2280,cluster10526,cluster7130,cluster397,cluster6813,cluster1120,cluster2500,cluster262,cluster5707,cluster9842,cluster6224,cluster9549,cluster1659,cluster1918,cluster5765,cluster131,cluster758,cluster3086
Biological Process	GO:0005996	monosaccharide metabolic process	74	322	0.0122713	0.171449	cluster10669,cluster1998,cluster2363,cluster2307,cluster1780,cluster6135,cluster2909,cluster7199,cluster6731,cluster1120,cluster4876,cluster4768,cluster701,cluster2097,cluster300,cluster1991,cluster367,cluster1176,cluster2614,cluster1742,cluster6275,cluster5340,cluster2432,cluster6575,cluster9769,cluster6399,cluster5611,cluster954,cluster1408,cluster1922,cluster790,cluster6017,cluster754,cluster8…
Biological Process	GO:0072594	establishment of protein localization to organelle	97	437	0.0127356	0.177512	cluster7607,cluster8532,cluster9730,cluster8757,cluster6485,cluster10425,cluster5427,cluster10370,cluster2684,cluster9310,cluster5892,cluster3878,cluster1842,cluster9686,cluster2112,cluster6203,cluster8619,cluster8872,cluster8251,cluster10532,cluster5664,cluster9353,cluster9574,cluster507,cluster10373,cluster8202,cluster2942,cluster5711,cluster4881,cluster8966,cluster9947,cluster5555,cluster10071…
Biological Process	GO:0009259	ribonucleotide metabolic process	96	432	0.0127478	0.177512	cluster2918,cluster8702,cluster6135,cluster8508,cluster6015,cluster4431,cluster5862,cluster8489,cluster7199,cluster621,cluster8282,cluster2362,cluster10612,cluster6773,cluster5873,cluster5324,cluster10529,cluster7162,cluster2577,cluster3386,cluster2803,cluster4051,cluster2516,cluster6280,cluster3426,cluster5340,cluster912,cluster6781,cluster10288,cluster2432,cluster6529,cluster7125,cluster2595,cl…
Biological Process	GO:0009086	methionine biosynthetic process	18	59	0.0128647	0.178543	cluster4208,cluster2281,cluster10464,cluster6484,cluster8781,cluster5253,cluster2176,cluster9092,cluster1567,cluster1674,cluster6662,cluster1982,cluster8543,cluster4902,cluster1763,cluster5403,cluster9154,cluster2499
Biological Process	GO:0010207	photosystem II assembly	18	59	0.0128647	0.178543	cluster10238,cluster8429,cluster8725,cluster6792,cluster9865,cluster3262,cluster8481,cluster8872,cluster7255,cluster6826,cluster6123,cluster9702,cluster7008,cluster6630,cluster3353,cluster8565,cluster6055,cluster6901
Biological Process	GO:0010584	pollen exine formation	21	72	0.0130474	0.180691	cluster999,cluster9325,cluster8636,cluster8194,cluster2357,cluster2484,cluster1771,cluster227,cluster2638,cluster5849,cluster1829,cluster951,cluster2044,cluster8427,cluster10247,cluster2518,cluster2294,cluster163,cluster4782,cluster8946,cluster7382
Biological Process	GO:0030258	lipid modification	50	206	0.0130844	0.180691	cluster514,cluster645,cluster4957,cluster5951,cluster1355,cluster10370,cluster8194,cluster6853,cluster5981,cluster2846,cluster5510,cluster10471,cluster4614,cluster3037,cluster434,cluster4888,cluster6411,cluster1758,cluster2464,cluster10229,cluster10452,cluster5392,cluster1197,cluster949,cluster4184,cluster10651,cluster1315,cluster8388,cluster6685,cluster1151,cluster1495,cluster9788,cluster5006,cl…
Biological Process	GO:0045859	regulation of protein kinase activity	50	206	0.0130844	0.180691	cluster6517,cluster9577,cluster6195,cluster2462,cluster10142,cluster4529,cluster5263,cluster10285,cluster5904,cluster5407,cluster6914,cluster5195,cluster5120,cluster4393,cluster9530,cluster1006,cluster1599,cluster9286,cluster2663,cluster6354,cluster9316,cluster5161,cluster2381,cluster5731,cluster6454,cluster9486,cluster1859,cluster10214,cluster6377,cluster9230,cluster6258,cluster10226,cluster9053…
Molecular Function	GO:0003723	RNA binding	556	2854	0.0131625	0.181234	cluster5447,cluster8527,cluster10019,cluster543,cluster5041,cluster10284,cluster8816,cluster7128,cluster6041,cluster6312,cluster4381,cluster9263,cluster3452,cluster4605,cluster1163,cluster5874,cluster9917,cluster8933,cluster780,cluster9769,cluster8204,cluster8518,cluster5210,cluster9410,cluster5600,cluster8072,cluster1487,cluster2059,cluster1191,cluster3682,cluster2421,cluster3766,cluster4995,clu…
Molecular Function	GO:0003729	mRNA binding	176	841	0.0131672	0.181234	cluster9168,cluster5447,cluster10019,cluster9045,cluster10671,cluster8968,cluster1642,cluster3452,cluster1057,cluster1163,cluster8338,cluster4944,cluster8738,cluster2644,cluster10518,cluster9917,cluster8629,cluster3349,cluster8204,cluster2053,cluster2572,cluster10043,cluster9639,cluster8801,cluster5842,cluster3589,cluster5600,cluster437,cluster2726,cluster8072,cluster5653,cluster9745,cluster5829,…
Biological Process	GO:0006403	RNA localization	64	274	0.0133105	0.182905	cluster9356,cluster6244,cluster6164,cluster4623,cluster10148,cluster6203,cluster10403,cluster3427,cluster8283,cluster10373,cluster5711,cluster1738,cluster6117,cluster5551,cluster8966,cluster2644,cluster2761,cluster8629,cluster2838,cluster9570,cluster9377,cluster4174,cluster1623,cluster2710,cluster6643,cluster8385,cluster1309,cluster4118,cluster4367,cluster3742,cluster2269,cluster8910,cluster1492,…
Biological Process	GO:0042254	ribosome biogenesis	119	549	0.0134182	0.18346	cluster9388,cluster8443,cluster8670,cluster8254,cluster3082,cluster1379,cluster5920,cluster8754,cluster2749,cluster3730,cluster10148,cluster8816,cluster8210,cluster9819,cluster6203,cluster723,cluster5585,cluster1161,cluster10403,cluster5612,cluster3571,cluster8974,cluster5135,cluster9112,cluster6182,cluster6331,cluster6452,cluster6117,cluster8966,cluster2939,cluster6398,cluster4604,cluster3219,cl…
Biological Process	GO:0009309	amine biosynthetic process	17	55	0.0134439	0.18346	cluster5703,cluster6842,cluster3369,cluster10317,cluster9599,cluster10544,cluster2411,cluster9774,cluster1565,cluster5038,cluster1526,cluster1115,cluster5178,cluster6320,cluster6196,cluster846,cluster8559
Biological Process	GO:0042401	cellular biogenic amine biosynthetic process	17	55	0.0134439	0.18346	cluster5703,cluster6842,cluster3369,cluster10317,cluster9599,cluster10544,cluster2411,cluster9774,cluster1565,cluster5038,cluster1526,cluster1115,cluster5178,cluster6320,cluster6196,cluster846,cluster8559
Biological Process	GO:0044801	single-organism membrane fusion	31	117	0.013452	0.18346	cluster2344,cluster6592,cluster10621,cluster8441,cluster1903,cluster10425,cluster9041,cluster9294,cluster8573,cluster4608,cluster9481,cluster6449,cluster9310,cluster8626,cluster1212,cluster8536,cluster1014,cluster6616,cluster9620,cluster1540,cluster10588,cluster588,cluster5054,cluster4584,cluster9845,cluster6749,cluster1851,cluster6565,cluster3036,cluster6141,cluster2939
Biological Process	GO:0070085	glycosylation	80	353	0.0134609	0.18346	cluster6735,cluster1171,cluster1616,cluster5994,cluster3672,cluster1120,cluster220,cluster10430,cluster5614,cluster6858,cluster657,cluster4950,cluster4768,cluster9184,cluster6856,cluster769,cluster10500,cluster1060,cluster9920,cluster1200,cluster2254,cluster1151,cluster8777,cluster1792,cluster204,cluster954,cluster6702,cluster10411,cluster1924,cluster2457,cluster9551,cluster10619,cluster1657,clus…
Cellular Component	GO:0044429	mitochondrial part	199	961	0.0135685	0.184624	cluster8653,cluster10182,cluster6620,cluster10061,cluster10313,cluster6412,cluster2868,cluster2075,cluster2362,cluster2106,cluster6769,cluster6204,cluster10662,cluster5873,cluster1715,cluster10578,cluster5686,cluster9402,cluster7028,cluster4605,cluster10453,cluster6561,cluster2942,cluster4981,cluster8888,cluster9035,cluster10039,cluster6781,cluster5555,cluster1247,cluster7125,cluster1396,cluster1…
Biological Process	GO:0090174	organelle membrane fusion	29	108	0.0136698	0.1857	cluster2344,cluster6592,cluster10621,cluster8441,cluster1903,cluster10425,cluster9041,cluster9294,cluster8573,cluster4608,cluster9481,cluster6449,cluster9310,cluster8626,cluster8536,cluster6616,cluster9620,cluster1540,cluster10588,cluster588,cluster5054,cluster4584,cluster9845,cluster6749,cluster1851,cluster6565,cluster3036,cluster6141,cluster2939
Cellular Component	GO:0017119	Golgi transport complex	9	23	0.0137467	0.186441	cluster5608,cluster8791,cluster3178,cluster5062,cluster3721,cluster5290,cluster6873,cluster320,cluster6513
Biological Process	GO:0009893	positive regulation of metabolic process	337	1687	0.0139282	0.188596	cluster1354,cluster7093,cluster5826,cluster1055,cluster2065,cluster6835,cluster6091,cluster5613,cluster4923,cluster6914,cluster3976,cluster2899,cluster2251,cluster1870,cluster6274,cluster1909,cluster4965,cluster3962,cluster9944,cluster6977,cluster5228,cluster10092,cluster9988,cluster9357,cluster9102,cluster1861,cluster9769,cluster8412,cluster1996,cluster8830,cluster4836,cluster4164,cluster9929,cl…
Biological Process	GO:0009851	auxin biosynthetic process	16	51	0.0139896	0.189001	cluster9102,cluster649,cluster10242,cluster1484,cluster10258,cluster5038,cluster1033,cluster2731,cluster5845,cluster6667,cluster1582,cluster6320,cluster6196,cluster6600,cluster868,cluster1239
Biological Process	GO:0009743	response to carbohydrate	61	260	0.0140035	0.189001	cluster7607,cluster5787,cluster5408,cluster10398,cluster10191,cluster9730,cluster9623,cluster6604,cluster10656,cluster5044,cluster4796,cluster3622,cluster10349,cluster5750,cluster5737,cluster3746,cluster8210,cluster5137,cluster1716,cluster1056,cluster8258,cluster8872,cluster8215,cluster1649,cluster1748,cluster8430,cluster1642,cluster374,cluster5400,cluster6162,cluster5794,cluster2537,cluster10682…
Biological Process	GO:0016050	vesicle organization	49	202	0.0140602	0.189461	cluster9758,cluster1665,cluster5203,cluster1274,cluster8441,cluster1903,cluster10425,cluster973,cluster8573,cluster6449,cluster9310,cluster8626,cluster1227,cluster8808,cluster2635,cluster10588,cluster2046,cluster886,cluster4584,cluster1508,cluster9845,cluster6749,cluster5258,cluster1851,cluster2288,cluster6141,cluster2467,cluster2939,cluster1221,cluster3543,cluster10621,cluster2761,cluster5903,cl…
Biological Process	GO:0043170	macromolecule metabolic process	2734	14807	0.0141701	0.190508	cluster8794,cluster5447,cluster8422,cluster9720,cluster2909,cluster8527,cluster8428,cluster834,cluster3808,cluster8172,cluster9487,cluster4958,cluster6518,cluster4793,cluster4605,cluster9944,cluster2412,cluster10280,cluster2942,cluster22,cluster428,cluster9922,cluster6582,cluster8412,cluster5298,cluster8518,cluster6236,cluster9649,cluster8570,cluster8956,cluster9450,cluster4356,cluster7218,cluste…
Biological Process	GO:0006139	nucleobase-containing compound metabolic process	1624	8675	0.0141836	0.190508	cluster8239,cluster8794,cluster10441,cluster10589,cluster8670,cluster8422,cluster9720,cluster8527,cluster8428,cluster10606,cluster5836,cluster4796,cluster7199,cluster5041,cluster834,cluster3414,cluster6312,cluster9107,cluster654,cluster4381,cluster4618,cluster6703,cluster4958,cluster6518,cluster3452,cluster9944,cluster6977,cluster2412,cluster10280,cluster10092,cluster1681,cluster1713,cluster1229,…
Molecular Function	GO:0008168	methyltransferase activity	128	596	0.0142768	0.191435	cluster4914,cluster229,cluster4786,cluster548,cluster9385,cluster2176,cluster8700,cluster6990,cluster2095,cluster5641,cluster6209,cluster8567,cluster540,cluster1777,cluster5586,cluster4864,cluster1681,cluster1368,cluster3219,cluster9768,cluster4951,cluster10348,cluster10526,cluster4164,cluster10266,cluster6236,cluster6730,cluster3439,cluster2051,cluster2429,cluster2936,cluster6926,cluster131,clus…
Molecular Function	GO:0008757	S-adenosylmethionine-dependent methyltransferase activity	77	339	0.0142985	0.191435	cluster4754,cluster1574,cluster4914,cluster679,cluster466,cluster9520,cluster548,cluster723,cluster8700,cluster5558,cluster6990,cluster5641,cluster6209,cluster7158,cluster1777,cluster5586,cluster8971,cluster5910,cluster1681,cluster2939,cluster640,cluster3219,cluster3269,cluster9768,cluster10348,cluster10477,cluster10526,cluster9391,cluster7217,cluster4164,cluster10266,cluster9714,cluster743,clust…
Biological Process	GO:0009116	nucleoside metabolic process	42	169	0.0145429	0.194332	cluster1516,cluster2918,cluster2281,cluster8702,cluster621,cluster8282,cluster8781,cluster5110,cluster10234,cluster6773,cluster7162,cluster4883,cluster653,cluster1763,cluster6275,cluster6529,cluster3959,cluster1760,cluster4852,cluster2641,cluster6875,cluster1776,cluster539,cluster8243,cluster2153,cluster5253,cluster5300,cluster2305,cluster6150,cluster8538,cluster6160,cluster3881,cluster8247,clust…
Biological Process	GO:0009826	unidimensional cell growth	112	515	0.0145796	0.194332	cluster10211,cluster603,cluster2297,cluster2909,cluster1135,cluster2779,cluster1957,cluster1798,cluster5503,cluster2544,cluster5290,cluster10430,cluster6471,cluster3566,cluster353,cluster1737,cluster1052,cluster8825,cluster10229,cluster1540,cluster9960,cluster2244,cluster9389,cluster2349,cluster2288,cluster9715,cluster949,cluster6908,cluster1718,cluster9523,cluster893,cluster8709,cluster968,clust…
Biological Process	GO:0006555	methionine metabolic process	19	64	0.0145848	0.194332	cluster4208,cluster2281,cluster10464,cluster6484,cluster8781,cluster5253,cluster2176,cluster9092,cluster1567,cluster1674,cluster6662,cluster1582,cluster1982,cluster8543,cluster4902,cluster1763,cluster5403,cluster9154,cluster2499
Biological Process	GO:0048827	phyllome development	179	859	0.0146383	0.194734	cluster1725,cluster10178,cluster1354,cluster3185,cluster4901,cluster9417,cluster10349,cluster2899,cluster4508,cluster8579,cluster6497,cluster6858,cluster8787,cluster1642,cluster5119,cluster1060,cluster10682,cluster5281,cluster6697,cluster9035,cluster6046,cluster6398,cluster3959,cluster9357,cluster9102,cluster10487,cluster10376,cluster8181,cluster6730,cluster5600,cluster4978,cluster2220,cluster539…
Biological Process	GO:2001020	regulation of response to DNA damage stimulus	24	86	0.0146804	0.194983	cluster10064,cluster6822,cluster3050,cluster6025,cluster1655,cluster4360,cluster2223,cluster940,cluster3802,cluster3964,cluster10298,cluster9434,cluster616,cluster6094,cluster8987,cluster1612,cluster3223,cluster929,cluster2511,cluster10362,cluster325,cluster8846,cluster6418,cluster2133
Biological Process	GO:0000097	sulfur amino acid biosynthetic process	26	95	0.0147556	0.19567	cluster10212,cluster8925,cluster876,cluster5139,cluster4208,cluster2383,cluster2281,cluster10464,cluster6484,cluster1051,cluster8781,cluster5253,cluster2176,cluster9092,cluster5819,cluster1567,cluster6662,cluster1674,cluster1982,cluster8543,cluster4902,cluster1763,cluster5403,cluster9154,cluster2499,cluster3942
Biological Process	GO:0080135	regulation of cellular response to stress	39	155	0.0147797	0.195678	cluster3050,cluster6753,cluster6025,cluster4360,cluster10580,cluster7114,cluster3802,cluster8987,cluster1680,cluster9178,cluster10247,cluster3223,cluster929,cluster2511,cluster10362,cluster10064,cluster6822,cluster8213,cluster1655,cluster2223,cluster4164,cluster940,cluster8815,cluster5078,cluster1515,cluster3964,cluster5162,cluster10298,cluster9434,cluster616,cluster6094,cluster1612,cluster1843,c…
Biological Process	GO:1901606	alpha-amino acid catabolic process	36	141	0.0148766	0.195813	cluster8653,cluster229,cluster930,cluster6620,cluster10061,cluster5802,cluster9233,cluster802,cluster1979,cluster1942,cluster8760,cluster8378,cluster1226,cluster4466,cluster8549,cluster5852,cluster4712,cluster9035,cluster5571,cluster1510,cluster6941,cluster4951,cluster4495,cluster6415,cluster6249,cluster10397,cluster10516,cluster1855,cluster4953,cluster720,cluster2447,cluster4132,cluster1582,clus…
Biological Process	GO:0042547	cell wall modification involved in multidimensional cell growth	7	16	0.0149073	0.195813	cluster9012,cluster2098,cluster8861,cluster1716,cluster7201,cluster932,cluster10222
Biological Process	GO:0043488	regulation of mRNA stability	7	16	0.0149073	0.195813	cluster1840,cluster6548,cluster5600,cluster9707,cluster2726,cluster8738,cluster315
Biological Process	GO:0051289	protein homotetramerization	7	16	0.0149073	0.195813	cluster9601,cluster6547,cluster2651,cluster5356,cluster8740,cluster6469,cluster3568
Molecular Function	GO:0051139	metal ion:proton antiporter activity	7	16	0.0149073	0.195813	cluster6156,cluster5764,cluster5183,cluster767,cluster710,cluster2671,cluster4861
Biological Process	GO:0009790	embryo development	205	995	0.0151429	0.198326	cluster5763,cluster4802,cluster8719,cluster3580,cluster2114,cluster371,cluster5588,cluster476,cluster3281,cluster2721,cluster2846,cluster8311,cluster6568,cluster548,cluster4405,cluster6497,cluster10626,cluster3726,cluster10403,cluster8237,cluster8787,cluster272,cluster2019,cluster4854,cluster6697,cluster4738,cluster9035,cluster8347,cluster6398,cluster5999,cluster2327,cluster10071,cluster254,clust…
Biological Process	GO:0051568	histone H3-K4 methylation	13	39	0.0151699	0.198326	cluster8700,cluster2936,cluster3759,cluster4786,cluster1081,cluster6292,cluster3504,cluster4783,cluster8588,cluster6296,cluster2251,cluster9386,cluster2054
Cellular Component	GO:0032300	mismatch repair complex	13	39	0.0151699	0.198326	cluster9650,cluster840,cluster4560,cluster4692,cluster5323,cluster6972,cluster9918,cluster8320,cluster5399,cluster10280,cluster3711,cluster6791,cluster5055
Biological Process	GO:0071822	protein complex subunit organization	155	736	0.0153383	0.199961	cluster1725,cluster10211,cluster651,cluster1274,cluster1055,cluster10142,cluster9890,cluster6792,cluster4846,cluster3262,cluster5157,cluster10612,cluster8682,cluster8348,cluster1909,cluster5664,cluster5504,cluster993,cluster5255,cluster6952,cluster6746,cluster6123,cluster8565,cluster6697,cluster3568,cluster8568,cluster8783,cluster10678,cluster6612,cluster10474,cluster9041,cluster1892,cluster8815,…
Biological Process	GO:0051640	organelle localization	78	345	0.0153429	0.199961	cluster6446,cluster1665,cluster1893,cluster10211,cluster10425,cluster6620,cluster8573,cluster6203,cluster10626,cluster10403,cluster4569,cluster8386,cluster993,cluster4584,cluster6749,cluster4776,cluster3846,cluster6542,cluster8966,cluster2939,cluster8915,cluster6592,cluster9041,cluster9294,cluster6680,cluster9908,cluster8632,cluster6616,cluster9620,cluster3671,cluster9295,cluster3554,cluster6565,…
Biological Process	GO:0009225	nucleotide-sugar metabolic process	18	60	0.0153717	0.200023	cluster1792,cluster4360,cluster5858,cluster6687,cluster10415,cluster9394,cluster754,cluster4356,cluster501,cluster1747,cluster4607,cluster8505,cluster2138,cluster1176,cluster9470,cluster2983,cluster1969,cluster1229
Biological Process	GO:0009561	megagametogenesis	37	146	0.0154019	0.200105	cluster2247,cluster5702,cluster7133,cluster2353,cluster9090,cluster923,cluster8483,cluster5585,cluster7178,cluster618,cluster588,cluster1991,cluster452,cluster3156,cluster10315,cluster2382,cluster1579,cluster1399,cluster3796,cluster4797,cluster580,cluster6134,cluster1155,cluster210,cluster1102,cluster10250,cluster6365,cluster8662,cluster1015,cluster3051,cluster9467,cluster3855,cluster7181,cluster…
Biological Process	GO:0048278	vesicle docking	29	109	0.0155128	0.201232	cluster6592,cluster8441,cluster1903,cluster10425,cluster9041,cluster9294,cluster8573,cluster4608,cluster9481,cluster6449,cluster8626,cluster6616,cluster8386,cluster9620,cluster3671,cluster737,cluster993,cluster9629,cluster9295,cluster4584,cluster9845,cluster3846,cluster1851,cluster5777,cluster6749,cluster6565,cluster6141,cluster9121,cluster2939
Biological Process	GO:1901615	organic hydroxy compound metabolic process	153	726	0.0155551	0.201467	cluster1554,cluster9199,cluster6228,cluster352,cluster476,cluster8949,cluster2846,cluster548,cluster2257,cluster665,cluster10478,cluster3171,cluster9184,cluster501,cluster2518,cluster949,cluster6318,cluster1151,cluster5864,cluster8331,cluster2707,cluster510,cluster5502,cluster2208,cluster6212,cluster5398,cluster3891,cluster2804,cluster8799,cluster6817,cluster1906,cluster1071,cluster6576,cluster10…
Biological Process	GO:0016226	iron-sulfur cluster assembly	25	91	0.0157995	0.203999	cluster6828,cluster3050,cluster9306,cluster9762,cluster7170,cluster6178,cluster7176,cluster10313,cluster10643,cluster8770,cluster7091,cluster8570,cluster6866,cluster9729,cluster1430,cluster3773,cluster4355,cluster9333,cluster8268,cluster9727,cluster7079,cluster10168,cluster5793,cluster6088,cluster3032
Biological Process	GO:0031163	metallo-sulfur cluster assembly	25	91	0.0157995	0.203999	cluster6828,cluster3050,cluster9306,cluster9762,cluster7170,cluster6178,cluster7176,cluster10313,cluster10643,cluster8770,cluster7091,cluster8570,cluster6866,cluster9729,cluster1430,cluster3773,cluster4355,cluster9333,cluster8268,cluster9727,cluster7079,cluster10168,cluster5793,cluster6088,cluster3032
Biological Process	GO:0045333	cellular respiration	43	175	0.0164295	0.211806	cluster988,cluster9242,cluster3689,cluster10066,cluster8508,cluster6015,cluster1862,cluster8489,cluster3273,cluster1065,cluster6148,cluster10612,cluster5873,cluster10529,cluster1774,cluster1300,cluster10603,cluster6561,cluster3386,cluster2803,cluster6395,cluster10327,cluster4466,cluster405,cluster2255,cluster2516,cluster9122,cluster1510,cluster7125,cluster9704,cluster8891,cluster1306,cluster5136,…
Biological Process	GO:0006887	exocytosis	33	128	0.0165783	0.213065	cluster3907,cluster10211,cluster8573,cluster842,cluster1600,cluster707,cluster1227,cluster8386,cluster4941,cluster737,cluster766,cluster4344,cluster9023,cluster6749,cluster3846,cluster6141,cluster2939,cluster1331,cluster5729,cluster8709,cluster3329,cluster9041,cluster1972,cluster6616,cluster6790,cluster3184,cluster3671,cluster2616,cluster9629,cluster9295,cluster5777,cluster6565,cluster9121
Biological Process	GO:0009629	response to gravity	33	128	0.0165783	0.213065	cluster9425,cluster2131,cluster8206,cluster10213,cluster2746,cluster8656,cluster5425,cluster8876,cluster8465,cluster5038,cluster5867,cluster6667,cluster10078,cluster9972,cluster9702,cluster9845,cluster2971,cluster10297,cluster9102,cluster9294,cluster10266,cluster10068,cluster5807,cluster7073,cluster4446,cluster4676,cluster6397,cluster9537,cluster5054,cluster443,cluster6721,cluster5846,cluster9420
Biological Process	GO:0042278	purine nucleoside metabolic process	22	78	0.0167294	0.214499	cluster6529,cluster3959,cluster2918,cluster2281,cluster8702,cluster5253,cluster2153,cluster5110,cluster6150,cluster8538,cluster6160,cluster3881,cluster7162,cluster1482,cluster6161,cluster6662,cluster1115,cluster1982,cluster9732,cluster8543,cluster653,cluster6783
Cellular Component	GO:0009524	phragmoplast	55	233	0.0167413	0.214499	cluster5256,cluster9577,cluster10211,cluster10499,cluster7171,cluster2057,cluster1600,cluster2544,cluster1330,cluster1897,cluster1732,cluster2089,cluster4045,cluster9371,cluster10506,cluster9501,cluster10440,cluster9372,cluster766,cluster4116,cluster4542,cluster9018,cluster6810,cluster427,cluster3770,cluster1331,cluster5729,cluster4797,cluster10297,cluster1118,cluster1946,cluster3329,cluster9038,…
Biological Process	GO:1905268	negative regulation of chromatin organization	16	52	0.016925	0.216521	cluster2253,cluster5889,cluster8905,cluster2854,cluster5880,cluster9134,cluster1037,cluster2878,cluster5870,cluster9048,cluster5138,cluster9088,cluster9944,cluster8588,cluster6660,cluster2054
Biological Process	GO:0009934	regulation of meristem structural organization	8	20	0.0172108	0.219839	cluster5667,cluster6028,cluster9260,cluster5104,cluster8409,cluster9827,cluster1868,cluster2054
Biological Process	GO:0007623	circadian rhythm	73	322	0.0173815	0.22168	cluster7283,cluster8428,cluster5549,cluster6244,cluster981,cluster6091,cluster9797,cluster10574,cluster9058,cluster5497,cluster2192,cluster1869,cluster9501,cluster8729,cluster3223,cluster1047,cluster9475,cluster7021,cluster9769,cluster8412,cluster9533,cluster10141,cluster4016,cluster4936,cluster10479,cluster5274,cluster6693,cluster6600,cluster10658,cluster2308,cluster683,cluster10140,cluster9502,…
Biological Process	GO:0015980	energy derivation by oxidation of organic compounds	46	190	0.0174625	0.222374	cluster988,cluster9242,cluster4778,cluster3689,cluster10066,cluster8508,cluster6015,cluster1862,cluster8489,cluster3273,cluster1065,cluster6148,cluster10612,cluster5873,cluster10529,cluster1774,cluster1300,cluster10603,cluster6561,cluster3386,cluster2803,cluster6395,cluster10327,cluster4466,cluster405,cluster2516,cluster2255,cluster2267,cluster410,cluster9122,cluster1510,cluster7125,cluster9704,c…
Biological Process	GO:0002098	tRNA wobble uridine modification	15	48	0.0176549	0.222442	cluster3196,cluster4359,cluster6782,cluster3205,cluster9005,cluster8983,cluster5687,cluster3100,cluster10136,cluster1459,cluster10048,cluster5857,cluster10089,cluster9930,cluster4032
Biological Process	GO:0031400	negative regulation of protein modification process	15	48	0.0176549	0.222442	cluster5870,cluster4393,cluster2253,cluster9316,cluster4970,cluster9048,cluster4696,cluster8588,cluster10214,cluster4049,cluster1342,cluster6660,cluster10226,cluster9134,cluster2054
Biological Process	GO:0022613	ribonucleoprotein complex biogenesis	160	765	0.0176751	0.222442	cluster9492,cluster9388,cluster8443,cluster8670,cluster3082,cluster8754,cluster8816,cluster1161,cluster10403,cluster3571,cluster9263,cluster8974,cluster5135,cluster9112,cluster3452,cluster6182,cluster8911,cluster6117,cluster8966,cluster6398,cluster3219,cluster991,cluster9769,cluster9643,cluster5210,cluster3439,cluster8832,cluster4506,cluster9838,cluster8493,cluster5653,cluster5883,cluster6926,clu…
Biological Process	GO:0055072	iron ion homeostasis	42	171	0.0176752	0.222442	cluster8791,cluster5121,cluster9094,cluster5203,cluster8329,cluster5549,cluster5273,cluster238,cluster10313,cluster8917,cluster10643,cluster12,cluster4564,cluster6966,cluster4018,cluster1000,cluster9579,cluster646,cluster6156,cluster2926,cluster9523,cluster7079,cluster6840,cluster2467,cluster1877,cluster3317,cluster1926,cluster108,cluster5029,cluster8418,cluster1021,cluster6206,cluster8570,cluste…
Biological Process	GO:0060560	developmental growth involved in morphogenesis	125	585	0.0177783	0.222442	cluster6393,cluster10211,cluster603,cluster2297,cluster2909,cluster1135,cluster2779,cluster1957,cluster1798,cluster5503,cluster2544,cluster5290,cluster10430,cluster6471,cluster4888,cluster3566,cluster5455,cluster353,cluster2646,cluster1737,cluster1052,cluster8825,cluster10229,cluster1540,cluster9960,cluster2244,cluster9389,cluster2349,cluster2288,cluster9715,cluster949,cluster6908,cluster4398,clu…
Biological Process	GO:0007602	phototransduction	32	124	0.0178389	0.222442	cluster8868,cluster7518,cluster1720,cluster7229,cluster7283,cluster10261,cluster6386,cluster2092,cluster9890,cluster365,cluster6103,cluster3443,cluster8579,cluster10162,cluster2840,cluster5497,cluster9792,cluster8729,cluster8612,cluster6814,cluster1651,cluster9820,cluster7021,cluster9366,cluster3904,cluster9317,cluster4921,cluster469,cluster4967,cluster8979,cluster260,cluster6222
Biological Process	GO:0009585	red, far-red light phototransduction	32	124	0.0178389	0.222442	cluster8868,cluster7518,cluster1720,cluster7229,cluster7283,cluster10261,cluster6386,cluster2092,cluster9890,cluster365,cluster6103,cluster3443,cluster8579,cluster10162,cluster2840,cluster5497,cluster9792,cluster8729,cluster8612,cluster6814,cluster1651,cluster9820,cluster7021,cluster9366,cluster3904,cluster9317,cluster4921,cluster469,cluster4967,cluster8979,cluster260,cluster6222
Cellular Component	GO:0005730	nucleolus	180	869	0.0178811	0.222442	cluster8239,cluster2318,cluster9709,cluster9492,cluster9388,cluster10211,cluster6874,cluster8670,cluster7006,cluster1161,cluster10403,cluster927,cluster2915,cluster9112,cluster3223,cluster9944,cluster6182,cluster10419,cluster6117,cluster6398,cluster991,cluster2129,cluster9332,cluster2572,cluster9557,cluster2928,cluster5210,cluster6809,cluster3439,cluster9649,cluster9582,cluster9230,cluster6659,cl…
Biological Process	GO:0006469	negative regulation of protein kinase activity	6	13	0.0179212	0.222442	cluster4393,cluster9316,cluster10214,cluster4049,cluster10226,cluster4696
Biological Process	GO:0006491	N-glycan processing	6	13	0.0179212	0.222442	cluster9842,cluster4768,cluster2754,cluster9980,cluster5765,cluster2836
Biological Process	GO:0015969	guanosine tetraphosphate metabolic process	6	13	0.0179212	0.222442	cluster5110,cluster6150,cluster8538,cluster6160,cluster2918,cluster1482
Biological Process	GO:0033673	negative regulation of kinase activity	6	13	0.0179212	0.222442	cluster4393,cluster9316,cluster10214,cluster4049,cluster10226,cluster4696
Biological Process	GO:0034035	purine ribonucleoside bisphosphate metabolic process	6	13	0.0179212	0.222442	cluster5110,cluster6150,cluster8538,cluster6160,cluster2918,cluster1482
Biological Process	GO:0071901	negative regulation of protein serine/threonine kinase activity	6	13	0.0179212	0.222442	cluster4393,cluster9316,cluster10214,cluster4049,cluster10226,cluster4696
Molecular Function	GO:0008728	GTP diphosphokinase activity	6	13	0.0179212	0.222442	cluster5110,cluster6150,cluster8538,cluster6160,cluster2918,cluster1482
Molecular Function	GO:0045486	naringenin 3-dioxygenase activity	6	13	0.0179212	0.222442	cluster1943,cluster3315,cluster10375,cluster5398,cluster4068,cluster2772
Molecular Function	GO:0051011	microtubule minus-end binding	6	13	0.0179212	0.222442	cluster7171,cluster1946,cluster9038,cluster9018,cluster4651,cluster1155
Biological Process	GO:0048366	leaf development	174	838	0.0180095	0.223206	cluster1725,cluster10178,cluster1354,cluster3185,cluster4901,cluster9417,cluster10349,cluster2899,cluster4508,cluster8579,cluster6497,cluster6858,cluster8787,cluster1642,cluster5119,cluster1060,cluster10682,cluster5281,cluster9035,cluster6046,cluster6398,cluster3959,cluster9357,cluster9102,cluster10487,cluster10376,cluster8181,cluster6730,cluster5600,cluster4978,cluster2220,cluster5398,cluster869…
Biological Process	GO:0043966	histone H3 acetylation	18	61	0.0182436	0.225772	cluster8446,cluster2050,cluster1594,cluster3897,cluster1861,cluster10411,cluster6091,cluster5808,cluster9978,cluster10545,cluster1920,cluster5124,cluster6541,cluster859,cluster854,cluster8588,cluster3575,cluster1647
Biological Process	GO:1903827	regulation of cellular protein localization	14	44	0.0183176	0.226016	cluster1221,cluster354,cluster1331,cluster1227,cluster10205,cluster8507,cluster9353,cluster2616,cluster766,cluster6104,cluster3721,cluster4149,cluster10085,cluster10361
Cellular Component	GO:0005665	DNA-directed RNA polymerase II, core complex	14	44	0.0183176	0.226016	cluster8239,cluster2856,cluster6945,cluster4007,cluster622,cluster9970,cluster1589,cluster8585,cluster5520,cluster9582,cluster6940,cluster10028,cluster6166,cluster8245
Biological Process	GO:0051246	regulation of protein metabolic process	222	1089	0.0183695	0.226323	cluster6950,cluster2253,cluster1354,cluster6195,cluster10142,cluster9935,cluster5263,cluster5041,cluster5407,cluster6914,cluster6041,cluster5157,cluster2251,cluster4393,cluster5135,cluster3962,cluster8588,cluster4944,cluster8738,cluster9316,cluster9803,cluster9768,cluster9769,cluster2854,cluster6454,cluster3162,cluster4164,cluster9639,cluster9230,cluster1813,cluster952,cluster5842,cluster2259,clu…
Biological Process	GO:0007050	cell cycle arrest	9	24	0.0185666	0.227406	cluster5870,cluster9316,cluster8987,cluster6194,cluster10214,cluster9289,cluster10226,cluster2054,cluster3537
Biological Process	GO:0030026	cellular manganese ion homeostasis	9	24	0.0185666	0.227406	cluster5121,cluster10392,cluster9094,cluster6156,cluster6553,cluster741,cluster10496,cluster8750,cluster2671
Biological Process	GO:0055071	manganese ion homeostasis	9	24	0.0185666	0.227406	cluster5121,cluster10392,cluster9094,cluster6156,cluster6553,cluster741,cluster10496,cluster8750,cluster2671
Cellular Component	GO:0000109	nucleotide-excision repair complex	9	24	0.0185666	0.227406	cluster8683,cluster5583,cluster3999,cluster3068,cluster4439,cluster10185,cluster6421,cluster4173,cluster3618
Biological Process	GO:0006461	protein complex assembly	131	617	0.0189052	0.230538	cluster1725,cluster10211,cluster651,cluster1274,cluster1055,cluster10142,cluster9890,cluster6792,cluster4846,cluster3262,cluster5157,cluster10612,cluster8682,cluster8348,cluster1909,cluster5664,cluster5504,cluster5255,cluster6952,cluster6746,cluster6123,cluster8565,cluster6697,cluster3568,cluster8568,cluster6612,cluster10474,cluster9041,cluster1892,cluster8815,cluster8520,cluster5965,cluster4294,…
Biological Process	GO:0006732	coenzyme metabolic process	131	617	0.0189052	0.230538	cluster5127,cluster229,cluster4700,cluster2281,cluster9199,cluster5079,cluster7199,cluster1180,cluster2257,cluster2362,cluster10306,cluster361,cluster6637,cluster8378,cluster2518,cluster2255,cluster9154,cluster8513,cluster4320,cluster2432,cluster6941,cluster5367,cluster1510,cluster5864,cluster4242,cluster6163,cluster8945,cluster1014,cluster5930,cluster6383,cluster6016,cluster494,cluster9205,clust…
Biological Process	GO:0070271	protein complex biogenesis	131	617	0.0189052	0.230538	cluster1725,cluster10211,cluster651,cluster1274,cluster1055,cluster10142,cluster9890,cluster6792,cluster4846,cluster3262,cluster5157,cluster10612,cluster8682,cluster8348,cluster1909,cluster5664,cluster5504,cluster5255,cluster6952,cluster6746,cluster6123,cluster8565,cluster6697,cluster3568,cluster8568,cluster6612,cluster10474,cluster9041,cluster1892,cluster8815,cluster8520,cluster5965,cluster4294,…
Biological Process	GO:0010074	maintenance of meristem identity	20	70	0.0190105	0.231484	cluster1725,cluster2727,cluster8828,cluster1859,cluster8524,cluster5247,cluster5642,cluster1454,cluster1716,cluster2845,cluster1923,cluster1870,cluster1879,cluster8263,cluster8882,cluster6667,cluster5072,cluster6656,cluster9035,cluster2054
Biological Process	GO:0009583	detection of light stimulus	34	134	0.0192073	0.232893	cluster8868,cluster7518,cluster1720,cluster7229,cluster7283,cluster10261,cluster6386,cluster2092,cluster9890,cluster2145,cluster365,cluster6103,cluster3443,cluster8579,cluster10162,cluster2840,cluster5497,cluster9792,cluster8729,cluster8612,cluster6814,cluster1651,cluster9820,cluster7021,cluster9366,cluster3904,cluster9317,cluster1097,cluster4921,cluster469,cluster4967,cluster8979,cluster260,clus…
Cellular Component	GO:0031965	nuclear membrane	26	97	0.0192196	0.232893	cluster5567,cluster4604,cluster10346,cluster9124,cluster6645,cluster8874,cluster8206,cluster1330,cluster9569,cluster6761,cluster6445,cluster9838,cluster1807,cluster5948,cluster10040,cluster9372,cluster935,cluster8330,cluster10373,cluster186,cluster3697,cluster7019,cluster10485,cluster1342,cluster2533,cluster6721
Biological Process	GO:0042793	transcription from plastid promoter	10	28	0.0192379	0.232893	cluster10261,cluster5144,cluster10084,cluster10118,cluster4967,cluster8824,cluster10309,cluster2030,cluster2599,cluster440
Molecular Function	GO:0000400	four-way junction DNA binding	10	28	0.0192379	0.232893	cluster9650,cluster840,cluster5267,cluster6972,cluster9918,cluster8320,cluster9131,cluster5784,cluster10060,cluster6791
Cellular Component	GO:0031201	SNARE complex	22	79	0.0193623	0.233882	cluster6827,cluster6592,cluster4762,cluster10621,cluster8441,cluster1903,cluster10425,cluster9294,cluster4608,cluster9481,cluster9310,cluster8626,cluster8536,cluster6616,cluster9620,cluster9845,cluster1851,cluster6749,cluster6565,cluster3036,cluster6141,cluster2939
Biological Process	GO:0044770	cell cycle phase transition	47	196	0.0194127	0.233882	cluster6195,cluster4837,cluster10142,cluster6028,cluster6386,cluster6030,cluster4529,cluster5263,cluster10285,cluster5904,cluster10593,cluster9417,cluster6708,cluster3372,cluster5407,cluster2396,cluster10162,cluster8218,cluster3726,cluster8172,cluster9530,cluster8908,cluster5104,cluster1006,cluster10587,cluster2034,cluster6814,cluster6810,cluster6354,cluster10064,cluster10644,cluster5731,cluster9…
Biological Process	GO:0009100	glycoprotein metabolic process	83	374	0.0199039	0.233882	cluster6735,cluster1171,cluster1998,cluster1616,cluster5994,cluster3672,cluster220,cluster10430,cluster5614,cluster6858,cluster657,cluster4950,cluster4768,cluster9184,cluster6856,cluster769,cluster10500,cluster1060,cluster9920,cluster1200,cluster2254,cluster8777,cluster1792,cluster204,cluster2754,cluster954,cluster6702,cluster10411,cluster1924,cluster2457,cluster9551,cluster10619,cluster1657,clus…
Biological Process	GO:0010098	suspensor development	3	4	0.0199085	0.233882	cluster6517,cluster5161,cluster2099
Biological Process	GO:0015739	sialic acid transport	3	4	0.0199085	0.233882	cluster2328,cluster6371,cluster10247
Biological Process	GO:0019365	pyridine nucleotide salvage	3	4	0.0199085	0.233882	cluster6637,cluster10306,cluster5242
Biological Process	GO:0042350	GDP-L-fucose biosynthetic process	3	4	0.0199085	0.233882	cluster8505,cluster10415,cluster9470
Biological Process	GO:0046368	GDP-L-fucose metabolic process	3	4	0.0199085	0.233882	cluster8505,cluster10415,cluster9470
Biological Process	GO:0051290	protein heterotetramerization	3	4	0.0199085	0.233882	cluster6547,cluster2651,cluster8815
Biological Process	GO:0051571	positive regulation of histone H3-K4 methylation	3	4	0.0199085	0.233882	cluster4783,cluster1081,cluster2251
Biological Process	GO:0070716	mismatch repair involved in maintenance of fidelity involved in DNA-dependent DNA replication	3	4	0.0199085	0.233882	cluster6025,cluster10362,cluster3964
Biological Process	GO:0090657	telomeric loop disassembly	3	4	0.0199085	0.233882	cluster6025,cluster10362,cluster3964
Biological Process	GO:1904429	regulation of t-circle formation	3	4	0.0199085	0.233882	cluster6025,cluster10362,cluster3964
Biological Process	GO:1904430	negative regulation of t-circle formation	3	4	0.0199085	0.233882	cluster6025,cluster10362,cluster3964
Molecular Function	GO:0005432	calcium:sodium antiporter activity	3	4	0.0199085	0.233882	cluster5183,cluster710,cluster4861
Molecular Function	GO:0015136	sialic acid transmembrane transporter activity	3	4	0.0199085	0.233882	cluster2328,cluster6371,cluster10247
Molecular Function	GO:0033744	L-methionine:thioredoxin-disulfide S-oxidoreductase activity	3	4	0.0199085	0.233882	cluster5434,cluster7134,cluster10414
Molecular Function	GO:0036456	L-methionine-(S)-S-oxide reductase activity	3	4	0.0199085	0.233882	cluster5434,cluster7134,cluster10414
Molecular Function	GO:0047100	glyceraldehyde-3-phosphate dehydrogenase (NADP+) (phosphorylating) activity	3	4	0.0199085	0.233882	cluster10669,cluster39,cluster6017
Molecular Function	GO:0047652	allantoate deiminase activity	3	4	0.0199085	0.233882	cluster3813,cluster6920,cluster9011
Molecular Function	GO:0070009	serine-type aminopeptidase activity	3	4	0.0199085	0.233882	cluster9601,cluster6469,cluster3568
Biological Process	GO:0009685	gibberellin metabolic process	16	53	0.0203121	0.238288	cluster2020,cluster6035,cluster10431,cluster6961,cluster1056,cluster4332,cluster852,cluster3722,cluster2276,cluster5280,cluster6205,cluster6671,cluster10126,cluster2169,cluster641,cluster9437
Biological Process	GO:0055080	cation homeostasis	108	501	0.0205263	0.239161	cluster6006,cluster8757,cluster9094,cluster8329,cluster5549,cluster4861,cluster3391,cluster238,cluster10313,cluster6739,cluster12,cluster4564,cluster9219,cluster10567,cluster6052,cluster6966,cluster1796,cluster5634,cluster10065,cluster9099,cluster9579,cluster646,cluster6156,cluster6553,cluster5183,cluster741,cluster2926,cluster9523,cluster3317,cluster8925,cluster767,cluster9928,cluster542,cluster…
Biological Process	GO:0055088	lipid homeostasis	25	93	0.0206442	0.239161	cluster1067,cluster10246,cluster1636,cluster5273,cluster2020,cluster254,cluster6168,cluster5261,cluster6601,cluster4332,cluster3037,cluster2638,cluster6388,cluster5899,cluster1476,cluster208,cluster3648,cluster761,cluster2127,cluster3634,cluster1735,cluster1111,cluster3668,cluster625,cluster1071
Biological Process	GO:0016579	protein deubiquitination	33	130	0.0206841	0.239161	cluster9935,cluster9855,cluster1282,cluster4168,cluster5485,cluster8717,cluster2304,cluster2475,cluster9655,cluster4918,cluster2493,cluster5103,cluster3294,cluster6884,cluster6286,cluster3069,cluster2480,cluster9981,cluster1757,cluster6218,cluster4078,cluster2177,cluster9224,cluster1646,cluster1414,cluster908,cluster8701,cluster9592,cluster301,cluster5756,cluster10344,cluster8507,cluster9401
Molecular Function	GO:0044877	macromolecular complex binding	91	415	0.0207913	0.239161	cluster660,cluster9168,cluster9935,cluster5920,cluster3730,cluster6349,cluster8679,cluster9354,cluster7313,cluster2304,cluster10403,cluster5135,cluster9112,cluster3697,cluster8562,cluster10161,cluster1047,cluster6331,cluster5084,cluster1147,cluster8783,cluster10678,cluster901,cluster6366,cluster10343,cluster3504,cluster2027,cluster9639,cluster1040,cluster5880,cluster4665,cluster9587,cluster7127,c…
Biological Process	GO:0045017	glycerolipid biosynthetic process	46	192	0.0208677	0.239161	cluster4914,cluster2295,cluster8180,cluster352,cluster6086,cluster3672,cluster2173,cluster1187,cluster180,cluster8793,cluster3566,cluster9695,cluster1878,cluster9184,cluster9413,cluster9715,cluster6118,cluster3119,cluster6013,cluster3733,cluster6645,cluster6653,cluster9488,cluster2572,cluster9424,cluster2771,cluster9190,cluster8297,cluster4513,cluster2002,cluster5899,cluster2262,cluster3648,clust…
Biological Process	GO:0008334	histone mRNA metabolic process	5	10	0.0209026	0.239161	cluster4539,cluster2230,cluster1790,cluster1295,cluster2667
Biological Process	GO:0009616	virus induced gene silencing	5	10	0.0209026	0.239161	cluster2371,cluster779,cluster4100,cluster1539,cluster8480
Biological Process	GO:0010148	transpiration	5	10	0.0209026	0.239161	cluster5739,cluster1479,cluster2208,cluster6565,cluster1752
Biological Process	GO:0043972	histone H3-K23 acetylation	5	10	0.0209026	0.239161	cluster8446,cluster1594,cluster9978,cluster854,cluster1647
Biological Process	GO:0051354	negative regulation of oxidoreductase activity	5	10	0.0209026	0.239161	cluster5737,cluster8537,cluster10376,cluster10247,cluster10057
Biological Process	GO:0052018	modulation by symbiont of RNA levels in host	5	10	0.0209026	0.239161	cluster2371,cluster779,cluster4100,cluster1539,cluster8480
Biological Process	GO:0052249	modulation of RNA levels in other organism involved in symbiotic interaction	5	10	0.0209026	0.239161	cluster2371,cluster779,cluster4100,cluster1539,cluster8480
Biological Process	GO:1904276	regulation of wax biosynthetic process	5	10	0.0209026	0.239161	cluster2050,cluster2434,cluster1861,cluster6296,cluster4189
Biological Process	GO:1904278	positive regulation of wax biosynthetic process	5	10	0.0209026	0.239161	cluster2050,cluster2434,cluster1861,cluster6296,cluster4189
Molecular Function	GO:0015181	arginine transmembrane transporter activity	5	10	0.0209026	0.239161	cluster4872,cluster2486,cluster2196,cluster813,cluster5206
Molecular Function	GO:0019187	beta-1,4-mannosyltransferase activity	5	10	0.0209026	0.239161	cluster1120,cluster10014,cluster10445,cluster8684,cluster343
Molecular Function	GO:0031683	G-protein beta/gamma-subunit complex binding	5	10	0.0209026	0.239161	cluster8198,cluster6132,cluster524,cluster9354,cluster6105
Molecular Function	GO:0043495	protein anchor	5	10	0.0209026	0.239161	cluster10066,cluster6565,cluster9372,cluster9312,cluster5979
Biological Process	GO:0016192	vesicle-mediated transport	207	1014	0.0209535	0.239415	cluster10211,cluster651,cluster2146,cluster1274,cluster1842,cluster834,cluster5290,cluster707,cluster2990,cluster8506,cluster10372,cluster8808,cluster8386,cluster4941,cluster8972,cluster993,cluster886,cluster4344,cluster5047,cluster4584,cluster3846,cluster4738,cluster1872,cluster5608,cluster10251,cluster10621,cluster3329,cluster9041,cluster6198,cluster9294,cluster9638,cluster5062,cluster6767,clus…
Biological Process	GO:0010224	response to UV-B	37	149	0.0210009	0.239629	cluster6135,cluster9289,cluster10349,cluster9291,cluster10574,cluster2638,cluster9878,cluster5778,cluster374,cluster1546,cluster8763,cluster4909,cluster2218,cluster2374,cluster6003,cluster6588,cluster8331,cluster9533,cluster10681,cluster2188,cluster4990,cluster6000,cluster8555,cluster4016,cluster5239,cluster10479,cluster1469,cluster2337,cluster5720,cluster1156,cluster3068,cluster6771,cluster8343,…
Biological Process	GO:0009150	purine ribonucleotide metabolic process	84	380	0.0211349	0.240829	cluster2918,cluster8702,cluster6135,cluster8508,cluster6015,cluster4431,cluster5862,cluster8489,cluster7199,cluster2362,cluster10612,cluster5873,cluster5324,cluster10529,cluster7162,cluster2577,cluster3386,cluster2803,cluster4051,cluster2516,cluster6280,cluster3426,cluster5340,cluster912,cluster6781,cluster10288,cluster2432,cluster6529,cluster7125,cluster4554,cluster5136,cluster2153,cluster1014,c…
Biological Process	GO:0006997	nucleus organization	28	107	0.021299	0.242367	cluster2382,cluster2247,cluster1579,cluster1399,cluster9124,cluster5702,cluster2353,cluster210,cluster9090,cluster8874,cluster1102,cluster6445,cluster7178,cluster1015,cluster1807,cluster8283,cluster9047,cluster9372,cluster10373,cluster9756,cluster588,cluster1991,cluster10640,cluster4741,cluster5711,cluster4118,cluster4715,cluster3742
Biological Process	GO:0018198	peptidyl-cysteine modification	15	49	0.0213348	0.242444	cluster4144,cluster8959,cluster2365,cluster9704,cluster5061,cluster1340,cluster8983,cluster8435,cluster6111,cluster9430,cluster10331,cluster9474,cluster4064,cluster6682,cluster5798
Biological Process	GO:0010600	regulation of auxin biosynthetic process	7	17	0.0214911	0.242568	cluster1033,cluster9102,cluster6600,cluster6196,cluster5845,cluster649,cluster1582
Biological Process	GO:0033683	nucleotide-excision repair, DNA incision	7	17	0.0214911	0.242568	cluster6265,cluster4713,cluster8683,cluster5583,cluster4926,cluster3618,cluster3068
Biological Process	GO:0048564	photosystem I assembly	7	17	0.0214911	0.242568	cluster6922,cluster4294,cluster9702,cluster9770,cluster6335,cluster8234,cluster3773
Cellular Component	GO:0009840	chloroplastic endopeptidase Clp complex	7	17	0.0214911	0.242568	cluster10054,cluster5347,cluster8293,cluster3993,cluster9334,cluster6887,cluster8754
Molecular Function	GO:0004805	trehalose-phosphatase activity	7	17	0.0214911	0.242568	cluster5143,cluster2419,cluster8196,cluster9326,cluster2681,cluster1048,cluster1667
Molecular Function	GO:0101005	ubiquitinyl hydrolase activity	38	154	0.0215337	0.24272	cluster9935,cluster9855,cluster1282,cluster4168,cluster5485,cluster8717,cluster2304,cluster2475,cluster9655,cluster4918,cluster2493,cluster9656,cluster5103,cluster9525,cluster6795,cluster3294,cluster6884,cluster6286,cluster3069,cluster2480,cluster1757,cluster6218,cluster4078,cluster2177,cluster9224,cluster1646,cluster4465,cluster1414,cluster908,cluster9592,cluster8701,cluster301,cluster5756,clust…
Biological Process	GO:0031325	positive regulation of cellular metabolic process	301	1511	0.0218205	0.24562	cluster7093,cluster5826,cluster1055,cluster2065,cluster6835,cluster6091,cluster5613,cluster6914,cluster3976,cluster2899,cluster2251,cluster1870,cluster6274,cluster1909,cluster4965,cluster3962,cluster9944,cluster6977,cluster5228,cluster9988,cluster9357,cluster9102,cluster9769,cluster8412,cluster1996,cluster8830,cluster4836,cluster4164,cluster9929,cluster6730,cluster9649,cluster9230,cluster2873,clu…
Biological Process	GO:0007030	Golgi organization	20	71	0.022125	0.248712	cluster9701,cluster1221,cluster5618,cluster3178,cluster870,cluster1903,cluster1428,cluster6430,cluster834,cluster5290,cluster6513,cluster9898,cluster9047,cluster10265,cluster4896,cluster9937,cluster6392,cluster5748,cluster3721,cluster9155
Biological Process	GO:2000243	positive regulation of reproductive process	29	112	0.022255	0.249837	cluster7518,cluster5567,cluster2418,cluster10038,cluster1467,cluster2092,cluster10404,cluster1806,cluster6761,cluster844,cluster4005,cluster2638,cluster9846,cluster5245,cluster6432,cluster8940,cluster4878,cluster9792,cluster5829,cluster1905,cluster5072,cluster224,cluster2448,cluster8563,cluster7149,cluster6721,cluster671,cluster6697,cluster6704
Biological Process	GO:0010962	regulation of glucan biosynthetic process	14	45	0.0223159	0.250183	cluster900,cluster6501,cluster1058,cluster9494,cluster9166,cluster7303,cluster8189,cluster1083,cluster4460,cluster1716,cluster4581,cluster10626,cluster3470,cluster8404
Biological Process	GO:0006767	water-soluble vitamin metabolic process	40	164	0.0225084	0.250935	cluster6576,cluster9901,cluster229,cluster1733,cluster1343,cluster9641,cluster2307,cluster9685,cluster9199,cluster6386,cluster5079,cluster6201,cluster2257,cluster6640,cluster10091,cluster3311,cluster4029,cluster8735,cluster2097,cluster4982,cluster2138,cluster367,cluster4987,cluster8513,cluster6747,cluster2687,cluster5864,cluster1222,cluster6991,cluster4242,cluster984,cluster6578,cluster6383,clust…
Molecular Function	GO:0016903	oxidoreductase activity, acting on the aldehyde or oxo group of donors	40	164	0.0225084	0.250935	cluster10669,cluster468,cluster1731,cluster1154,cluster328,cluster265,cluster1366,cluster2362,cluster802,cluster6818,cluster1979,cluster9092,cluster2192,cluster8427,cluster600,cluster2502,cluster8514,cluster2518,cluster4051,cluster534,cluster970,cluster1597,cluster4782,cluster9035,cluster7382,cluster10039,cluster5340,cluster1411,cluster3106,cluster1306,cluster2640,cluster2484,cluster2874,cluster5…
Biological Process	GO:0048588	developmental cell growth	67	296	0.0225543	0.250935	cluster6393,cluster10211,cluster603,cluster2297,cluster2909,cluster5290,cluster10430,cluster4888,cluster3566,cluster5455,cluster353,cluster2646,cluster1052,cluster1737,cluster9960,cluster2244,cluster9389,cluster2288,cluster9715,cluster949,cluster6908,cluster4398,cluster893,cluster8709,cluster1351,cluster9449,cluster9550,cluster1646,cluster10619,cluster6616,cluster5082,cluster4191,cluster3413,clus…
Cellular Component	GO:0005874	microtubule	99	457	0.0225989	0.250935	cluster1910,cluster8755,cluster10667,cluster6030,cluster4612,cluster3273,cluster6514,cluster4846,cluster1897,cluster1670,cluster9371,cluster10506,cluster5255,cluster6344,cluster5848,cluster2244,cluster4542,cluster4776,cluster9194,cluster257,cluster427,cluster8568,cluster5843,cluster786,cluster9365,cluster3233,cluster1892,cluster2998,cluster2165,cluster9014,cluster1938,cluster6137,cluster4194,clus…
Biological Process	GO:0010188	response to microbial phytotoxin	4	7	0.0227439	0.250935	cluster5534,cluster3215,cluster8308,cluster2832
Biological Process	GO:0010338	leaf formation	4	7	0.0227439	0.250935	cluster8833,cluster8417,cluster6495,cluster1459
Biological Process	GO:0043007	maintenance of rDNA	4	7	0.0227439	0.250935	cluster6025,cluster10362,cluster3964,cluster9217
Biological Process	GO:0071034	CUT catabolic process	4	7	0.0227439	0.250935	cluster4539,cluster6117,cluster1295,cluster2667
Biological Process	GO:0071043	CUT metabolic process	4	7	0.0227439	0.250935	cluster4539,cluster6117,cluster1295,cluster2667
Cellular Component	GO:0000923	equatorial microtubule organizing center	4	7	0.0227439	0.250935	cluster10009,cluster4846,cluster5413,cluster5255
Cellular Component	GO:0001401	mitochondrial sorting and assembly machinery complex	4	7	0.0227439	0.250935	cluster9966,cluster6485,cluster482,cluster10071
Cellular Component	GO:0032155	cell division site part	4	7	0.0227439	0.250935	cluster10009,cluster4846,cluster5413,cluster5255
Molecular Function	GO:0003993	acid phosphatase activity	17	58	0.0228345	0.251601	cluster1343,cluster1029,cluster5544,cluster910,cluster479,cluster3878,cluster6559,cluster10378,cluster472,cluster2867,cluster4362,cluster6578,cluster2824,cluster9689,cluster4459,cluster8317,cluster4162
Biological Process	GO:0000096	sulfur amino acid metabolic process	33	131	0.0230184	0.253293	cluster10212,cluster5139,cluster4208,cluster2281,cluster10443,cluster7091,cluster8781,cluster2176,cluster9092,cluster8988,cluster1763,cluster9154,cluster2499,cluster3942,cluster876,cluster8925,cluster10464,cluster2383,cluster5999,cluster6484,cluster1051,cluster5253,cluster1567,cluster5819,cluster6461,cluster1674,cluster6662,cluster1982,cluster1582,cluster8543,cluster4902,cluster921,cluster5403
Biological Process	GO:0006508	proteolysis	317	1598	0.0231681	0.254605	cluster1725,cluster1354,cluster3277,cluster5994,cluster8754,cluster9890,cluster6523,cluster4923,cluster2077,cluster3808,cluster8717,cluster3726,cluster9130,cluster8172,cluster9724,cluster927,cluster9263,cluster4918,cluster10630,cluster2493,cluster1909,cluster3962,cluster1137,cluster4793,cluster2303,cluster7151,cluster4503,cluster2942,cluster3156,cluster6884,cluster4829,cluster3568,cluster580,clus…
Biological Process	GO:0033554	cellular response to stress	511	2637	0.0234861	0.257174	cluster10178,cluster9171,cluster5541,cluster5826,cluster2307,cluster8422,cluster6620,cluster1477,cluster5994,cluster1177,cluster8744,cluster6523,cluster4923,cluster6914,cluster4564,cluster6041,cluster4508,cluster9900,cluster7156,cluster4890,cluster3312,cluster8683,cluster4618,cluster2493,cluster1909,cluster499,cluster1642,cluster3223,cluster9944,cluster8588,cluster10280,cluster5183,cluster10362,c…
Molecular Function	GO:0043565	sequence-specific DNA binding	331	1673	0.0235172	0.257174	cluster5763,cluster5826,cluster5378,cluster6835,cluster5836,cluster5588,cluster4796,cluster9800,cluster6091,cluster5234,cluster3976,cluster8749,cluster8678,cluster9296,cluster4965,cluster9873,cluster6977,cluster8588,cluster5228,cluster10092,cluster9988,cluster10103,cluster1681,cluster1941,cluster10342,cluster1713,cluster1627,cluster9917,cluster8674,cluster4869,cluster9357,cluster6582,cluster8412,…
Biological Process	GO:0006655	phosphatidylglycerol biosynthetic process	8	21	0.0235252	0.257174	cluster8620,cluster9413,cluster9424,cluster8793,cluster9190,cluster3119,cluster6118,cluster4513
Biological Process	GO:0032527	protein exit from endoplasmic reticulum	8	21	0.0235252	0.257174	cluster1221,cluster9667,cluster6753,cluster6449,cluster5155,cluster966,cluster4584,cluster5837
Biological Process	GO:0055076	transition metal ion homeostasis	60	262	0.0236665	0.25838	cluster8791,cluster5121,cluster9094,cluster5203,cluster8329,cluster5549,cluster5273,cluster1427,cluster238,cluster10313,cluster8917,cluster12,cluster10643,cluster4564,cluster10567,cluster6966,cluster4018,cluster10233,cluster9099,cluster1000,cluster9579,cluster646,cluster6156,cluster6553,cluster741,cluster2926,cluster8750,cluster9523,cluster7079,cluster6840,cluster2467,cluster1877,cluster3317,clus…
Biological Process	GO:0044264	cellular polysaccharide metabolic process	132	627	0.0237716	0.259189	cluster6735,cluster2909,cluster3244,cluster917,cluster621,cluster245,cluster823,cluster10626,cluster2646,cluster6603,cluster10682,cluster1339,cluster410,cluster2442,cluster9102,cluster8260,cluster10526,cluster1083,cluster1762,cluster6360,cluster5236,cluster1747,cluster10014,cluster10494,cluster4778,cluster900,cluster5420,cluster1012,cluster9494,cluster2128,cluster9056,cluster1995,cluster4106,clus…
Molecular Function	GO:0051539	4 iron, 4 sulfur cluster binding	62	272	0.0238526	0.25932	cluster988,cluster5113,cluster6153,cluster6025,cluster10312,cluster6554,cluster4260,cluster10313,cluster4427,cluster10643,cluster8770,cluster7137,cluster6251,cluster5873,cluster9848,cluster789,cluster10174,cluster10538,cluster4355,cluster9944,cluster9755,cluster8268,cluster6395,cluster4982,cluster10327,cluster1546,cluster9727,cluster4466,cluster10362,cluster2516,cluster3301,cluster8355,cluster927…
Biological Process	GO:0048522	positive regulation of cellular process	434	2224	0.0238715	0.25932	cluster7093,cluster5826,cluster1055,cluster2065,cluster6835,cluster6091,cluster5613,cluster2334,cluster6914,cluster3976,cluster2899,cluster9568,cluster2251,cluster1870,cluster6274,cluster1909,cluster4965,cluster3962,cluster9353,cluster1642,cluster9829,cluster5255,cluster9944,cluster6977,cluster1347,cluster5228,cluster4344,cluster9988,cluster10678,cluster8759,cluster1409,cluster9357,cluster9102,cl…
Biological Process	GO:0023014	signal transduction by protein phosphorylation	21	76	0.0239081	0.25932	cluster6517,cluster5161,cluster2381,cluster6914,cluster6377,cluster9230,cluster6258,cluster5195,cluster2099,cluster700,cluster4393,cluster2259,cluster5158,cluster2873,cluster3259,cluster456,cluster1599,cluster9286,cluster6951,cluster2663,cluster2300
Molecular Function	GO:0099516	ion antiporter activity	21	76	0.0239081	0.25932	cluster4649,cluster767,cluster2242,cluster1396,cluster998,cluster5627,cluster4216,cluster4861,cluster364,cluster9826,cluster710,cluster9080,cluster102,cluster2167,cluster5764,cluster9064,cluster396,cluster6156,cluster5183,cluster5207,cluster2671
Biological Process	GO:0007018	microtubule-based movement	28	108	0.0239692	0.259646	cluster6446,cluster1910,cluster872,cluster1118,cluster857,cluster10667,cluster4612,cluster3233,cluster5130,cluster3273,cluster412,cluster1897,cluster5996,cluster1732,cluster5905,cluster6137,cluster5584,cluster1670,cluster8835,cluster7179,cluster8637,cluster4258,cluster8229,cluster1134,cluster531,cluster1778,cluster257,cluster452
Biological Process	GO:0002097	tRNA wobble base modification	16	54	0.0241905	0.261364	cluster4359,cluster6782,cluster8983,cluster5687,cluster3100,cluster10136,cluster10048,cluster4032,cluster3196,cluster3205,cluster9005,cluster1459,cluster10089,cluster5857,cluster9241,cluster9930
Biological Process	GO:0048598	embryonic morphogenesis	16	54	0.0241905	0.261364	cluster6398,cluster4922,cluster2501,cluster10656,cluster10249,cluster10357,cluster4173,cluster2515,cluster9059,cluster9680,cluster9215,cluster6667,cluster7181,cluster8551,cluster9966,cluster133
Biological Process	GO:0009581	detection of external stimulus	35	141	0.0243667	0.261676	cluster8868,cluster7518,cluster1720,cluster7229,cluster7283,cluster10261,cluster6386,cluster2092,cluster9890,cluster2145,cluster365,cluster6103,cluster3443,cluster8579,cluster10162,cluster2840,cluster5497,cluster9792,cluster8729,cluster8612,cluster784,cluster6814,cluster1651,cluster9820,cluster7021,cluster9366,cluster3904,cluster9317,cluster1097,cluster4921,cluster469,cluster4967,cluster8979,clus…
Biological Process	GO:0009582	detection of abiotic stimulus	35	141	0.0243667	0.261676	cluster8868,cluster7518,cluster1720,cluster7229,cluster7283,cluster10261,cluster6386,cluster2092,cluster9890,cluster2145,cluster365,cluster6103,cluster3443,cluster8579,cluster10162,cluster2840,cluster5497,cluster9792,cluster8729,cluster8612,cluster784,cluster6814,cluster1651,cluster9820,cluster7021,cluster9366,cluster3904,cluster9317,cluster1097,cluster4921,cluster469,cluster4967,cluster8979,clus…
Biological Process	GO:0051656	establishment of organelle localization	45	189	0.0244662	0.261676	cluster7074,cluster6446,cluster1665,cluster10211,cluster965,cluster1596,cluster6203,cluster1732,cluster9189,cluster10403,cluster4569,cluster141,cluster789,cluster5089,cluster10088,cluster2635,cluster9372,cluster4955,cluster4776,cluster6542,cluster9465,cluster8966,cluster1221,cluster8915,cluster9892,cluster9908,cluster1267,cluster6262,cluster8802,cluster8632,cluster10380,cluster3725,cluster5905,cl…
Biological Process	GO:0005992	trehalose biosynthetic process	9	25	0.0245019	0.261676	cluster1649,cluster8196,cluster9326,cluster2681,cluster244,cluster1667,cluster5143,cluster2419,cluster1048
Biological Process	GO:0006998	nuclear envelope organization	9	25	0.0245019	0.261676	cluster8283,cluster9124,cluster9047,cluster9372,cluster9756,cluster4741,cluster5711,cluster4715,cluster3742
Biological Process	GO:0010189	vitamin E biosynthetic process	9	25	0.0245019	0.261676	cluster10150,cluster2707,cluster1788,cluster6796,cluster5502,cluster2804,cluster948,cluster4863,cluster9312
Biological Process	GO:0042360	vitamin E metabolic process	9	25	0.0245019	0.261676	cluster10150,cluster2707,cluster1788,cluster6796,cluster5502,cluster2804,cluster948,cluster4863,cluster9312
Molecular Function	GO:0003906	DNA-(apurinic or apyrimidinic site) lyase activity	9	25	0.0245019	0.261676	cluster4713,cluster2878,cluster4926,cluster9944,cluster6350,cluster4086,cluster6659,cluster10607,cluster1037
Molecular Function	GO:0015081	sodium ion transmembrane transporter activity	9	25	0.0245019	0.261676	cluster9080,cluster4649,cluster9064,cluster5627,cluster4861,cluster364,cluster5183,cluster710,cluster5129
Biological Process	GO:0030488	tRNA methylation	11	33	0.0245331	0.261676	cluster3196,cluster4359,cluster3061,cluster4451,cluster10477,cluster5857,cluster6236,cluster8512,cluster4826,cluster9930,cluster4566
Cellular Component	GO:0005871	kinesin complex	26	99	0.0246808	0.262915	cluster1910,cluster872,cluster1118,cluster857,cluster10667,cluster4612,cluster3233,cluster5130,cluster3273,cluster412,cluster1897,cluster5996,cluster1732,cluster5905,cluster6137,cluster1670,cluster8835,cluster7179,cluster8637,cluster4258,cluster8229,cluster1134,cluster531,cluster1778,cluster257,cluster452
Biological Process	GO:0051262	protein tetramerization	10	29	0.0247601	0.263088	cluster9601,cluster2651,cluster8740,cluster6547,cluster8815,cluster405,cluster5356,cluster6469,cluster3119,cluster3568
Cellular Component	GO:0005815	microtubule organizing center	10	29	0.0247601	0.263088	cluster5584,cluster10009,cluster10506,cluster10297,cluster5255,cluster2244,cluster9794,cluster4846,cluster1288,cluster5413
Biological Process	GO:0045489	pectin biosynthetic process	32	127	0.0248048	0.263132	cluster8840,cluster5420,cluster202,cluster4598,cluster1123,cluster2909,cluster1616,cluster3244,cluster2322,cluster10013,cluster1995,cluster1120,cluster1528,cluster2058,cluster2736,cluster1052,cluster446,cluster8913,cluster9920,cluster6358,cluster5059,cluster1339,cluster996,cluster10034,cluster2585,cluster6730,cluster1046,cluster2335,cluster6032,cluster6892,cluster3086,cluster2612
Biological Process	GO:0042440	pigment metabolic process	111	520	0.0248274	0.263132	cluster9559,cluster8653,cluster266,cluster4966,cluster4333,cluster8702,cluster7283,cluster10032,cluster4534,cluster5687,cluster7984,cluster5613,cluster2920,cluster8522,cluster3271,cluster2036,cluster8872,cluster6858,cluster6148,cluster6274,cluster600,cluster10135,cluster7162,cluster501,cluster2577,cluster5940,cluster7158,cluster5857,cluster9888,cluster5794,cluster10164,cluster10100,cluster5362,cl…
Biological Process	GO:0035510	DNA dealkylation	15	50	0.0255644	0.270257	cluster6706,cluster5896,cluster2878,cluster6925,cluster5889,cluster9495,cluster9504,cluster6437,cluster3679,cluster10036,cluster9944,cluster10072,cluster10248,cluster5808,cluster1037
Biological Process	GO:0080111	DNA demethylation	15	50	0.0255644	0.270257	cluster6706,cluster5896,cluster2878,cluster6925,cluster5889,cluster9495,cluster9504,cluster6437,cluster3679,cluster10036,cluster9944,cluster10072,cluster10248,cluster5808,cluster1037
Biological Process	GO:0006486	protein glycosylation	77	348	0.0257066	0.271073	cluster6735,cluster1171,cluster1616,cluster5994,cluster3672,cluster220,cluster10430,cluster5614,cluster6858,cluster657,cluster4950,cluster4768,cluster9184,cluster6856,cluster769,cluster10500,cluster1060,cluster9920,cluster1200,cluster2254,cluster8777,cluster1792,cluster204,cluster954,cluster6702,cluster10411,cluster1924,cluster2457,cluster9551,cluster10619,cluster1657,cluster1762,cluster4753,clus…
Biological Process	GO:0043413	macromolecule glycosylation	77	348	0.0257066	0.271073	cluster6735,cluster1171,cluster1616,cluster5994,cluster3672,cluster220,cluster10430,cluster5614,cluster6858,cluster657,cluster4950,cluster4768,cluster9184,cluster6856,cluster769,cluster10500,cluster1060,cluster9920,cluster1200,cluster2254,cluster8777,cluster1792,cluster204,cluster954,cluster6702,cluster10411,cluster1924,cluster2457,cluster9551,cluster10619,cluster1657,cluster1762,cluster4753,clus…
Biological Process	GO:0033013	tetrapyrrole metabolic process	65	288	0.0257634	0.271329	cluster9559,cluster8653,cluster4966,cluster4333,cluster4534,cluster7984,cluster5613,cluster2920,cluster3271,cluster2036,cluster8872,cluster6858,cluster6148,cluster8968,cluster6274,cluster600,cluster10135,cluster5940,cluster7158,cluster10164,cluster5362,cluster2431,cluster702,cluster9391,cluster5630,cluster6327,cluster5078,cluster8570,cluster3255,cluster7351,cluster2639,cluster2993,cluster8349,clu…
Biological Process	GO:0030433	ubiquitin-dependent ERAD pathway	30	118	0.0258733	0.272143	cluster9667,cluster6982,cluster6753,cluster3416,cluster2084,cluster5994,cluster10200,cluster966,cluster6702,cluster6523,cluster4923,cluster2523,cluster7155,cluster10470,cluster8168,cluster9657,cluster1666,cluster1907,cluster1909,cluster5217,cluster5599,cluster677,cluster5765,cluster10247,cluster5097,cluster2401,cluster4293,cluster6884,cluster5837,cluster10490
Biological Process	GO:0035194	posttranscriptional gene silencing by RNA	51	219	0.0260624	0.273786	cluster6950,cluster2318,cluster8532,cluster5702,cluster8480,cluster2371,cluster5041,cluster203,cluster9797,cluster1492,cluster5157,cluster9436,cluster9231,cluster3427,cluster5414,cluster7131,cluster1279,cluster7025,cluster1456,cluster9631,cluster1738,cluster5551,cluster779,cluster2015,cluster6247,cluster4111,cluster9488,cluster10493,cluster2928,cluster5691,cluster7042,cluster4100,cluster522,clust…
Biological Process	GO:0044772	mitotic cell cycle phase transition	44	185	0.0263058	0.275996	cluster6195,cluster4837,cluster10142,cluster6028,cluster6386,cluster6030,cluster4529,cluster5263,cluster10285,cluster5904,cluster10593,cluster9417,cluster6708,cluster3372,cluster5407,cluster2396,cluster10162,cluster3726,cluster8172,cluster9530,cluster8908,cluster5104,cluster1006,cluster10587,cluster2034,cluster6814,cluster6810,cluster6354,cluster10064,cluster10644,cluster5731,cluster9196,cluster9…
Biological Process	GO:0034249	negative regulation of cellular amide metabolic process	45	190	0.0266398	0.277915	cluster6950,cluster8532,cluster5470,cluster5702,cluster6711,cluster9831,cluster6980,cluster5041,cluster9797,cluster1492,cluster5157,cluster6388,cluster9436,cluster9231,cluster5414,cluster7131,cluster5135,cluster1279,cluster315,cluster10554,cluster8738,cluster5551,cluster9718,cluster1840,cluster9488,cluster10493,cluster10301,cluster5691,cluster7042,cluster4100,cluster522,cluster1813,cluster6710,cl…
Biological Process	GO:0045835	negative regulation of meiotic nuclear division	6	14	0.0266886	0.277915	cluster9434,cluster10280,cluster940,cluster1655,cluster8908,cluster2133
Biological Process	GO:0051181	cofactor transport	6	14	0.0266886	0.277915	cluster9790,cluster9193,cluster6125,cluster10662,cluster813,cluster5206
Biological Process	GO:0051447	negative regulation of meiotic cell cycle	6	14	0.0266886	0.277915	cluster9434,cluster10280,cluster940,cluster1655,cluster8908,cluster2133
Molecular Function	GO:0043023	ribosomal large subunit binding	6	14	0.0266886	0.277915	cluster6980,cluster6349,cluster5409,cluster5135,cluster5679,cluster10403
Molecular Function	GO:0070568	guanylyltransferase activity	6	14	0.0266886	0.277915	cluster2848,cluster2457,cluster2307,cluster2138,cluster9470,cluster1969
Biological Process	GO:0006541	glutamine metabolic process	17	59	0.0268699	0.279105	cluster4942,cluster5864,cluster2272,cluster3187,cluster2641,cluster6875,cluster319,cluster6991,cluster445,cluster1960,cluster4392,cluster5479,cluster2433,cluster2111,cluster1640,cluster2938,cluster6196
Molecular Function	GO:0140030	modification-dependent protein binding	17	59	0.0268699	0.279105	cluster2065,cluster6798,cluster966,cluster9996,cluster10340,cluster3439,cluster4665,cluster8788,cluster5426,cluster5224,cluster8145,cluster8323,cluster9048,cluster1724,cluster2008,cluster9548,cluster5837
Cellular Component	GO:0044451	nucleoplasm part	178	869	0.0270039	0.280148	cluster8239,cluster7093,cluster7283,cluster5378,cluster8692,cluster5364,cluster4999,cluster8585,cluster5157,cluster2251,cluster6312,cluster10671,cluster8266,cluster8683,cluster8450,cluster1737,cluster1105,cluster8547,cluster929,cluster6952,cluster6002,cluster5520,cluster5053,cluster9524,cluster1861,cluster7159,cluster10614,cluster6454,cluster9731,cluster8830,cluster2928,cluster3439,cluster9582,cl…
Biological Process	GO:0008610	lipid biosynthetic process	274	1375	0.0271187	0.28099	cluster4914,cluster10616,cluster2114,cluster352,cluster2020,cluster1173,cluster2846,cluster4923,cluster4564,cluster9695,cluster499,cluster6671,cluster9413,cluster1333,cluster2992,cluster9715,cluster10100,cluster1151,cluster2811,cluster6645,cluster6653,cluster612,cluster2208,cluster6212,cluster178,cluster9710,cluster4997,cluster1032,cluster10114,cluster10600,cluster5091,cluster10494,cluster8799,cl…
Biological Process	GO:0006576	cellular biogenic amine metabolic process	23	86	0.0271554	0.281021	cluster5703,cluster3533,cluster6842,cluster4495,cluster3369,cluster10317,cluster9599,cluster10544,cluster6955,cluster2411,cluster9774,cluster1565,cluster5038,cluster1526,cluster1115,cluster1582,cluster5178,cluster6320,cluster6196,cluster1759,cluster8559,cluster846,cluster1906
Biological Process	GO:0001510	RNA methylation	21	77	0.0274788	0.283921	cluster3219,cluster4359,cluster3269,cluster3061,cluster5900,cluster10477,cluster6236,cluster1587,cluster4100,cluster4826,cluster4566,cluster971,cluster3196,cluster4451,cluster6926,cluster5857,cluster9591,cluster8512,cluster8201,cluster9930,cluster2939
Biological Process	GO:0009606	tropism	41	171	0.0275036	0.283921	cluster5167,cluster9425,cluster965,cluster2131,cluster1596,cluster8206,cluster2746,cluster10213,cluster126,cluster8656,cluster5425,cluster8876,cluster8465,cluster5038,cluster5867,cluster10506,cluster6667,cluster10078,cluster9972,cluster9702,cluster1639,cluster9845,cluster2971,cluster10297,cluster9102,cluster9294,cluster1097,cluster10266,cluster10068,cluster5807,cluster7073,cluster4446,cluster4676…
Biological Process	GO:0044272	sulfur compound biosynthetic process	68	304	0.0276057	0.284622	cluster10212,cluster9901,cluster5113,cluster1343,cluster5139,cluster2281,cluster1180,cluster9100,cluster2362,cluster8781,cluster5154,cluster2176,cluster361,cluster3311,cluster4982,cluster4607,cluster4051,cluster1763,cluster9154,cluster8513,cluster8925,cluster2383,cluster2687,cluster1051,cluster4242,cluster8895,cluster6845,cluster6578,cluster5930,cluster2241,cluster7026,cluster6546,cluster1982,clu…
Biological Process	GO:0009903	chloroplast avoidance movement	13	42	0.0282575	0.290983	cluster5905,cluster4569,cluster3725,cluster8915,cluster9683,cluster1925,cluster6262,cluster8802,cluster8632,cluster1596,cluster4955,cluster9563,cluster7930
Molecular Function	GO:0043021	ribonucleoprotein complex binding	33	133	0.0283032	0.291094	cluster660,cluster6473,cluster9168,cluster10120,cluster5920,cluster6980,cluster3730,cluster6349,cluster5409,cluster9534,cluster10403,cluster856,cluster4045,cluster789,cluster5135,cluster10155,cluster1047,cluster6331,cluster1147,cluster9811,cluster9660,cluster10253,cluster10343,cluster6366,cluster4520,cluster2027,cluster1040,cluster9639,cluster7127,cluster10534,cluster9757,cluster5679,cluster3354
Biological Process	GO:0010087	phloem or xylem histogenesis	52	225	0.0283597	0.291315	cluster1516,cluster965,cluster6708,cluster4106,cluster9884,cluster9432,cluster8660,cluster9535,cluster8781,cluster9165,cluster568,cluster5262,cluster9059,cluster8603,cluster1479,cluster6667,cluster9501,cluster8664,cluster5049,cluster1642,cluster766,cluster5178,cluster421,cluster1763,cluster231,cluster3533,cluster6185,cluster6398,cluster1331,cluster8674,cluster6988,cluster8828,cluster539,cluster52…
Biological Process	GO:0009639	response to red or far red light	96	446	0.0284565	0.291951	cluster1720,cluster7229,cluster4333,cluster7283,cluster10261,cluster6618,cluster10370,cluster1806,cluster9890,cluster9425,cluster9797,cluster4340,cluster9058,cluster8579,cluster8241,cluster5497,cluster10639,cluster9662,cluster6205,cluster8729,cluster10078,cluster2349,cluster10666,cluster2971,cluster10323,cluster1836,cluster10563,cluster9475,cluster9366,cluster7021,cluster9317,cluster4990,cluster8…
Cellular Component	GO:0000145	exocyst	16	55	0.0285994	0.293056	cluster1331,cluster5729,cluster3329,cluster842,cluster1600,cluster707,cluster1972,cluster1227,cluster6790,cluster4941,cluster737,cluster2616,cluster766,cluster4344,cluster9295,cluster9121
Biological Process	GO:0009637	response to blue light	38	157	0.02864	0.293112	cluster9725,cluster5167,cluster4333,cluster4970,cluster10261,cluster6618,cluster981,cluster3792,cluster1596,cluster9797,cluster9058,cluster126,cluster9846,cluster4569,cluster9792,cluster10554,cluster6977,cluster1639,cluster4776,cluster6055,cluster6765,cluster9475,cluster1097,cluster10141,cluster9001,cluster10301,cluster8802,cluster9514,cluster2600,cluster6321,cluster7073,cluster6031,cluster10450,…
Cellular Component	GO:0019866	organelle inner membrane	152	735	0.028789	0.294213	cluster2075,cluster2106,cluster6204,cluster10662,cluster5873,cluster10578,cluster7028,cluster6325,cluster6060,cluster4981,cluster8920,cluster6781,cluster1247,cluster7125,cluster2242,cluster1396,cluster2707,cluster9790,cluster6762,cluster1212,cluster8424,cluster8823,cluster8493,cluster5015,cluster9946,cluster8620,cluster4830,cluster6056,cluster3494,cluster7110,cluster6253,cluster1912,cluster2804,c…
Biological Process	GO:0017038	protein import	55	240	0.0288181	0.294213	cluster7607,cluster2594,cluster8532,cluster354,cluster8757,cluster6223,cluster482,cluster5427,cluster10370,cluster6853,cluster3878,cluster8313,cluster6203,cluster8619,cluster8872,cluster1904,cluster6298,cluster5948,cluster10532,cluster9353,cluster10373,cluster2724,cluster3353,cluster5711,cluster9615,cluster4881,cluster8966,cluster3826,cluster4177,cluster10071,cluster8912,cluster1040,cluster6106,c…
Biological Process	GO:0009737	response to abscisic acid	277	1393	0.0288721	0.294403	cluster988,cluster5826,cluster5447,cluster6620,cluster10019,cluster1177,cluster3746,cluster2334,cluster9568,cluster9900,cluster5157,cluster10306,cluster8700,cluster4393,cluster5686,cluster9353,cluster1642,cluster4344,cluster9988,cluster7088,cluster223,cluster10487,cluster10376,cluster10266,cluster2208,cluster9649,cluster5600,cluster413,cluster4978,cluster10031,cluster8072,cluster1487,cluster10276…
Biological Process	GO:0009991	response to extracellular stimulus	109	513	0.029196	0.297198	cluster7099,cluster10178,cluster9623,cluster5826,cluster1135,cluster5549,cluster1082,cluster8289,cluster1177,cluster8306,cluster1842,cluster4564,cluster4340,cluster6041,cluster9058,cluster5834,cluster9290,cluster1505,cluster9293,cluster5176,cluster8430,cluster10268,cluster9497,cluster10682,cluster1219,cluster1147,cluster10039,cluster9761,cluster8213,cluster4772,cluster6133,cluster1792,cluster2687…
Biological Process	GO:2001252	positive regulation of chromosome organization	22	82	0.0292174	0.297198	cluster2253,cluster10644,cluster1882,cluster1081,cluster4164,cluster6708,cluster2251,cluster8492,cluster4149,cluster5870,cluster4539,cluster1800,cluster3184,cluster1724,cluster4783,cluster2291,cluster10587,cluster224,cluster2969,cluster4110,cluster2054,cluster1295
Molecular Function	GO:0008374	O-acyltransferase activity	60	265	0.0292906	0.297579	cluster10212,cluster10139,cluster721,cluster352,cluster3244,cluster6086,cluster2280,cluster1187,cluster9499,cluster8608,cluster5981,cluster180,cluster2781,cluster5677,cluster8955,cluster7113,cluster434,cluster3544,cluster9270,cluster5076,cluster2736,cluster1098,cluster2413,cluster8976,cluster6804,cluster8863,cluster8707,cluster558,cluster6118,cluster536,cluster1495,cluster6013,cluster3942,cluster…
Biological Process	GO:0044260	cellular macromolecule metabolic process	2542	13803	0.0293569	0.29789	cluster8794,cluster8422,cluster9720,cluster2909,cluster8527,cluster8428,cluster834,cluster3808,cluster8172,cluster9487,cluster4958,cluster6518,cluster4793,cluster4605,cluster9944,cluster2412,cluster10280,cluster2942,cluster22,cluster428,cluster9922,cluster6582,cluster8412,cluster5298,cluster8518,cluster6236,cluster9649,cluster8570,cluster8956,cluster9450,cluster4356,cluster7218,cluster1462,cluste…
Biological Process	GO:0007005	mitochondrion organization	62	275	0.0293928	0.297892	cluster10178,cluster1765,cluster6485,cluster2462,cluster1055,cluster482,cluster3444,cluster6755,cluster6601,cluster6412,cluster3878,cluster512,cluster8313,cluster3711,cluster10626,cluster5374,cluster5120,cluster2708,cluster6769,cluster10612,cluster5686,cluster10233,cluster8183,cluster4141,cluster3440,cluster9574,cluster10683,cluster4388,cluster10161,cluster2942,cluster9615,cluster427,cluster5055,…
Biological Process	GO:0045786	negative regulation of cell cycle	47	201	0.0295355	0.298478	cluster6030,cluster9289,cluster3372,cluster834,cluster2396,cluster5870,cluster4717,cluster8987,cluster2141,cluster8908,cluster9937,cluster10280,cluster10341,cluster2034,cluster6978,cluster6810,cluster796,cluster10064,cluster9316,cluster1743,cluster1655,cluster870,cluster9332,cluster5155,cluster9908,cluster10214,cluster940,cluster4134,cluster10226,cluster2258,cluster3537,cluster10298,cluster9434,c…
Biological Process	GO:0046916	cellular transition metal ion homeostasis	31	124	0.029704	0.298478	cluster5121,cluster9094,cluster7200,cluster5029,cluster8418,cluster5273,cluster10313,cluster8917,cluster8371,cluster10643,cluster10567,cluster8570,cluster5530,cluster1635,cluster6462,cluster2794,cluster10392,cluster1430,cluster9099,cluster1000,cluster8349,cluster299,cluster6156,cluster6553,cluster741,cluster2926,cluster8750,cluster10496,cluster6840,cluster585,cluster2671
Biological Process	GO:0042592	homeostatic process	215	1066	0.0298075	0.298478	cluster6006,cluster9094,cluster6025,cluster2020,cluster10313,cluster4564,cluster9219,cluster10567,cluster6052,cluster3726,cluster8215,cluster1934,cluster5634,cluster10065,cluster9099,cluster646,cluster6156,cluster6553,cluster5183,cluster2926,cluster10362,cluster3317,cluster8925,cluster9588,cluster8759,cluster1636,cluster10424,cluster254,cluster10376,cluster5125,cluster5048,cluster8570,cluster9080…
Biological Process	GO:0006490	oligosaccharide-lipid intermediate biosynthetic process	7	18	0.0298442	0.298478	cluster8777,cluster6702,cluster6859,cluster4354,cluster2220,cluster9551,cluster6856
Biological Process	GO:0009228	thiamine biosynthetic process	7	18	0.0298442	0.298478	cluster6578,cluster9901,cluster1733,cluster1343,cluster4242,cluster2687,cluster8513
Biological Process	GO:0042724	thiamine-containing compound biosynthetic process	7	18	0.0298442	0.298478	cluster6578,cluster9901,cluster1733,cluster1343,cluster4242,cluster2687,cluster8513
Biological Process	GO:1900458	negative regulation of brassinosteroid mediated signaling pathway	7	18	0.0298442	0.298478	cluster6304,cluster2602,cluster2711,cluster9411,cluster7076,cluster2641,cluster2022
Cellular Component	GO:0000974	Prp19 complex	7	18	0.0298442	0.298478	cluster2478,cluster8647,cluster6281,cluster9387,cluster8836,cluster855,cluster10676
Cellular Component	GO:0005664	nuclear origin of replication recognition complex	7	18	0.0298442	0.298478	cluster9338,cluster4134,cluster2034,cluster1953,cluster9452,cluster5400,cluster4796
Molecular Function	GO:0016872	intramolecular lyase activity	7	18	0.0298442	0.298478	cluster9030,cluster10505,cluster8914,cluster7138,cluster6455,cluster7126,cluster852
Molecular Function	GO:0070569	uridylyltransferase activity	7	18	0.0298442	0.298478	cluster9436,cluster9394,cluster5297,cluster4607,cluster9804,cluster5858,cluster1229
Biological Process	GO:0010948	negative regulation of cell cycle process	25	96	0.0299938	0.298518	cluster10064,cluster1655,cluster870,cluster6030,cluster5155,cluster9908,cluster3372,cluster940,cluster4134,cluster834,cluster2396,cluster2258,cluster10298,cluster9434,cluster7169,cluster8908,cluster10265,cluster9937,cluster10280,cluster2034,cluster6978,cluster2133,cluster6810,cluster9554,cluster9155
Biological Process	GO:0019827	stem cell population maintenance	25	96	0.0299938	0.298518	cluster1725,cluster2727,cluster2130,cluster8828,cluster1859,cluster8524,cluster5247,cluster5642,cluster1454,cluster1716,cluster2845,cluster1923,cluster3078,cluster1870,cluster1879,cluster8263,cluster272,cluster8882,cluster360,cluster6667,cluster5072,cluster6656,cluster9035,cluster5636,cluster2054
Biological Process	GO:0098727	maintenance of cell number	25	96	0.0299938	0.298518	cluster1725,cluster2727,cluster2130,cluster8828,cluster1859,cluster8524,cluster5247,cluster5642,cluster1454,cluster1716,cluster2845,cluster1923,cluster3078,cluster1870,cluster1879,cluster8263,cluster272,cluster8882,cluster360,cluster6667,cluster5072,cluster6656,cluster9035,cluster5636,cluster2054
Biological Process	GO:0006282	regulation of DNA repair	15	51	0.0303873	0.298518	cluster9434,cluster6094,cluster8987,cluster6025,cluster1655,cluster1612,cluster4360,cluster2223,cluster929,cluster2511,cluster940,cluster10362,cluster325,cluster3964,cluster2133
Biological Process	GO:0006163	purine nucleotide metabolic process	92	427	0.0306491	0.298518	cluster2918,cluster8702,cluster6135,cluster8508,cluster6015,cluster4431,cluster5862,cluster10606,cluster8489,cluster7199,cluster2362,cluster10612,cluster5873,cluster5324,cluster10529,cluster7162,cluster2577,cluster3386,cluster2803,cluster4051,cluster2516,cluster6280,cluster3426,cluster5340,cluster912,cluster6781,cluster10288,cluster2432,cluster6529,cluster7125,cluster10602,cluster10165,cluster455…
Biological Process	GO:0009101	glycoprotein biosynthetic process	77	351	0.0308286	0.298518	cluster6735,cluster1171,cluster1616,cluster5994,cluster3672,cluster220,cluster10430,cluster5614,cluster6858,cluster657,cluster4950,cluster4768,cluster9184,cluster6856,cluster769,cluster10500,cluster1060,cluster9920,cluster1200,cluster2254,cluster8777,cluster1792,cluster204,cluster954,cluster6702,cluster10411,cluster1924,cluster2457,cluster9551,cluster10619,cluster1657,cluster1762,cluster4753,clus…
Biological Process	GO:0007276	gamete generation	37	153	0.0308482	0.298518	cluster1725,cluster9421,cluster9259,cluster8499,cluster834,cluster1897,cluster8218,cluster4618,cluster618,cluster1599,cluster4442,cluster9937,cluster8845,cluster7149,cluster1551,cluster9429,cluster2381,cluster3733,cluster4797,cluster870,cluster2027,cluster3233,cluster6844,cluster9454,cluster629,cluster8327,cluster7266,cluster1580,cluster9467,cluster3855,cluster7181,cluster9051,cluster5368,cluster…
Biological Process	GO:1901137	carbohydrate derivative biosynthetic process	188	925	0.0308839	0.298518	cluster6735,cluster1171,cluster8702,cluster1616,cluster5994,cluster621,cluster8522,cluster10430,cluster9100,cluster6858,cluster6773,cluster657,cluster9184,cluster501,cluster2577,cluster1060,cluster9920,cluster2992,cluster9715,cluster3787,cluster366,cluster6781,cluster6653,cluster954,cluster2572,cluster10415,cluster9551,cluster6845,cluster2153,cluster1762,cluster8839,cluster754,cluster4356,cluster…
Biological Process	GO:0006261	DNA-dependent DNA replication	76	346	0.0309167	0.298518	cluster9709,cluster6025,cluster4529,cluster4796,cluster3444,cluster6708,cluster4999,cluster4835,cluster834,cluster9911,cluster9900,cluster6420,cluster2871,cluster5400,cluster9755,cluster5228,cluster10202,cluster10362,cluster6526,cluster1743,cluster2791,cluster6652,cluster8368,cluster2886,cluster3823,cluster9781,cluster4842,cluster4134,cluster4173,cluster2258,cluster5267,cluster1789,cluster7169,cl…
Biological Process	GO:1901990	regulation of mitotic cell cycle phase transition	26	101	0.0312691	0.298518	cluster10644,cluster10064,cluster6028,cluster6386,cluster9196,cluster6030,cluster5155,cluster9908,cluster9417,cluster6708,cluster3372,cluster4134,cluster2396,cluster10162,cluster8492,cluster2258,cluster10298,cluster8172,cluster8908,cluster10587,cluster2969,cluster2034,cluster8979,cluster6814,cluster6810,cluster9554
Cellular Component	GO:0031248	protein acetyltransferase complex	26	101	0.0312691	0.298518	cluster2050,cluster8780,cluster2181,cluster9981,cluster7093,cluster9986,cluster6588,cluster1861,cluster9731,cluster5611,cluster3782,cluster2177,cluster2027,cluster9358,cluster6948,cluster7193,cluster8237,cluster5756,cluster1737,cluster1398,cluster6860,cluster5368,cluster6952,cluster10461,cluster5887,cluster6644
Cellular Component	GO:1902493	acetyltransferase complex	26	101	0.0312691	0.298518	cluster2050,cluster8780,cluster2181,cluster9981,cluster7093,cluster9986,cluster6588,cluster1861,cluster9731,cluster5611,cluster3782,cluster2177,cluster2027,cluster9358,cluster6948,cluster7193,cluster8237,cluster5756,cluster1737,cluster1398,cluster6860,cluster5368,cluster6952,cluster10461,cluster5887,cluster6644
Biological Process	GO:0043248	proteasome assembly	8	22	0.0313009	0.298518	cluster1725,cluster1945,cluster10142,cluster6450,cluster3828,cluster1334,cluster5426,cluster6697
Cellular Component	GO:0030131	clathrin adaptor complex	8	22	0.0313009	0.298518	cluster8488,cluster8941,cluster10566,cluster6367,cluster1684,cluster6767,cluster2064,cluster9265
Cellular Component	GO:0005849	mRNA cleavage factor complex	10	30	0.0313336	0.298518	cluster2230,cluster9444,cluster4878,cluster1790,cluster4991,cluster7114,cluster5829,cluster6002,cluster8801,cluster10671
Biological Process	GO:0009911	positive regulation of flower development	21	78	0.0314391	0.298518	cluster7518,cluster5567,cluster2418,cluster1467,cluster10404,cluster1806,cluster6761,cluster2638,cluster9846,cluster6432,cluster8940,cluster4878,cluster5829,cluster1905,cluster5072,cluster224,cluster2448,cluster8563,cluster6697,cluster671,cluster6704
Molecular Function	GO:0015932	nucleobase-containing compound transmembrane transporter activity	45	192	0.0314403	0.298518	cluster9193,cluster813,cluster6371,cluster2180,cluster9826,cluster6551,cluster5026,cluster2908,cluster6125,cluster10591,cluster6411,cluster2955,cluster10662,cluster9793,cluster4093,cluster10247,cluster5726,cluster1629,cluster5207,cluster4981,cluster10407,cluster10256,cluster2954,cluster1396,cluster9973,cluster9278,cluster4216,cluster9790,cluster860,cluster2329,cluster2613,cluster6076,cluster2328,…
Biological Process	GO:0006775	fat-soluble vitamin metabolic process	9	26	0.0316674	0.298518	cluster10150,cluster2707,cluster1788,cluster6796,cluster5502,cluster2804,cluster948,cluster4863,cluster9312
Biological Process	GO:0042362	fat-soluble vitamin biosynthetic process	9	26	0.0316674	0.298518	cluster10150,cluster2707,cluster1788,cluster6796,cluster5502,cluster2804,cluster948,cluster4863,cluster9312
Biological Process	GO:0001878	response to yeast	2	2	0.0320972	0.298518	cluster8578,cluster8522
Biological Process	GO:0006014	D-ribose metabolic process	2	2	0.0320972	0.298518	cluster5300,cluster6275
Biological Process	GO:0006218	uridine catabolic process	2	2	0.0320972	0.298518	cluster9732,cluster653
Biological Process	GO:0006808	regulation of nitrogen utilization	2	2	0.0320972	0.298518	cluster5794,cluster6234
Biological Process	GO:0007142	male meiosis II	2	2	0.0320972	0.298518	cluster7266,cluster4442
Biological Process	GO:0010269	response to selenium ion	2	2	0.0320972	0.298518	cluster9125,cluster7091
Biological Process	GO:0010479	stele development	2	2	0.0320972	0.298518	cluster5247,cluster1454
Biological Process	GO:0010767	regulation of transcription from RNA polymerase II promoter in response to UV-induced DNA damage	2	2	0.0320972	0.298518	cluster9709,cluster4835
Biological Process	GO:0018282	metal incorporation into metallo-sulfur cluster	2	2	0.0320972	0.298518	cluster7091,cluster8570
Biological Process	GO:0018283	iron incorporation into metallo-sulfur cluster	2	2	0.0320972	0.298518	cluster7091,cluster8570
Biological Process	GO:0019303	D-ribose catabolic process	2	2	0.0320972	0.298518	cluster5300,cluster6275
Biological Process	GO:0034453	microtubule anchoring	2	2	0.0320972	0.298518	cluster3554,cluster4877
Biological Process	GO:0042306	regulation of protein import into nucleus	2	2	0.0320972	0.298518	cluster6104,cluster9353
Biological Process	GO:0046108	uridine metabolic process	2	2	0.0320972	0.298518	cluster9732,cluster653
Biological Process	GO:0046167	glycerol-3-phosphate biosynthetic process	2	2	0.0320972	0.298518	cluster5534,cluster8308
Biological Process	GO:0051031	tRNA transport	2	2	0.0320972	0.298518	cluster9615,cluster6447
Biological Process	GO:0070143	mitochondrial alanyl-tRNA aminoacylation	2	2	0.0320972	0.298518	cluster5559,cluster1324
Biological Process	GO:0080038	positive regulation of cytokinin-activated signaling pathway	2	2	0.0320972	0.298518	cluster8662,cluster6978
Biological Process	GO:1900180	regulation of protein localization to nucleus	2	2	0.0320972	0.298518	cluster6104,cluster9353
Biological Process	GO:1902459	positive regulation of stem cell population maintenance	2	2	0.0320972	0.298518	cluster6656,cluster2130
Biological Process	GO:1905642	negative regulation of DNA methylation	2	2	0.0320972	0.298518	cluster2854,cluster5138
Cellular Component	GO:0016442	RISC complex	2	2	0.0320972	0.298518	cluster779,cluster2169
Cellular Component	GO:0031332	RNAi effector complex	2	2	0.0320972	0.298518	cluster779,cluster2169
Cellular Component	GO:0032302	MutSbeta complex	2	2	0.0320972	0.298518	cluster10280,cluster4692
Cellular Component	GO:0097431	mitotic spindle pole	2	2	0.0320972	0.298518	cluster3554,cluster4877
Molecular Function	GO:0000182	rDNA binding	2	2	0.0320972	0.298518	cluster10244,cluster3049
Molecular Function	GO:0004370	glycerol kinase activity	2	2	0.0320972	0.298518	cluster5534,cluster8308
Molecular Function	GO:0004475	mannose-1-phosphate guanylyltransferase activity	2	2	0.0320972	0.298518	cluster2138,cluster1969
Molecular Function	GO:0004644	phosphoribosylglycinamide formyltransferase activity	2	2	0.0320972	0.298518	cluster4551,cluster8413
Molecular Function	GO:0004747	ribokinase activity	2	2	0.0320972	0.298518	cluster5300,cluster6275
Molecular Function	GO:0004749	ribose phosphate diphosphokinase activity	2	2	0.0320972	0.298518	cluster1760,cluster1776
Molecular Function	GO:0009976	tocopherol cyclase activity	2	2	0.0320972	0.298518	cluster2804,cluster4863
Molecular Function	GO:0017005	3'-tyrosyl-DNA phosphodiesterase activity	2	2	0.0320972	0.298518	cluster7565,cluster6099
Molecular Function	GO:0033843	xyloglucan 6-xylosyltransferase activity	2	2	0.0320972	0.298518	cluster634,cluster2646
Molecular Function	GO:0036310	annealing helicase activity	2	2	0.0320972	0.298518	cluster5355,cluster3823
Molecular Function	GO:0036381	pyridoxal 5'-phosphate synthase (glutamine hydrolysing) activity	2	2	0.0320972	0.298518	cluster5864,cluster2257
Molecular Function	GO:0042131	thiamine phosphate phosphatase activity	2	2	0.0320972	0.298518	cluster6578,cluster1343
Molecular Function	GO:0047622	adenosine nucleosidase activity	2	2	0.0320972	0.298518	cluster9732,cluster653
Molecular Function	GO:0051507	beta-sitosterol UDP-glucosyltransferase activity	2	2	0.0320972	0.298518	cluster6212,cluster1151
Molecular Function	GO:0070259	tyrosyl-DNA phosphodiesterase activity	2	2	0.0320972	0.298518	cluster7565,cluster6099
Molecular Function	GO:0072585	xanthosine nucleotidase activity	2	2	0.0320972	0.298518	cluster9732,cluster653
Molecular Function	GO:0097617	annealing activity	2	2	0.0320972	0.298518	cluster5355,cluster3823
Molecular Function	GO:0102193	protein-ribulosamine 3-kinase activity	2	2	0.0320972	0.298518	cluster9439,cluster9336
Biological Process	GO:0010118	stomatal movement	82	377	0.0321029	0.298518	cluster7607,cluster7283,cluster4534,cluster1355,cluster6244,cluster8306,cluster6739,cluster8210,cluster6914,cluster4614,cluster2106,cluster8872,cluster5275,cluster4742,cluster8700,cluster8299,cluster10639,cluster10289,cluster1642,cluster63,cluster5119,cluster3647,cluster9489,cluster9286,cluster4344,cluster10666,cluster960,cluster8674,cluster2773,cluster7021,cluster4102,cluster574,cluster9294,clus…
Biological Process	GO:0000460	maturation of 5.8S rRNA	14	47	0.0322145	0.298889	cluster666,cluster4539,cluster8974,cluster5920,cluster2667,cluster2027,cluster10308,cluster10155,cluster4204,cluster6175,cluster6117,cluster1295,cluster4461,cluster10403
Biological Process	GO:0031048	chromatin silencing by small RNA	14	47	0.0322145	0.298889	cluster6950,cluster8398,cluster1467,cluster1440,cluster8830,cluster1777,cluster9833,cluster5691,cluster1019,cluster5041,cluster203,cluster8563,cluster2336,cluster327
Biological Process	GO:0006891	intra-Golgi vesicle-mediated transport	24	92	0.0323401	0.298922	cluster9701,cluster8722,cluster3907,cluster5608,cluster10251,cluster5618,cluster3178,cluster10143,cluster9310,cluster4745,cluster5062,cluster5290,cluster8536,cluster882,cluster2110,cluster7197,cluster993,cluster3859,cluster9023,cluster5748,cluster3721,cluster6873,cluster3036,cluster2877
Biological Process	GO:0034641	cellular nitrogen compound metabolic process	1937	10463	0.0327436	0.298922	cluster8239,cluster8794,cluster1343,cluster10441,cluster10589,cluster8670,cluster8422,cluster9720,cluster8527,cluster8428,cluster10606,cluster5836,cluster4796,cluster7199,cluster5041,cluster834,cluster3414,cluster6312,cluster9107,cluster654,cluster4888,cluster4381,cluster4618,cluster6703,cluster5135,cluster4958,cluster6518,cluster3452,cluster4605,cluster9944,cluster6977,cluster2412,cluster10280,c…
Biological Process	GO:0009939	positive regulation of gibberellic acid mediated signaling pathway	5	11	0.0327556	0.298922	cluster10046,cluster8662,cluster5032,cluster4282,cluster10038
Biological Process	GO:0010019	chloroplast-nucleus signaling pathway	5	11	0.0327556	0.298922	cluster9996,cluster2065,cluster2045,cluster4534,cluster10006
Biological Process	GO:0045736	negative regulation of cyclin-dependent protein serine/threonine kinase activity	5	11	0.0327556	0.298922	cluster9316,cluster10214,cluster4049,cluster10226,cluster4696
Biological Process	GO:0051569	regulation of histone H3-K4 methylation	5	11	0.0327556	0.298922	cluster4783,cluster8588,cluster1081,cluster2251,cluster3504
Biological Process	GO:1904030	negative regulation of cyclin-dependent protein kinase activity	5	11	0.0327556	0.298922	cluster9316,cluster10214,cluster4049,cluster10226,cluster4696
Biological Process	GO:1905784	regulation of anaphase-promoting complex-dependent catabolic process	5	11	0.0327556	0.298922	cluster9749,cluster10235,cluster7879,cluster5693,cluster324
Biological Process	GO:1905786	positive regulation of anaphase-promoting complex-dependent catabolic process	5	11	0.0327556	0.298922	cluster9749,cluster10235,cluster7879,cluster5693,cluster324
Molecular Function	GO:0004373	glycogen (starch) synthase activity	5	11	0.0327556	0.298922	cluster10460,cluster6269,cluster4949,cluster2101,cluster8260
Molecular Function	GO:0009011	starch synthase activity	5	11	0.0327556	0.298922	cluster10460,cluster6269,cluster4949,cluster2101,cluster8260
Molecular Function	GO:0033201	alpha-1,4-glucan synthase activity	5	11	0.0327556	0.298922	cluster10460,cluster6269,cluster4949,cluster2101,cluster8260
Molecular Function	GO:0097027	ubiquitin-protein transferase activator activity	5	11	0.0327556	0.298922	cluster9749,cluster10235,cluster7879,cluster5693,cluster324
Molecular Function	GO:1990757	ubiquitin ligase activator activity	5	11	0.0327556	0.298922	cluster9749,cluster10235,cluster7879,cluster5693,cluster324
Molecular Function	GO:1990825	sequence-specific mRNA binding	5	11	0.0327556	0.298922	cluster9484,cluster4815,cluster10585,cluster1921,cluster10548
Biological Process	GO:0036503	ERAD pathway	31	125	0.0329168	0.299709	cluster9667,cluster6982,cluster6753,cluster3416,cluster2084,cluster5994,cluster10200,cluster966,cluster6702,cluster6523,cluster4923,cluster2523,cluster7155,cluster10470,cluster8168,cluster9657,cluster1666,cluster1907,cluster5599,cluster1909,cluster4270,cluster5217,cluster677,cluster5765,cluster10247,cluster5097,cluster2401,cluster4293,cluster6884,cluster5837,cluster10490
Molecular Function	GO:0016620	oxidoreductase activity, acting on the aldehyde or oxo group of donors, NAD or NADP as acceptor	31	125	0.0329168	0.299709	cluster10669,cluster1411,cluster468,cluster3106,cluster1731,cluster328,cluster2640,cluster265,cluster589,cluster2874,cluster2484,cluster6017,cluster802,cluster6818,cluster1979,cluster9092,cluster2192,cluster8427,cluster600,cluster2044,cluster2502,cluster8514,cluster2518,cluster39,cluster2071,cluster534,cluster1597,cluster4782,cluster9035,cluster7382,cluster5340
Biological Process	GO:0001932	regulation of protein phosphorylation	52	227	0.0329497	0.299709	cluster6517,cluster9577,cluster6195,cluster2462,cluster10142,cluster4529,cluster5263,cluster10285,cluster5904,cluster5407,cluster6914,cluster5195,cluster5120,cluster4393,cluster9530,cluster1006,cluster1599,cluster9286,cluster2663,cluster6354,cluster9316,cluster5161,cluster2381,cluster5731,cluster6454,cluster9486,cluster1859,cluster10214,cluster6377,cluster9230,cluster6258,cluster10226,cluster9053…
Biological Process	GO:0009753	response to jasmonic acid	87	403	0.0331822	0.300268	cluster1354,cluster1316,cluster2307,cluster6620,cluster1282,cluster9890,cluster9464,cluster8611,cluster8306,cluster8522,cluster1858,cluster9058,cluster6586,cluster8656,cluster9501,cluster2880,cluster5119,cluster9988,cluster184,cluster1939,cluster1757,cluster9624,cluster9357,cluster2327,cluster4307,cluster2805,cluster10116,cluster6083,cluster10141,cluster9929,cluster7042,cluster8701,cluster8578,cl…
Biological Process	GO:0015931	nucleobase-containing compound transport	72	327	0.0331852	0.300268	cluster9356,cluster6244,cluster6164,cluster4623,cluster10148,cluster6203,cluster10403,cluster6411,cluster3427,cluster2955,cluster8283,cluster10373,cluster1629,cluster5711,cluster4981,cluster1738,cluster5551,cluster8966,cluster2644,cluster2761,cluster8629,cluster2838,cluster9570,cluster9377,cluster6076,cluster1623,cluster2710,cluster10558,cluster6643,cluster8385,cluster1309,cluster4118,cluster4367…
Biological Process	GO:0097305	response to alcohol	284	1435	0.0332178	0.300268	cluster988,cluster5826,cluster5447,cluster6620,cluster10019,cluster1177,cluster3746,cluster2334,cluster9568,cluster9900,cluster5157,cluster10306,cluster8700,cluster4393,cluster5686,cluster9353,cluster1642,cluster4344,cluster9988,cluster7088,cluster223,cluster10487,cluster10376,cluster10266,cluster2208,cluster9649,cluster5600,cluster413,cluster4978,cluster10031,cluster8072,cluster1487,cluster10276…
Biological Process	GO:0016109	tetraterpenoid biosynthetic process	22	83	0.0332271	0.300268	cluster8859,cluster5362,cluster6575,cluster8740,cluster4534,cluster10570,cluster6998,cluster10177,cluster2548,cluster9514,cluster8522,cluster620,cluster8578,cluster8177,cluster9710,cluster4879,cluster3853,cluster9888,cluster9827,cluster10100,cluster10597,cluster4661
Biological Process	GO:0016117	carotenoid biosynthetic process	22	83	0.0332271	0.300268	cluster8859,cluster5362,cluster6575,cluster8740,cluster4534,cluster10570,cluster6998,cluster10177,cluster2548,cluster9514,cluster8522,cluster620,cluster8578,cluster8177,cluster9710,cluster4879,cluster3853,cluster9888,cluster9827,cluster10100,cluster10597,cluster4661
Biological Process	GO:0032147	activation of protein kinase activity	22	83	0.0332271	0.300268	cluster6517,cluster9577,cluster5161,cluster2381,cluster6914,cluster6377,cluster9230,cluster6258,cluster5195,cluster2099,cluster700,cluster5120,cluster2259,cluster5158,cluster5557,cluster2873,cluster3259,cluster456,cluster1599,cluster1888,cluster9286,cluster2663
Molecular Function	GO:0004712	protein serine/threonine/tyrosine kinase activity	25	97	0.0337348	0.304526	cluster2381,cluster457,cluster3622,cluster2048,cluster1985,cluster5750,cluster2334,cluster6377,cluster460,cluster1056,cluster8521,cluster2259,cluster610,cluster2352,cluster8908,cluster1967,cluster1599,cluster1769,cluster2074,cluster6162,cluster6951,cluster1249,cluster2536,cluster8307,cluster2300
Biological Process	GO:0032543	mitochondrial translation	20	74	0.0338324	0.305077	cluster9660,cluster1765,cluster10343,cluster6723,cluster4520,cluster3162,cluster9619,cluster9639,cluster4549,cluster10338,cluster1035,cluster1324,cluster9534,cluster5559,cluster9757,cluster1900,cluster1404,cluster3404,cluster5238,cluster1521
Biological Process	GO:0009083	branched-chain amino acid catabolic process	18	65	0.0340164	0.306061	cluster8653,cluster10061,cluster1154,cluster6249,cluster5802,cluster802,cluster8760,cluster2447,cluster4132,cluster8697,cluster4466,cluster4712,cluster5852,cluster9375,cluster8388,cluster3687,cluster10039,cluster5571
Biological Process	GO:0010020	chloroplast fission	13	43	0.0340517	0.306061	cluster6999,cluster10263,cluster10543,cluster6053,cluster7189,cluster4561,cluster3700,cluster4671,cluster4776,cluster8775,cluster6993,cluster1786,cluster1954
Biological Process	GO:0043572	plastid fission	13	43	0.0340517	0.306061	cluster6999,cluster10263,cluster10543,cluster6053,cluster7189,cluster4561,cluster3700,cluster4671,cluster4776,cluster8775,cluster6993,cluster1786,cluster1954
Biological Process	GO:0009161	ribonucleoside monophosphate metabolic process	79	363	0.0344019	0.308876	cluster8702,cluster6135,cluster8508,cluster6015,cluster4431,cluster5862,cluster8489,cluster7199,cluster621,cluster8282,cluster2362,cluster10612,cluster6773,cluster5873,cluster10529,cluster7162,cluster2577,cluster3386,cluster2803,cluster4051,cluster2516,cluster6280,cluster5340,cluster912,cluster6781,cluster2432,cluster7125,cluster4554,cluster6875,cluster5136,cluster8243,cluster2153,cluster1014,clu…
Biological Process	GO:0043549	regulation of kinase activity	50	218	0.0351682	0.315418	cluster6517,cluster9577,cluster6195,cluster2462,cluster10142,cluster4529,cluster5263,cluster10285,cluster5904,cluster5407,cluster6914,cluster5195,cluster5120,cluster4393,cluster9530,cluster1006,cluster1599,cluster9286,cluster2663,cluster6354,cluster9316,cluster5161,cluster2381,cluster5731,cluster6454,cluster9486,cluster1859,cluster10214,cluster6377,cluster9230,cluster6258,cluster10226,cluster9053…
Biological Process	GO:0006302	double-strand break repair	68	308	0.0356096	0.318618	cluster9171,cluster10457,cluster6025,cluster8422,cluster6092,cluster4999,cluster9900,cluster9515,cluster10495,cluster5870,cluster4618,cluster10202,cluster10362,cluster4909,cluster6099,cluster3426,cluster7565,cluster6534,cluster1655,cluster2791,cluster10424,cluster9332,cluster2886,cluster3823,cluster940,cluster4842,cluster3092,cluster4149,cluster9434,cluster8761,cluster5267,cluster8773,cluster5583…
Molecular Function	GO:0033218	amide binding	41	174	0.035618	0.318618	cluster10616,cluster3050,cluster6223,cluster5111,cluster2684,cluster2655,cluster1478,cluster8206,cluster3878,cluster6778,cluster6394,cluster7036,cluster8266,cluster3047,cluster1904,cluster7085,cluster1479,cluster5948,cluster10289,cluster507,cluster1196,cluster5716,cluster1848,cluster4881,cluster10351,cluster10568,cluster2584,cluster3045,cluster1956,cluster3523,cluster6102,cluster9352,cluster6480,…
Biological Process	GO:0050801	ion homeostasis	126	605	0.0356396	0.318618	cluster6006,cluster8757,cluster9094,cluster8329,cluster5549,cluster2020,cluster4861,cluster3391,cluster238,cluster10313,cluster6739,cluster12,cluster4564,cluster9219,cluster10567,cluster6052,cluster6966,cluster1934,cluster1796,cluster5634,cluster10065,cluster9099,cluster9579,cluster646,cluster6156,cluster6553,cluster5183,cluster741,cluster2926,cluster9523,cluster5340,cluster3317,cluster8925,clust…
Biological Process	GO:0006004	fucose metabolic process	21	79	0.0358118	0.319505	cluster1998,cluster2363,cluster1780,cluster1148,cluster954,cluster722,cluster1120,cluster790,cluster4876,cluster9999,cluster10595,cluster1889,cluster9549,cluster446,cluster300,cluster8981,cluster1991,cluster9952,cluster2614,cluster3086,cluster676
Cellular Component	GO:0009654	photosystem II oxygen evolving complex	12	39	0.0358538	0.319505	cluster6400,cluster6020,cluster10238,cluster8616,cluster6294,cluster9770,cluster5350,cluster9526,cluster6672,cluster8565,cluster4583,cluster6841
Molecular Function	GO:0046912	transferase activity, transferring acyl groups, acyl groups converted into alkyl on transfer	12	39	0.0358538	0.319505	cluster9076,cluster9341,cluster9025,cluster8891,cluster1230,cluster990,cluster6561,cluster1180,cluster10627,cluster4272,cluster748,cluster8895
Biological Process	GO:0009932	cell tip growth	59	263	0.0359102	0.319666	cluster8515,cluster5420,cluster10211,cluster603,cluster3178,cluster2297,cluster2909,cluster973,cluster8302,cluster1957,cluster2597,cluster1380,cluster5290,cluster10430,cluster9311,cluster8590,cluster768,cluster3566,cluster141,cluster353,cluster1052,cluster1737,cluster3628,cluster10229,cluster737,cluster2609,cluster1540,cluster9960,cluster4519,cluster2244,cluster9389,cluster2288,cluster9715,cluste…
Biological Process	GO:0009123	nucleoside monophosphate metabolic process	80	369	0.036254	0.322382	cluster8702,cluster6135,cluster8508,cluster6015,cluster4431,cluster5862,cluster8489,cluster7199,cluster621,cluster8282,cluster2362,cluster10612,cluster6773,cluster5873,cluster10529,cluster7162,cluster2577,cluster3386,cluster2803,cluster4051,cluster2516,cluster6280,cluster5340,cluster912,cluster6781,cluster2432,cluster7125,cluster4554,cluster6875,cluster5136,cluster8243,cluster2153,cluster1014,clu…
Cellular Component	GO:0005856	cytoskeleton	170	835	0.0363263	0.322393	cluster1910,cluster10211,cluster10667,cluster4612,cluster10284,cluster1842,cluster1330,cluster4846,cluster1897,cluster1670,cluster9371,cluster9353,cluster8908,cluster5255,cluster3697,cluster5848,cluster9194,cluster257,cluster8568,cluster8783,cluster10678,cluster6612,cluster3329,cluster786,cluster9365,cluster3233,cluster9908,cluster1892,cluster1562,cluster2998,cluster9230,cluster9014,cluster1938,c…
Biological Process	GO:0006813	potassium ion transport	31	126	0.0363876	0.322393	cluster9875,cluster2418,cluster10171,cluster8652,cluster4649,cluster3642,cluster9928,cluster5627,cluster542,cluster5022,cluster4616,cluster2370,cluster2296,cluster5125,cluster364,cluster5048,cluster6739,cluster329,cluster9560,cluster762,cluster6052,cluster4189,cluster9080,cluster1796,cluster675,cluster9064,cluster62,cluster6507,cluster739,cluster169,cluster5129
Biological Process	GO:0010345	suberin biosynthetic process	19	70	0.0364099	0.322393	cluster202,cluster1729,cluster2084,cluster10200,cluster10013,cluster4923,cluster2208,cluster1528,cluster7155,cluster5739,cluster1907,cluster8427,cluster2044,cluster2518,cluster4782,cluster6892,cluster7382,cluster133,cluster10490
Molecular Function	GO:0004177	aminopeptidase activity	19	70	0.0364099	0.322393	cluster5555,cluster9601,cluster6134,cluster580,cluster1478,cluster1323,cluster1956,cluster8525,cluster6469,cluster4141,cluster9574,cluster3063,cluster5334,cluster9057,cluster1588,cluster2496,cluster2942,cluster2234,cluster3568
Biological Process	GO:0017148	negative regulation of translation	44	189	0.0366154	0.32387	cluster6950,cluster8532,cluster5470,cluster5702,cluster6711,cluster9831,cluster6980,cluster5041,cluster9797,cluster1492,cluster5157,cluster9436,cluster9231,cluster5414,cluster7131,cluster5135,cluster1279,cluster315,cluster10554,cluster8738,cluster5551,cluster9718,cluster1840,cluster9488,cluster10493,cluster10301,cluster5691,cluster7042,cluster4100,cluster522,cluster1813,cluster6710,cluster10450,c…
Molecular Function	GO:0003690	double-stranded DNA binding	228	1141	0.0366589	0.323911	cluster6494,cluster5763,cluster8719,cluster6393,cluster5541,cluster2445,cluster5826,cluster5378,cluster7006,cluster5836,cluster5588,cluster4796,cluster9800,cluster5234,cluster8678,cluster4618,cluster2019,cluster9806,cluster4965,cluster3034,cluster540,cluster9873,cluster9447,cluster8588,cluster5228,cluster421,cluster10092,cluster10280,cluster831,cluster1681,cluster6261,cluster1941,cluster8347,clus…
Biological Process	GO:0043412	macromolecule modification	1006	5351	0.0367848	0.32468	cluster6533,cluster6306,cluster3263,cluster1171,cluster1354,cluster1616,cluster2228,cluster9890,cluster5561,cluster6557,cluster6041,cluster8460,cluster5157,cluster3414,cluster2251,cluster8717,cluster3726,cluster654,cluster8700,cluster8172,cluster8683,cluster9263,cluster4918,cluster2493,cluster9487,cluster1137,cluster5308,cluster6040,cluster3223,cluster9944,cluster9057,cluster10092,cluster9815,clu…
Biological Process	GO:0009850	auxin metabolic process	28	112	0.0373209	0.327116	cluster5377,cluster5637,cluster9102,cluster562,cluster649,cluster705,cluster1177,cluster9807,cluster10242,cluster4888,cluster1484,cluster10258,cluster5038,cluster1033,cluster2731,cluster6667,cluster5845,cluster1582,cluster4191,cluster6320,cluster624,cluster5116,cluster7088,cluster6600,cluster6196,cluster1378,cluster868,cluster1239
Molecular Function	GO:0000978	RNA polymerase II core promoter proximal region sequence-specific DNA binding	28	112	0.0373209	0.327116	cluster5826,cluster5276,cluster10385,cluster8173,cluster9093,cluster8828,cluster5836,cluster6556,cluster5975,cluster2831,cluster9630,cluster7146,cluster6448,cluster8678,cluster2260,cluster2019,cluster8734,cluster9836,cluster2823,cluster8727,cluster1658,cluster6422,cluster9712,cluster9586,cluster9738,cluster1815,cluster10323,cluster9095
Biological Process	GO:0000904	cell morphogenesis involved in differentiation	94	441	0.0373534	0.327116	cluster6393,cluster10211,cluster603,cluster2297,cluster2909,cluster2779,cluster5503,cluster5290,cluster9911,cluster10430,cluster3566,cluster353,cluster1052,cluster1737,cluster10229,cluster8567,cluster9960,cluster2244,cluster9389,cluster831,cluster2288,cluster9715,cluster949,cluster6908,cluster5084,cluster893,cluster3460,cluster8576,cluster8709,cluster1351,cluster9332,cluster9550,cluster4174,clust…
Biological Process	GO:0098771	inorganic ion homeostasis	114	544	0.0374608	0.327116	cluster6006,cluster8757,cluster9094,cluster8329,cluster5549,cluster4861,cluster3391,cluster238,cluster10313,cluster6739,cluster12,cluster4564,cluster9219,cluster10567,cluster6052,cluster6966,cluster1934,cluster1796,cluster5634,cluster10065,cluster9099,cluster9579,cluster646,cluster6156,cluster6553,cluster5183,cluster741,cluster2926,cluster9523,cluster3317,cluster767,cluster9928,cluster542,cluster…
Biological Process	GO:0006553	lysine metabolic process	11	35	0.0375524	0.327116	cluster9153,cluster9092,cluster1567,cluster6941,cluster1510,cluster1192,cluster1805,cluster8378,cluster6484,cluster590,cluster6429
Biological Process	GO:0033500	carbohydrate homeostasis	11	35	0.0375524	0.327116	cluster8215,cluster5408,cluster9690,cluster4446,cluster6135,cluster1752,cluster7139,cluster9556,cluster8537,cluster6235,cluster6913
Molecular Function	GO:0051117	ATPase binding	11	35	0.0375524	0.327116	cluster10054,cluster5347,cluster8293,cluster10543,cluster911,cluster9047,cluster6887,cluster8754,cluster2112,cluster3993,cluster9334
Biological Process	GO:0045488	pectin metabolic process	69	314	0.037767	0.327116	cluster6098,cluster4598,cluster2909,cluster1616,cluster1291,cluster3244,cluster10013,cluster1120,cluster8679,cluster1528,cluster5275,cluster1259,cluster2427,cluster236,cluster1041,cluster1052,cluster6780,cluster9920,cluster5059,cluster1339,cluster996,cluster6018,cluster5039,cluster5976,cluster8818,cluster944,cluster6730,cluster1657,cluster8523,cluster2335,cluster8819,cluster6892,cluster3086,clust…
Biological Process	GO:0010927	cellular component assembly involved in morphogenesis	25	98	0.0378161	0.327116	cluster999,cluster7518,cluster9325,cluster5312,cluster8636,cluster8194,cluster2357,cluster2484,cluster1771,cluster227,cluster5194,cluster2638,cluster5849,cluster1829,cluster9101,cluster951,cluster8427,cluster2044,cluster10247,cluster2518,cluster2294,cluster163,cluster4782,cluster8946,cluster7382
Biological Process	GO:0044275	cellular carbohydrate catabolic process	25	98	0.0378161	0.327116	cluster5534,cluster9974,cluster2239,cluster2442,cluster10688,cluster2128,cluster150,cluster917,cluster1336,cluster6245,cluster245,cluster8945,cluster10267,cluster8308,cluster9202,cluster6360,cluster5211,cluster3739,cluster1774,cluster571,cluster892,cluster9348,cluster10381,cluster3780,cluster6520
Biological Process	GO:0072503	cellular divalent inorganic cation homeostasis	25	98	0.0378161	0.327116	cluster767,cluster8418,cluster1097,cluster6995,cluster649,cluster4861,cluster8942,cluster8917,cluster8371,cluster9219,cluster710,cluster4476,cluster6718,cluster5764,cluster5845,cluster9099,cluster1000,cluster556,cluster749,cluster299,cluster6156,cluster5183,cluster585,cluster6840,cluster2671
Biological Process	GO:0000902	cell morphogenesis	157	768	0.0378684	0.327116	cluster9709,cluster6393,cluster10211,cluster2909,cluster2779,cluster5290,cluster9911,cluster10430,cluster6471,cluster1737,cluster10229,cluster8567,cluster9960,cluster9389,cluster2349,cluster831,cluster9715,cluster949,cluster6908,cluster1718,cluster968,cluster9365,cluster9332,cluster10415,cluster6730,cluster9230,cluster6226,cluster6513,cluster1014,cluster5082,cluster1377,cluster10031,cluster5415,c…
Biological Process	GO:0006828	manganese ion transport	6	15	0.0378845	0.327116	cluster8645,cluster577,cluster9462,cluster7255,cluster9219,cluster2312
Biological Process	GO:0009088	threonine biosynthetic process	6	15	0.0378845	0.327116	cluster9092,cluster1567,cluster5403,cluster1805,cluster6484,cluster1754
Biological Process	GO:1903175	fatty alcohol biosynthetic process	6	15	0.0378845	0.327116	cluster8427,cluster2044,cluster4782,cluster7382,cluster9312,cluster2518
Cellular Component	GO:0030897	HOPS complex	6	15	0.0378845	0.327116	cluster9629,cluster5054,cluster9041,cluster8714,cluster8573,cluster10588
Cellular Component	GO:0042645	mitochondrial nucleoid	6	15	0.0378845	0.327116	cluster9781,cluster8954,cluster8662,cluster10182,cluster8279,cluster3444
Molecular Function	GO:0004714	transmembrane receptor protein tyrosine kinase activity	6	15	0.0378845	0.327116	cluster5147,cluster10639,cluster4827,cluster6740,cluster8625,cluster78
Molecular Function	GO:0008375	acetylglucosaminyltransferase activity	6	15	0.0378845	0.327116	cluster9842,cluster8326,cluster3566,cluster6859,cluster1924,cluster9715
Molecular Function	GO:0034485	phosphatidylinositol-3,4,5-trisphosphate 5-phosphatase activity	6	15	0.0378845	0.327116	cluster684,cluster10452,cluster9788,cluster1315,cluster9694,cluster10229
Molecular Function	GO:0035529	NADH pyrophosphatase activity	6	15	0.0378845	0.327116	cluster6219,cluster6163,cluster5689,cluster5844,cluster6956,cluster6573
Biological Process	GO:0006066	alcohol metabolic process	66	299	0.0380493	0.32755	cluster7607,cluster5534,cluster10596,cluster352,cluster3672,cluster1187,cluster8949,cluster2036,cluster1774,cluster10478,cluster8427,cluster3171,cluster9184,cluster2518,cluster6045,cluster8165,cluster6318,cluster7382,cluster625,cluster6250,cluster8777,cluster2208,cluster10267,cluster2002,cluster10150,cluster10408,cluster258,cluster647,cluster8799,cluster5087,cluster1906,cluster4957,cluster1572,cl…
Biological Process	GO:0051028	mRNA transport	52	229	0.0380978	0.32755	cluster2269,cluster9356,cluster6244,cluster6164,cluster8910,cluster4623,cluster10148,cluster1492,cluster6203,cluster3427,cluster8560,cluster8283,cluster5948,cluster10373,cluster9756,cluster2724,cluster2533,cluster9631,cluster5711,cluster2555,cluster1738,cluster5551,cluster2644,cluster10346,cluster2015,cluster2761,cluster8629,cluster2838,cluster9570,cluster9377,cluster1750,cluster6657,cluster377,c…
Biological Process	GO:0032269	negative regulation of cellular protein metabolic process	65	294	0.0381271	0.32755	cluster6950,cluster2253,cluster8532,cluster5041,cluster9797,cluster5157,cluster5870,cluster4393,cluster5135,cluster8588,cluster8738,cluster9282,cluster5551,cluster9718,cluster9316,cluster7042,cluster522,cluster4100,cluster1813,cluster952,cluster5297,cluster2726,cluster5883,cluster1843,cluster2291,cluster6643,cluster4049,cluster9459,cluster5470,cluster4970,cluster5702,cluster6711,cluster9831,clust…
Biological Process	GO:0006071	glycerol metabolic process	14	48	0.0382096	0.32755	cluster5534,cluster2002,cluster10596,cluster1774,cluster8539,cluster967,cluster352,cluster1509,cluster9682,cluster647,cluster10267,cluster8308,cluster1973,cluster6013
Biological Process	GO:0019400	alditol metabolic process	14	48	0.0382096	0.32755	cluster5534,cluster2002,cluster10596,cluster1774,cluster8539,cluster967,cluster352,cluster1509,cluster9682,cluster647,cluster10267,cluster8308,cluster1973,cluster6013
Biological Process	GO:0032885	regulation of polysaccharide biosynthetic process	14	48	0.0382096	0.32755	cluster900,cluster6501,cluster1058,cluster9494,cluster9166,cluster7303,cluster8189,cluster1083,cluster4460,cluster1716,cluster4581,cluster10626,cluster3470,cluster8404
Biological Process	GO:0060966	regulation of gene silencing by RNA	14	48	0.0382096	0.32755	cluster9436,cluster2318,cluster5297,cluster1279,cluster1843,cluster9833,cluster7025,cluster1019,cluster10248,cluster2291,cluster522,cluster1941,cluster4367,cluster4189
Biological Process	GO:0006778	porphyrin-containing compound metabolic process	63	284	0.038255	0.327603	cluster9559,cluster8653,cluster4966,cluster4333,cluster8959,cluster4534,cluster2648,cluster5085,cluster7984,cluster5613,cluster2920,cluster3271,cluster2036,cluster8872,cluster1879,cluster8209,cluster6858,cluster6148,cluster10400,cluster6274,cluster600,cluster10135,cluster205,cluster5940,cluster7158,cluster8889,cluster3353,cluster10164,cluster8448,cluster9312,cluster5362,cluster5769,cluster2431,cl…
Biological Process	GO:0046128	purine ribonucleoside metabolic process	20	75	0.0386066	0.327833	cluster6529,cluster3959,cluster2918,cluster2281,cluster8702,cluster5253,cluster2153,cluster5110,cluster6150,cluster8538,cluster6160,cluster3881,cluster7162,cluster1482,cluster6161,cluster6662,cluster1115,cluster1982,cluster8543,cluster6783
Biological Process	GO:0000710	meiotic mismatch repair	10	31	0.0390431	0.327833	cluster9650,cluster840,cluster5541,cluster4692,cluster6972,cluster3068,cluster9918,cluster8320,cluster9843,cluster6791
Biological Process	GO:0006882	cellular zinc ion homeostasis	10	31	0.0390431	0.327833	cluster9099,cluster8418,cluster1000,cluster299,cluster6156,cluster8917,cluster8371,cluster585,cluster6840,cluster2671
Cellular Component	GO:0010494	cytoplasmic stress granule	10	31	0.0390431	0.327833	cluster7074,cluster5734,cluster487,cluster2269,cluster8968,cluster5543,cluster2039,cluster2169,cluster9945,cluster9465
Molecular Function	GO:0010385	double-stranded methylated DNA binding	10	31	0.0390431	0.327833	cluster8446,cluster1594,cluster1800,cluster6437,cluster854,cluster4134,cluster2034,cluster1681,cluster9978,cluster1647
Biological Process	GO:0006419	alanyl-tRNA aminoacylation	4	8	0.0391113	0.327833	cluster5559,cluster1324,cluster10510,cluster3860
Biological Process	GO:0009229	thiamine diphosphate biosynthetic process	4	8	0.0391113	0.327833	cluster9901,cluster4242,cluster2687,cluster8513
Biological Process	GO:0019405	alditol catabolic process	4	8	0.0391113	0.327833	cluster5534,cluster1774,cluster10267,cluster8308
Biological Process	GO:0019563	glycerol catabolic process	4	8	0.0391113	0.327833	cluster5534,cluster1774,cluster10267,cluster8308
Biological Process	GO:0042357	thiamine diphosphate metabolic process	4	8	0.0391113	0.327833	cluster9901,cluster4242,cluster2687,cluster8513
Biological Process	GO:0051415	interphase microtubule nucleation by interphase microtubule organizing center	4	8	0.0391113	0.327833	cluster10009,cluster4846,cluster5413,cluster5255
Biological Process	GO:0051418	microtubule nucleation by microtubule organizing center	4	8	0.0391113	0.327833	cluster10009,cluster4846,cluster5413,cluster5255
Biological Process	GO:0070127	tRNA aminoacylation for mitochondrial protein translation	4	8	0.0391113	0.327833	cluster1765,cluster5559,cluster1324,cluster1521
Biological Process	GO:0071763	nuclear membrane organization	4	8	0.0391113	0.327833	cluster9756,cluster8283,cluster9124,cluster4715
Cellular Component	GO:0005880	nuclear microtubule	4	8	0.0391113	0.327833	cluster5848,cluster9485,cluster8755,cluster6514
Cellular Component	GO:0030875	rDNA protrusion	4	8	0.0391113	0.327833	cluster1356,cluster1172,cluster9332,cluster5415
Molecular Function	GO:0000996	core DNA-dependent RNA polymerase binding promoter specificity activity	4	8	0.0391113	0.327833	cluster9725,cluster6055,cluster9271,cluster6152
Molecular Function	GO:0004813	alanine-tRNA ligase activity	4	8	0.0391113	0.327833	cluster5559,cluster1324,cluster10510,cluster3860
Molecular Function	GO:0016987	sigma factor activity	4	8	0.0391113	0.327833	cluster9725,cluster6055,cluster9271,cluster6152
Molecular Function	GO:0043015	gamma-tubulin binding	4	8	0.0391113	0.327833	cluster10009,cluster4846,cluster5413,cluster5255
Molecular Function	GO:0051748	UTP-monosaccharide-1-phosphate uridylyltransferase activity	4	8	0.0391113	0.327833	cluster9394,cluster4607,cluster9804,cluster1229
Biological Process	GO:0009765	photosynthesis, light harvesting	16	57	0.0391574	0.327833	cluster1119,cluster6677,cluster6765,cluster1689,cluster3674,cluster9008,cluster8509,cluster6559,cluster6031,cluster10655,cluster5706,cluster7008,cluster4735,cluster6630,cluster9881,cluster4478
Biological Process	GO:0048468	cell development	125	602	0.0391859	0.327833	cluster6393,cluster10211,cluster603,cluster2297,cluster9720,cluster2909,cluster2779,cluster5503,cluster10349,cluster5290,cluster9911,cluster10430,cluster4888,cluster3566,cluster5455,cluster353,cluster2646,cluster1737,cluster1052,cluster1642,cluster10229,cluster374,cluster8567,cluster9960,cluster588,cluster2244,cluster9389,cluster224,cluster831,cluster2288,cluster9715,cluster949,cluster6908,cluste…
Biological Process	GO:0140053	mitochondrial gene expression	23	89	0.039309	0.328533	cluster9660,cluster1765,cluster10343,cluster6723,cluster4520,cluster3162,cluster9619,cluster9639,cluster4549,cluster10338,cluster1035,cluster512,cluster1324,cluster9534,cluster5559,cluster8183,cluster9757,cluster3440,cluster1900,cluster1404,cluster3404,cluster5238,cluster1521
Biological Process	GO:0007127	meiosis I	45	195	0.0398686	0.331039	cluster840,cluster9171,cluster5541,cluster8422,cluster6953,cluster9259,cluster8669,cluster3372,cluster8927,cluster10495,cluster6193,cluster4692,cluster9372,cluster10280,cluster8631,cluster7149,cluster452,cluster1551,cluster9843,cluster6370,cluster796,cluster9650,cluster9429,cluster5747,cluster6534,cluster1655,cluster6972,cluster9918,cluster8320,cluster940,cluster8795,cluster629,cluster10328,clust…
Biological Process	GO:0006772	thiamine metabolic process	7	19	0.0401301	0.331039	cluster6578,cluster9901,cluster1733,cluster1343,cluster4242,cluster2687,cluster8513
Biological Process	GO:0010196	nonphotochemical quenching	7	19	0.0401301	0.331039	cluster3001,cluster9787,cluster8500,cluster6709,cluster6630,cluster2503,cluster10603
Biological Process	GO:0010267	production of ta-siRNAs involved in RNA interference	7	19	0.0401301	0.331039	cluster6688,cluster779,cluster3427,cluster2015,cluster9631,cluster1738,cluster8480
Biological Process	GO:0042723	thiamine-containing compound metabolic process	7	19	0.0401301	0.331039	cluster6578,cluster9901,cluster1733,cluster1343,cluster4242,cluster2687,cluster8513
Biological Process	GO:0045338	farnesyl diphosphate metabolic process	7	19	0.0401301	0.331039	cluster9076,cluster8578,cluster2548,cluster10443,cluster9341,cluster8522,cluster2634
Biological Process	GO:0046885	regulation of hormone biosynthetic process	7	19	0.0401301	0.331039	cluster1033,cluster9102,cluster6600,cluster6196,cluster5845,cluster649,cluster1582
Biological Process	GO:1990066	energy quenching	7	19	0.0401301	0.331039	cluster3001,cluster9787,cluster8500,cluster6709,cluster6630,cluster2503,cluster10603
Cellular Component	GO:0000808	origin recognition complex	7	19	0.0401301	0.331039	cluster9338,cluster4134,cluster2034,cluster1953,cluster9452,cluster5400,cluster4796
Cellular Component	GO:0031519	PcG protein complex	7	19	0.0401301	0.331039	cluster5975,cluster5642,cluster8905,cluster8882,cluster4771,cluster4969,cluster1724
Cellular Component	GO:0070652	HAUS complex	7	19	0.0401301	0.331039	cluster7171,cluster1946,cluster9038,cluster9018,cluster818,cluster4651,cluster1155
Molecular Function	GO:0070182	DNA polymerase binding	7	19	0.0401301	0.331039	cluster4717,cluster1743,cluster6025,cluster10362,cluster10341,cluster3999,cluster3964
Biological Process	GO:0032350	regulation of hormone metabolic process	9	27	0.0401644	0.331039	cluster1033,cluster9102,cluster5845,cluster649,cluster1582,cluster10497,cluster9977,cluster6196,cluster6600
Cellular Component	GO:0033588	Elongator holoenzyme complex	9	27	0.0401644	0.331039	cluster3196,cluster4359,cluster6642,cluster5687,cluster10136,cluster1459,cluster5857,cluster9930,cluster4032
Biological Process	GO:1901987	regulation of cell cycle phase transition	27	108	0.0403028	0.331852	cluster10644,cluster10064,cluster6028,cluster6386,cluster9196,cluster6030,cluster5155,cluster9908,cluster9417,cluster6708,cluster3372,cluster4134,cluster2396,cluster10162,cluster8492,cluster2258,cluster10298,cluster8172,cluster2203,cluster8908,cluster10587,cluster2969,cluster2034,cluster8979,cluster6814,cluster6810,cluster9554
Biological Process	GO:0051187	cofactor catabolic process	21	80	0.0406187	0.332847	cluster8653,cluster4966,cluster4534,cluster539,cluster5630,cluster5085,cluster9514,cluster8453,cluster6163,cluster3271,cluster6327,cluster5078,cluster2036,cluster8872,cluster2639,cluster5229,cluster10135,cluster8343,cluster3353,cluster7150,cluster7031
Biological Process	GO:0010229	inflorescence development	13	44	0.0406498	0.332847	cluster6517,cluster5161,cluster1377,cluster1479,cluster1337,cluster9327,cluster5007,cluster9706,cluster671,cluster6697,cluster6497,cluster2099,cluster6704
Biological Process	GO:0000463	maturation of LSU-rRNA from tricistronic rRNA transcript (SSU-rRNA, 5.8S rRNA, LSU-rRNA)	8	23	0.0406631	0.332847	cluster8254,cluster1379,cluster5920,cluster2027,cluster10308,cluster10155,cluster10355,cluster4734
Biological Process	GO:0043174	nucleoside salvage	8	23	0.0406631	0.332847	cluster3881,cluster8702,cluster7162,cluster4883,cluster6161,cluster621,cluster8282,cluster6783
Cellular Component	GO:0000176	nuclear exosome (RNase complex)	8	23	0.0406631	0.332847	cluster3571,cluster4539,cluster2667,cluster9405,cluster6175,cluster1295,cluster6117,cluster9461
Cellular Component	GO:0000177	cytoplasmic exosome (RNase complex)	8	23	0.0406631	0.332847	cluster8662,cluster3571,cluster10182,cluster8954,cluster9405,cluster6175,cluster6117,cluster9461
Biological Process	GO:0034285	response to disaccharide	32	132	0.0409147	0.334214	cluster5787,cluster10398,cluster10191,cluster9730,cluster9623,cluster6604,cluster10656,cluster5044,cluster4796,cluster10349,cluster5737,cluster8210,cluster5137,cluster1056,cluster8258,cluster374,cluster5400,cluster5794,cluster6169,cluster6057,cluster10057,cluster10376,cluster539,cluster463,cluster8478,cluster8498,cluster8945,cluster9665,cluster4032,cluster4446,cluster8814,cluster1678
Biological Process	GO:0050657	nucleic acid transport	59	265	0.0409904	0.334214	cluster2269,cluster9356,cluster6244,cluster6164,cluster8910,cluster4623,cluster10148,cluster1492,cluster6203,cluster10403,cluster3427,cluster8560,cluster8283,cluster789,cluster5948,cluster10373,cluster9756,cluster2724,cluster2533,cluster9631,cluster5711,cluster2555,cluster1738,cluster9615,cluster5551,cluster8966,cluster2644,cluster10346,cluster2015,cluster2761,cluster8629,cluster6447,cluster2838,…
Biological Process	GO:0050658	RNA transport	59	265	0.0409904	0.334214	cluster2269,cluster9356,cluster6244,cluster6164,cluster8910,cluster4623,cluster10148,cluster1492,cluster6203,cluster10403,cluster3427,cluster8560,cluster8283,cluster789,cluster5948,cluster10373,cluster9756,cluster2724,cluster2533,cluster9631,cluster5711,cluster2555,cluster1738,cluster9615,cluster5551,cluster8966,cluster2644,cluster10346,cluster2015,cluster2761,cluster8629,cluster6447,cluster2838,…
Biological Process	GO:0051236	establishment of RNA localization	59	265	0.0409904	0.334214	cluster2269,cluster9356,cluster6244,cluster6164,cluster8910,cluster4623,cluster10148,cluster1492,cluster6203,cluster10403,cluster3427,cluster8560,cluster8283,cluster789,cluster5948,cluster10373,cluster9756,cluster2724,cluster2533,cluster9631,cluster5711,cluster2555,cluster1738,cluster9615,cluster5551,cluster8966,cluster2644,cluster10346,cluster2015,cluster2761,cluster8629,cluster6447,cluster2838,…
Biological Process	GO:0031122	cytoplasmic microtubule organization	19	71	0.0416293	0.337666	cluster10009,cluster1655,cluster1118,cluster9365,cluster5244,cluster2057,cluster940,cluster4846,cluster5413,cluster9434,cluster9014,cluster10334,cluster1140,cluster5255,cluster2244,cluster3911,cluster9794,cluster1802,cluster2133
Biological Process	GO:0044724	single-organism carbohydrate catabolic process	41	176	0.0419705	0.337666	cluster9798,cluster5534,cluster6135,cluster4431,cluster2161,cluster7199,cluster5086,cluster8308,cluster2362,cluster3739,cluster1774,cluster1018,cluster892,cluster1326,cluster293,cluster4051,cluster534,cluster970,cluster330,cluster6280,cluster941,cluster6275,cluster5340,cluster912,cluster2432,cluster1752,cluster150,cluster845,cluster6235,cluster8945,cluster10267,cluster1014,cluster5300,cluster8940…
Biological Process	GO:0009082	branched-chain amino acid biosynthetic process	15	53	0.0419763	0.337666	cluster9092,cluster5113,cluster8355,cluster9636,cluster990,cluster614,cluster2569,cluster7026,cluster6698,cluster1231,cluster1661,cluster1619,cluster2459,cluster4276,cluster1152
Biological Process	GO:0009226	nucleotide-sugar biosynthetic process	15	53	0.0419763	0.337666	cluster754,cluster4356,cluster1792,cluster501,cluster5858,cluster1747,cluster6687,cluster4607,cluster8505,cluster10415,cluster1176,cluster2138,cluster9470,cluster2983,cluster1969
Molecular Function	GO:0005085	guanyl-nucleotide exchange factor activity	25	99	0.0422537	0.337666	cluster1665,cluster703,cluster2307,cluster6198,cluster9533,cluster4039,cluster965,cluster5239,cluster4016,cluster10574,cluster10479,cluster9878,cluster172,cluster8736,cluster1005,cluster5431,cluster6771,cluster5778,cluster2308,cluster893,cluster4738,cluster938,cluster10140,cluster2633,cluster2883
Biological Process	GO:0010638	positive regulation of organelle organization	43	186	0.0425646	0.337666	cluster2253,cluster972,cluster5470,cluster10009,cluster2526,cluster1882,cluster1081,cluster9831,cluster6708,cluster2251,cluster8340,cluster5643,cluster5870,cluster2089,cluster4539,cluster1800,cluster1227,cluster8884,cluster5255,cluster10683,cluster1724,cluster10587,cluster224,cluster4110,cluster7149,cluster5084,cluster9691,cluster10644,cluster10678,cluster6612,cluster4164,cluster8492,cluster4149,…
Biological Process	GO:0006418	tRNA aminoacylation for protein translation	44	191	0.0428124	0.337666	cluster2788,cluster1765,cluster6465,cluster4995,cluster5150,cluster3145,cluster1035,cluster3864,cluster9074,cluster4381,cluster3974,cluster755,cluster5559,cluster2109,cluster5197,cluster10510,cluster8792,cluster154,cluster6923,cluster1371,cluster1579,cluster2945,cluster780,cluster10098,cluster9619,cluster1591,cluster4549,cluster9697,cluster1324,cluster9948,cluster6566,cluster10423,cluster1520,clu…
Biological Process	GO:0009108	coenzyme biosynthetic process	67	306	0.0428663	0.337666	cluster7607,cluster5127,cluster9901,cluster6153,cluster9199,cluster2286,cluster1180,cluster2257,cluster3570,cluster2362,cluster10306,cluster361,cluster6637,cluster2960,cluster4051,cluster8513,cluster4320,cluster2199,cluster10288,cluster5864,cluster2687,cluster10513,cluster4242,cluster8895,cluster5930,cluster6383,cluster5229,cluster2241,cluster7094,cluster8349,cluster6713,cluster8732,cluster9082,c…
Cellular Component	GO:0099081	supramolecular polymer	102	485	0.0429844	0.337666	cluster1910,cluster8755,cluster10667,cluster6030,cluster4612,cluster3273,cluster6514,cluster4846,cluster1897,cluster1670,cluster9371,cluster10506,cluster5255,cluster6344,cluster5848,cluster2244,cluster4542,cluster4776,cluster9194,cluster257,cluster427,cluster8568,cluster10678,cluster5843,cluster786,cluster9365,cluster3233,cluster1892,cluster2998,cluster2165,cluster9014,cluster1938,cluster6137,clu…
Cellular Component	GO:0099512	supramolecular fiber	102	485	0.0429844	0.337666	cluster1910,cluster8755,cluster10667,cluster6030,cluster4612,cluster3273,cluster6514,cluster4846,cluster1897,cluster1670,cluster9371,cluster10506,cluster5255,cluster6344,cluster5848,cluster2244,cluster4542,cluster4776,cluster9194,cluster257,cluster427,cluster8568,cluster10678,cluster5843,cluster786,cluster9365,cluster3233,cluster1892,cluster2998,cluster2165,cluster9014,cluster1938,cluster6137,clu…
Cellular Component	GO:0099513	polymeric cytoskeletal fiber	102	485	0.0429844	0.337666	cluster1910,cluster8755,cluster10667,cluster6030,cluster4612,cluster3273,cluster6514,cluster4846,cluster1897,cluster1670,cluster9371,cluster10506,cluster5255,cluster6344,cluster5848,cluster2244,cluster4542,cluster4776,cluster9194,cluster257,cluster427,cluster8568,cluster10678,cluster5843,cluster786,cluster9365,cluster3233,cluster1892,cluster2998,cluster2165,cluster9014,cluster1938,cluster6137,clu…
Biological Process	GO:0000132	establishment of mitotic spindle orientation	3	5	0.0431545	0.337666	cluster6446,cluster3554,cluster4877
Biological Process	GO:0001325	formation of extrachromosomal circular DNA	3	5	0.0431545	0.337666	cluster6025,cluster10362,cluster3964
Biological Process	GO:0009828	plant-type cell wall loosening	3	5	0.0431545	0.337666	cluster2306,cluster819,cluster3260
Biological Process	GO:0031590	wybutosine metabolic process	3	5	0.0431545	0.337666	cluster6554,cluster4451,cluster6772
Biological Process	GO:0031591	wybutosine biosynthetic process	3	5	0.0431545	0.337666	cluster6554,cluster4451,cluster6772
Biological Process	GO:0040001	establishment of mitotic spindle localization	3	5	0.0431545	0.337666	cluster6446,cluster3554,cluster4877
Biological Process	GO:0042770	signal transduction in response to DNA damage	3	5	0.0431545	0.337666	cluster10064,cluster3372,cluster10298
Biological Process	GO:0046822	regulation of nucleocytoplasmic transport	3	5	0.0431545	0.337666	cluster6104,cluster9353,cluster10447
Biological Process	GO:0048442	sepal development	3	5	0.0431545	0.337666	cluster9736,cluster6495,cluster5157
Biological Process	GO:0048464	flower calyx development	3	5	0.0431545	0.337666	cluster9736,cluster6495,cluster5157
Biological Process	GO:0051293	establishment of spindle localization	3	5	0.0431545	0.337666	cluster6446,cluster3554,cluster4877
Biological Process	GO:0051294	establishment of spindle orientation	3	5	0.0431545	0.337666	cluster6446,cluster3554,cluster4877
Biological Process	GO:0051653	spindle localization	3	5	0.0431545	0.337666	cluster6446,cluster3554,cluster4877
Biological Process	GO:0071156	regulation of cell cycle arrest	3	5	0.0431545	0.337666	cluster5870,cluster8987,cluster2054
Biological Process	GO:0071158	positive regulation of cell cycle arrest	3	5	0.0431545	0.337666	cluster5870,cluster8987,cluster2054
Biological Process	GO:0090656	t-circle formation	3	5	0.0431545	0.337666	cluster6025,cluster10362,cluster3964
Biological Process	GO:0090708	specification of plant organ axis polarity	3	5	0.0431545	0.337666	cluster10571,cluster2501,cluster1459
Biological Process	GO:0090737	telomere maintenance via telomere trimming	3	5	0.0431545	0.337666	cluster6025,cluster10362,cluster3964
Biological Process	GO:1902626	assembly of large subunit precursor of preribosome	3	5	0.0431545	0.337666	cluster3502,cluster3165,cluster10403
Biological Process	GO:1904589	regulation of protein import	3	5	0.0431545	0.337666	cluster354,cluster6104,cluster9353
Cellular Component	GO:0000111	nucleotide-excision repair factor 2 complex	3	5	0.0431545	0.337666	cluster4439,cluster6421,cluster10185
Cellular Component	GO:0071942	XPC complex	3	5	0.0431545	0.337666	cluster4439,cluster6421,cluster10185
Molecular Function	GO:0004359	glutaminase activity	3	5	0.0431545	0.337666	cluster2433,cluster5864,cluster3850
Molecular Function	GO:0005534	galactose binding	3	5	0.0431545	0.337666	cluster701,cluster6434,cluster6399
Molecular Function	GO:0010331	gibberellin binding	3	5	0.0431545	0.337666	cluster5032,cluster4282,cluster10038
Molecular Function	GO:0015180	L-alanine transmembrane transporter activity	3	5	0.0431545	0.337666	cluster4872,cluster2486,cluster2196
Molecular Function	GO:0019140	inositol 3-kinase activity	3	5	0.0431545	0.337666	cluster6250,cluster6045,cluster6318
Molecular Function	GO:0022858	alanine transmembrane transporter activity	3	5	0.0431545	0.337666	cluster4872,cluster2486,cluster2196
Molecular Function	GO:0042800	histone methyltransferase activity (H3-K4 specific)	3	5	0.0431545	0.337666	cluster4164,cluster3759,cluster6990
Molecular Function	GO:0045431	flavonol synthase activity	3	5	0.0431545	0.337666	cluster1316,cluster3315,cluster4068
Molecular Function	GO:0070402	NADPH binding	3	5	0.0431545	0.337666	cluster9153,cluster9636,cluster9199
Molecular Function	GO:0102387	2-phenylethanol acetyltransferase activity	3	5	0.0431545	0.337666	cluster2961,cluster5166,cluster6985
Molecular Function	GO:0016796	exonuclease activity, active with either ribo- or deoxyribonucleic acids and producing 5'-phosphomonoesters	30	123	0.0433126	0.338585	cluster9718,cluster4713,cluster9906,cluster9613,cluster10275,cluster8208,cluster9274,cluster5499,cluster10424,cluster3185,cluster2667,cluster10677,cluster8832,cluster6659,cluster1813,cluster4173,cluster9515,cluster10001,cluster4565,cluster3571,cluster6251,cluster4539,cluster1299,cluster9405,cluster3647,cluster6504,cluster270,cluster6175,cluster1295,cluster3426
Molecular Function	GO:0003777	microtubule motor activity	26	104	0.0435418	0.340058	cluster1910,cluster872,cluster1118,cluster857,cluster10667,cluster4612,cluster3233,cluster5130,cluster3273,cluster412,cluster1897,cluster5996,cluster1732,cluster5905,cluster6137,cluster1670,cluster8835,cluster7179,cluster8637,cluster4258,cluster8229,cluster1134,cluster531,cluster1778,cluster257,cluster452
Cellular Component	GO:0005770	late endosome	49	216	0.0436315	0.34044	cluster9758,cluster8791,cluster5203,cluster816,cluster10425,cluster1428,cluster9310,cluster8856,cluster9273,cluster320,cluster1213,cluster8808,cluster8972,cluster10588,cluster9299,cluster6156,cluster1508,cluster9845,cluster1504,cluster671,cluster6697,cluster2467,cluster8576,cluster5768,cluster9041,cluster6198,cluster9294,cluster4608,cluster9481,cluster8762,cluster7073,cluster4387,cluster5115,clus…
Biological Process	GO:0009653	anatomical structure morphogenesis	379	1954	0.0437573	0.340979	cluster1725,cluster9720,cluster2909,cluster8950,cluster3187,cluster2779,cluster1177,cluster5290,cluster4888,cluster1870,cluster8700,cluster6703,cluster5455,cluster5104,cluster1642,cluster10289,cluster5848,cluster9389,cluster9715,cluster1718,cluster9449,cluster9102,cluster1861,cluster9332,cluster10376,cluster4164,cluster10266,cluster6730,cluster1646,cluster9230,cluster1014,cluster10031,cluster5415…
Molecular Function	GO:0048037	cofactor binding	177	877	0.0437824	0.340979	cluster5127,cluster10669,cluster229,cluster9061,cluster1554,cluster9199,cluster6620,cluster442,cluster1862,cluster5079,cluster476,cluster538,cluster1065,cluster10242,cluster2298,cluster8348,cluster600,cluster9402,cluster10268,cluster2097,cluster4139,cluster2852,cluster6123,cluster10509,cluster9154,cluster8888,cluster6867,cluster9035,cluster10364,cluster8925,cluster9275,cluster2798,cluster1636,clu…
Biological Process	GO:0015994	chlorophyll metabolic process	55	246	0.0438856	0.341465	cluster9559,cluster8653,cluster4966,cluster4333,cluster8959,cluster2648,cluster5085,cluster5613,cluster2920,cluster3271,cluster2036,cluster8872,cluster1879,cluster8209,cluster6858,cluster10400,cluster6274,cluster600,cluster10135,cluster205,cluster5940,cluster7158,cluster8889,cluster3353,cluster8448,cluster9312,cluster5362,cluster5769,cluster2431,cluster6882,cluster2966,cluster702,cluster539,clust…
Biological Process	GO:0006793	phosphorus metabolic process	558	2921	0.0441018	0.342234	cluster4914,cluster8702,cluster10606,cluster8949,cluster7199,cluster6557,cluster6041,cluster8460,cluster8683,cluster5873,cluster3223,cluster2803,cluster9815,cluster22,cluster9715,cluster6318,cluster3787,cluster1229,cluster1053,cluster428,cluster1510,cluster5864,cluster6645,cluster6653,cluster9805,cluster6383,cluster9123,cluster494,cluster1487,cluster1032,cluster776,cluster1521,cluster6522,cluster…
Biological Process	GO:0030422	production of siRNA involved in RNA interference	23	90	0.0441381	0.342234	cluster779,cluster2015,cluster5702,cluster8480,cluster9488,cluster10493,cluster2928,cluster203,cluster4100,cluster4189,cluster327,cluster2336,cluster9436,cluster6688,cluster3427,cluster5297,cluster5414,cluster7131,cluster10640,cluster1456,cluster9631,cluster1738,cluster4367
Molecular Function	GO:0051020	GTPase binding	23	90	0.0441381	0.342234	cluster1665,cluster8532,cluster1586,cluster1460,cluster5729,cluster6675,cluster4177,cluster6447,cluster6341,cluster4623,cluster6106,cluster2592,cluster8736,cluster1904,cluster1666,cluster10201,cluster4595,cluster5883,cluster2609,cluster9876,cluster3214,cluster9691,cluster10073
Biological Process	GO:0009744	response to sucrose	31	128	0.0441487	0.342234	cluster5787,cluster6169,cluster10398,cluster10191,cluster9730,cluster9623,cluster6057,cluster10656,cluster5044,cluster539,cluster4796,cluster10376,cluster10057,cluster463,cluster10349,cluster5737,cluster8478,cluster8210,cluster5137,cluster1056,cluster9665,cluster8945,cluster8498,cluster8258,cluster4032,cluster4446,cluster374,cluster5400,cluster5794,cluster8814,cluster1678
Biological Process	GO:0006487	protein N-linked glycosylation	14	49	0.0449595	0.348196	cluster1171,cluster8777,cluster8326,cluster4768,cluster4270,cluster2220,cluster6856,cluster3567,cluster3852,cluster6702,cluster1924,cluster4354,cluster9551,cluster2254
Cellular Component	GO:0099080	supramolecular complex	102	486	0.0450492	0.348567	cluster1910,cluster8755,cluster10667,cluster6030,cluster4612,cluster3273,cluster6514,cluster4846,cluster1897,cluster1670,cluster9371,cluster10506,cluster5255,cluster6344,cluster5848,cluster2244,cluster4542,cluster4776,cluster9194,cluster257,cluster427,cluster8568,cluster10678,cluster5843,cluster786,cluster9365,cluster3233,cluster1892,cluster2998,cluster2165,cluster9014,cluster1938,cluster6137,clu…
Biological Process	GO:0071472	cellular response to salt stress	16	58	0.0453756	0.350768	cluster5826,cluster2333,cluster4861,cluster1177,cluster4174,cluster2041,cluster710,cluster3525,cluster684,cluster8410,cluster1723,cluster2108,cluster5183,cluster9181,cluster6482,cluster6055
Biological Process	GO:0031667	response to nutrient levels	87	409	0.045529	0.351627	cluster7099,cluster10178,cluster9623,cluster1135,cluster5549,cluster1082,cluster1842,cluster4564,cluster4340,cluster6041,cluster9058,cluster5834,cluster9290,cluster1505,cluster9293,cluster5176,cluster8430,cluster10268,cluster9497,cluster10682,cluster1219,cluster1147,cluster10039,cluster8213,cluster6133,cluster1792,cluster2687,cluster6995,cluster6875,cluster4164,cluster10141,cluster8478,cluster849…
Biological Process	GO:0061025	membrane fusion	33	138	0.0456028	0.351733	cluster2344,cluster8441,cluster1903,cluster10425,cluster8573,cluster6449,cluster9310,cluster8626,cluster1540,cluster10588,cluster588,cluster4584,cluster9845,cluster6749,cluster1851,cluster6141,cluster2939,cluster10621,cluster6592,cluster9041,cluster4608,cluster9294,cluster9481,cluster10546,cluster1212,cluster1014,cluster8536,cluster6616,cluster9620,cluster9047,cluster5054,cluster6565,cluster3036
Biological Process	GO:0010208	pollen wall assembly	24	95	0.0456692	0.351733	cluster999,cluster9325,cluster5312,cluster8636,cluster8194,cluster2357,cluster2484,cluster1771,cluster227,cluster5194,cluster2638,cluster5849,cluster1829,cluster9101,cluster951,cluster8427,cluster2044,cluster10247,cluster2518,cluster2294,cluster163,cluster4782,cluster8946,cluster7382
Biological Process	GO:0085029	extracellular matrix assembly	24	95	0.0456692	0.351733	cluster999,cluster9325,cluster5312,cluster8636,cluster8194,cluster2357,cluster2484,cluster1771,cluster227,cluster5194,cluster2638,cluster5849,cluster1829,cluster9101,cluster951,cluster8427,cluster2044,cluster10247,cluster2518,cluster2294,cluster163,cluster4782,cluster8946,cluster7382
Biological Process	GO:0045229	external encapsulating structure organization	230	1159	0.0460091	0.352837	cluster6735,cluster9458,cluster6098,cluster2307,cluster2909,cluster1616,cluster8950,cluster3244,cluster6466,cluster2224,cluster9800,cluster245,cluster823,cluster2990,cluster1829,cluster3396,cluster2427,cluster657,cluster501,cluster1642,cluster6603,cluster2518,cluster8253,cluster1683,cluster1333,cluster9920,cluster1936,cluster9558,cluster2261,cluster1339,cluster9984,cluster996,cluster2442,cluster8…
Biological Process	GO:0032787	monocarboxylic acid metabolic process	233	1175	0.0460889	0.352837	cluster988,cluster4802,cluster10616,cluster2114,cluster1554,cluster1173,cluster10370,cluster476,cluster7199,cluster5510,cluster1180,cluster1065,cluster6471,cluster4890,cluster2362,cluster665,cluster6409,cluster4888,cluster5550,cluster3171,cluster499,cluster1333,cluster5794,cluster2938,cluster10682,cluster949,cluster9035,cluster2143,cluster5362,cluster2432,cluster2811,cluster1636,cluster10353,clus…
Biological Process	GO:0007346	regulation of mitotic cell cycle	63	287	0.0461234	0.352837	cluster6517,cluster9577,cluster6028,cluster2526,cluster6386,cluster10543,cluster6030,cluster9417,cluster6708,cluster3372,cluster6914,cluster2396,cluster10162,cluster5195,cluster3726,cluster8172,cluster1881,cluster1680,cluster8908,cluster1599,cluster9286,cluster10587,cluster2034,cluster6978,cluster6814,cluster2663,cluster6810,cluster796,cluster10064,cluster10644,cluster5161,cluster2381,cluster9196…
Biological Process	GO:0140013	meiotic nuclear division	63	287	0.0461234	0.352837	cluster840,cluster9171,cluster5541,cluster8422,cluster6953,cluster6030,cluster9259,cluster8669,cluster3372,cluster8927,cluster2396,cluster1897,cluster10495,cluster6193,cluster4692,cluster2141,cluster8908,cluster9372,cluster4442,cluster10280,cluster8845,cluster8631,cluster7149,cluster452,cluster1551,cluster9843,cluster6370,cluster796,cluster9650,cluster9429,cluster6534,cluster5747,cluster1655,clus…
Biological Process	GO:0009793	embryo development ending in seed dormancy	186	926	0.0461353	0.352837	cluster5763,cluster4802,cluster8719,cluster3580,cluster2114,cluster371,cluster5588,cluster476,cluster3281,cluster2721,cluster2846,cluster6568,cluster548,cluster4405,cluster10626,cluster3726,cluster10403,cluster8237,cluster8787,cluster272,cluster2019,cluster4854,cluster6697,cluster4738,cluster9035,cluster8347,cluster6398,cluster5999,cluster2327,cluster10071,cluster254,cluster2998,cluster1646,clust…
Biological Process	GO:0072511	divalent inorganic cation transport	44	192	0.0461932	0.352837	cluster6006,cluster1537,cluster4861,cluster7139,cluster8917,cluster8753,cluster9933,cluster9219,cluster710,cluster4476,cluster1008,cluster5845,cluster9099,cluster1000,cluster556,cluster6242,cluster6156,cluster5183,cluster2440,cluster6840,cluster2372,cluster1987,cluster8890,cluster767,cluster8418,cluster5494,cluster649,cluster8371,cluster9556,cluster248,cluster6363,cluster9228,cluster5764,cluster7…
Molecular Function	GO:0004812	aminoacyl-tRNA ligase activity	44	192	0.0461932	0.352837	cluster2788,cluster1765,cluster6465,cluster4995,cluster5150,cluster3145,cluster1035,cluster3864,cluster9074,cluster4381,cluster3974,cluster755,cluster5559,cluster2109,cluster5197,cluster10510,cluster8792,cluster154,cluster6923,cluster1371,cluster1579,cluster2945,cluster780,cluster10098,cluster9619,cluster1591,cluster4549,cluster9697,cluster1324,cluster9948,cluster6566,cluster10423,cluster1520,clu…
Molecular Function	GO:0016875	ligase activity, forming carbon-oxygen bonds	44	192	0.0461932	0.352837	cluster2788,cluster1765,cluster6465,cluster4995,cluster5150,cluster3145,cluster1035,cluster3864,cluster9074,cluster4381,cluster3974,cluster755,cluster5559,cluster2109,cluster5197,cluster10510,cluster8792,cluster154,cluster6923,cluster1371,cluster1579,cluster2945,cluster780,cluster10098,cluster9619,cluster1591,cluster4549,cluster9697,cluster1324,cluster9948,cluster6566,cluster10423,cluster1520,clu…
Molecular Function	GO:0016876	ligase activity, forming aminoacyl-tRNA and related compounds	44	192	0.0461932	0.352837	cluster2788,cluster1765,cluster6465,cluster4995,cluster5150,cluster3145,cluster1035,cluster3864,cluster9074,cluster4381,cluster3974,cluster755,cluster5559,cluster2109,cluster5197,cluster10510,cluster8792,cluster154,cluster6923,cluster1371,cluster1579,cluster2945,cluster780,cluster10098,cluster9619,cluster1591,cluster4549,cluster9697,cluster1324,cluster9948,cluster6566,cluster10423,cluster1520,clu…
Biological Process	GO:1901617	organic hydroxy compound biosynthetic process	91	430	0.0465763	0.355247	cluster7607,cluster9199,cluster6228,cluster2846,cluster1261,cluster548,cluster4699,cluster2693,cluster2257,cluster2638,cluster948,cluster665,cluster2036,cluster9076,cluster8427,cluster3171,cluster4380,cluster501,cluster2518,cluster6045,cluster10161,cluster8165,cluster6318,cluster7382,cluster1151,cluster625,cluster6250,cluster8777,cluster5864,cluster8331,cluster2707,cluster5502,cluster2208,cluster…
[truncated: 7,248 more rows]

## Sheet: Dispensable
GO_class	GO ID	GO_term	Hit_number	Background number	P-Value	Q-Value	Gene IDs
[truncated: 8,690 more rows]
