# Supplementary material for: Pangenome analysis reveals the genetic mechanism underlying high‐altitude adaptation in Qinghai–Xizang (Tibet) Plateau Rhododendron
Source: J Integr Plant Biol. 2026 Apr 12;68(7):2166–88. doi: 10.1111/jipb.70252 (PMC13326988; doi:10.1111/jipb.70252)
Supplement: Supplementary file 3 — Dataset S3. KEGG enrichment information of core and private gene families [file JIPB-68-2166-s001.xlsx]

## Sheet: Core
Pathway Hierarchy1	Pathway Hierarchy2	KEGG Pathway	Pathway ID	Gene Number	Background number	P-Value	Q-Value	Gene IDs
Genetic Information Processing	Translation	Aminoacyl-tRNA biosynthesis	ko00970	76	271	0.000426457	0.0554394	cluster9060,cluster3528,cluster1765,cluster6465,cluster5818,cluster5549,cluster2828,cluster1035,cluster1858,cluster3864,cluster9100,cluster7155,cluster9074,cluster4381,cluster755,cluster5559,cluster2109,cluster10406,cluster6714,cluster4266,cluster7088,cluster8356,cluster4781,cluster8721,cluster1579,cluster780,cluster10098,cluster3679,cluster3162,cluster9245,cluster6038,cluster4549,cluster1591,clu…
Metabolism	Nucleotide metabolism	Purine metabolism	ko00230	138	587	0.00912199	0.579504	cluster8239,cluster10669,cluster10191,cluster2918,cluster8702,cluster9720,cluster10606,cluster8585,cluster6557,cluster6420,cluster9107,cluster4171,cluster9208,cluster1715,cluster508,cluster2577,cluster505,cluster8174,cluster8685,cluster10602,cluster3704,cluster10526,cluster9132,cluster1562,cluster9582,cluster4173,cluster3160,cluster2153,cluster2639,cluster815,cluster2168,cluster776,cluster6783,cl…
Metabolism	Energy metabolism	Nitrogen metabolism	ko00910	31	111	0.0202445	0.579504	cluster8774,cluster2239,cluster642,cluster7157,cluster4898,cluster8743,cluster2272,cluster2028,cluster5266,cluster3545,cluster10035,cluster445,cluster6659,cluster2550,cluster5832,cluster1855,cluster1322,cluster1015,cluster6160,cluster9633,cluster8951,cluster7181,cluster2511,cluster4751,cluster3879,cluster9022,cluster10115,cluster6660,cluster1775,cluster3301,cluster1808
Genetic Information Processing	Replication and repair	Base excision repair	ko03410	35	130	0.0247413	0.579504	cluster6393,cluster288,cluster6449,cluster6350,cluster6420,cluster10607,cluster9107,cluster5643,cluster3566,cluster6251,cluster9402,cluster9923,cluster6344,cluster10341,cluster3981,cluster4909,cluster6520,cluster4713,cluster4732,cluster6863,cluster1351,cluster3999,cluster4926,cluster8368,cluster4842,cluster9556,cluster9539,cluster6710,cluster4173,cluster5440,cluster2940,cluster1575,cluster6437,cl…
Metabolism	Amino acid metabolism	Cysteine and methionine metabolism	ko00270	82	347	0.0327104	0.579504	cluster5127,cluster10212,cluster8757,cluster5139,cluster6723,cluster6774,cluster1902,cluster5359,cluster8788,cluster4190,cluster8781,cluster2176,cluster361,cluster1894,cluster10260,cluster10335,cluster5183,cluster8888,cluster1814,cluster5703,cluster8925,cluster2383,cluster9252,cluster9599,cluster6083,cluster2618,cluster5175,cluster2231,cluster8520,cluster494,cluster570,cluster5237,cluster1115,clu…
Metabolism	Overview	2-Oxocarboxylic acid metabolism	ko01210	56	227	0.0327485	0.579504	cluster988,cluster990,cluster614,cluster2569,cluster8444,cluster1862,cluster1480,cluster2560,cluster1661,cluster9914,cluster1065,cluster5154,cluster9092,cluster8215,cluster9178,cluster1231,cluster6561,cluster6395,cluster5183,cluster10446,cluster8888,cluster4938,cluster3470,cluster366,cluster4721,cluster9636,cluster8891,cluster9456,cluster9252,cluster9674,cluster5298,cluster1874,cluster10397,clust…
Metabolism	Metabolism of cofactors and vitamins	Nicotinate and nicotinamide metabolism	ko00760	22	77	0.0356168	0.579504	cluster10669,cluster9875,cluster1840,cluster2738,cluster5144,cluster6466,cluster7176,cluster1641,cluster6163,cluster3850,cluster9408,cluster6102,cluster6703,cluster7094,cluster4696,cluster8668,cluster6713,cluster9732,cluster1815,cluster10379,cluster5242,cluster3032
Metabolism	Metabolism of cofactors and vitamins	Porphyrin and chlorophyll metabolism	ko00860	38	148	0.0400911	0.579504	cluster4966,cluster8959,cluster4534,cluster9561,cluster7984,cluster2920,cluster6146,cluster9978,cluster4381,cluster6148,cluster600,cluster10006,cluster5940,cluster7158,cluster33,cluster10164,cluster154,cluster6781,cluster5769,cluster6732,cluster2431,cluster6882,cluster2966,cluster702,cluster9391,cluster5630,cluster8453,cluster6327,cluster5078,cluster8570,cluster4973,cluster4785,cluster2379,cluste…
Metabolism	Amino acid metabolism	Lysine biosynthesis	ko00300	12	37	0.0438607	0.579504	cluster9153,cluster9092,cluster1567,cluster1192,cluster5469,cluster2189,cluster6033,cluster8922,cluster1805,cluster4935,cluster6818,cluster6429
Metabolism	Metabolism of cofactors and vitamins	One carbon pool by folate	ko00670	21	75	0.0481705	0.579504	cluster229,cluster1148,cluster4951,cluster8233,cluster8176,cluster797,cluster4016,cluster590,cluster8404,cluster9916,cluster2465,cluster3847,cluster9348,cluster1166,cluster4551,cluster10114,cluster4266,cluster7088,cluster9154,cluster3706,cluster2076
Metabolism	Metabolism of terpenoids and polyketides	Terpenoid backbone biosynthesis	ko00900	52	214	0.049035	0.579504	cluster2181,cluster9409,cluster69,cluster2634,cluster2286,cluster6979,cluster10443,cluster2548,cluster4823,cluster5507,cluster8522,cluster2693,cluster227,cluster220,cluster9354,cluster1472,cluster8209,cluster995,cluster8664,cluster5952,cluster9873,cluster4955,cluster4925,cluster3572,cluster949,cluster9031,cluster5294,cluster3568,cluster5362,cluster3416,cluster10348,cluster5796,cluster1011,cluster…
Metabolism	Carbohydrate metabolism	Citrate cycle (TCA cycle)	ko00020	58	243	0.0536759	0.581489	cluster988,cluster3689,cluster3050,cluster1862,cluster1480,cluster2560,cluster1180,cluster9914,cluster1065,cluster2362,cluster9423,cluster2086,cluster8215,cluster10135,cluster5686,cluster9178,cluster6561,cluster6395,cluster4051,cluster10446,cluster1826,cluster405,cluster970,cluster2255,cluster748,cluster3470,cluster1510,cluster4721,cluster8891,cluster9456,cluster9674,cluster1306,cluster5298,clust…
Metabolism	Amino acid metabolism	Alanine, aspartate and glutamate metabolism	ko00250	38	154	0.0677968	0.677968	cluster9030,cluster642,cluster4995,cluster9720,cluster8855,cluster10048,cluster1979,cluster5479,cluster6627,cluster4029,cluster1245,cluster2938,cluster1775,cluster8888,cluster4938,cluster9035,cluster8771,cluster9252,cluster2272,cluster2028,cluster6875,cluster10035,cluster10283,cluster10397,cluster10516,cluster1576,cluster445,cluster8420,cluster1855,cluster2582,cluster2305,cluster8951,cluster2111,…
Metabolism	Carbohydrate metabolism	Pentose and glucuronate interconversions	ko00040	65	281	0.0746137	0.687836	cluster433,cluster9478,cluster9804,cluster1291,cluster6731,cluster4416,cluster8679,cluster1259,cluster9394,cluster2427,cluster6966,cluster1606,cluster236,cluster927,cluster1041,cluster5490,cluster1229,cluster5039,cluster6575,cluster5976,cluster8818,cluster2716,cluster944,cluster1292,cluster8776,cluster3330,cluster10479,cluster817,cluster2098,cluster8413,cluster2820,cluster2649,cluster8819,cluster…
Metabolism	Glycan biosynthesis and metabolism	Other types of O-glycan biosynthesis	ko00514	23	88	0.0793657	0.687836	cluster6754,cluster151,cluster1761,cluster1961,cluster2363,cluster1702,cluster3579,cluster8663,cluster6743,cluster5589,cluster2898,cluster9707,cluster6076,cluster6462,cluster7578,cluster339,cluster8748,cluster2568,cluster5748,cluster758,cluster1157,cluster4875,cluster6229
Metabolism	Biosynthesis of other secondary metabolites	Monobactam biosynthesis	ko00261	9	29	0.0960065	0.709514	cluster9153,cluster9092,cluster1567,cluster5469,cluster6033,cluster8922,cluster1805,cluster4935,cluster871
Metabolism	Carbohydrate metabolism	Glyoxylate and dicarboxylate metabolism	ko00630	65	287	0.103992	0.709514	cluster988,cluster229,cluster1554,cluster6540,cluster1480,cluster3444,cluster10672,cluster1942,cluster6561,cluster2191,cluster10115,cluster949,cluster977,cluster924,cluster4951,cluster9456,cluster1153,cluster9949,cluster2060,cluster684,cluster1811,cluster8951,cluster494,cluster4751,cluster8732,cluster8575,cluster6634,cluster3050,cluster1003,cluster6868,cluster3545,cluster9914,cluster5660,cluster1…
Metabolism	Metabolism of cofactors and vitamins	Pantothenate and CoA biosynthesis	ko00770	21	82	0.107421	0.709514	cluster10288,cluster7192,cluster9636,cluster1634,cluster6404,cluster614,cluster2569,cluster9762,cluster9785,cluster1661,cluster3487,cluster1619,cluster6636,cluster2231,cluster6750,cluster10268,cluster5183,cluster5433,cluster3596,cluster1152,cluster3283
Metabolism	Overview	Biosynthesis of amino acids	ko01230	184	867	0.108968	0.709514	cluster988,cluster5127,cluster229,cluster2247,cluster5139,cluster1862,cluster1480,cluster476,cluster5588,cluster538,cluster1661,cluster5359,cluster1065,cluster6818,cluster8215,cluster361,cluster508,cluster8922,cluster1894,cluster6561,cluster5183,cluster4928,cluster8888,cluster2446,cluster8915,cluster8925,cluster2189,cluster2383,cluster5999,cluster2233,cluster5298,cluster10397,cluster1672,cluster1…
Metabolism	Metabolism of other amino acids	Selenocompound metabolism	ko00450	9	30	0.114473	0.709514	cluster4069,cluster4208,cluster10464,cluster9187,cluster1674,cluster871,cluster6083,cluster722,cluster7091
Metabolism	Metabolism of cofactors and vitamins	Thiamine metabolism	ko00730	33	138	0.117237	0.709514	cluster5896,cluster1733,cluster9901,cluster3082,cluster10606,cluster8934,cluster220,cluster10625,cluster10571,cluster8664,cluster1599,cluster9972,cluster1770,cluster8513,cluster671,cluster563,cluster1445,cluster4473,cluster10602,cluster2687,cluster10165,cluster3704,cluster10526,cluster397,cluster9132,cluster4242,cluster2168,cluster815,cluster6470,cluster633,cluster6009,cluster4666,cluster6783
Metabolism	Energy metabolism	Sulfur metabolism	ko00920	31	130	0.129127	0.709514	cluster1594,cluster10212,cluster876,cluster8925,cluster10191,cluster8757,cluster5139,cluster9212,cluster10464,cluster2383,cluster6794,cluster6723,cluster2648,cluster871,cluster7018,cluster1051,cluster2240,cluster1902,cluster6106,cluster5359,cluster5819,cluster2141,cluster1894,cluster2464,cluster4854,cluster8988,cluster5237,cluster10408,cluster10335,cluster6957,cluster3942
Metabolism	Lipid metabolism	Glycerolipid metabolism	ko00561	49	215	0.130701	0.709514	cluster10139,cluster5534,cluster6634,cluster936,cluster9421,cluster352,cluster6086,cluster8608,cluster4416,cluster9606,cluster6818,cluster654,cluster1505,cluster6966,cluster2502,cluster10693,cluster9304,cluster5490,cluster1509,cluster2992,cluster1174,cluster9111,cluster1936,cluster9626,cluster9558,cluster2135,cluster6118,cluster6013,cluster2271,cluster1773,cluster3733,cluster387,cluster2149,clust…
Metabolism	Overview	Carbon metabolism	ko01200	204	973	0.133457	0.709514	cluster988,cluster2247,cluster229,cluster5139,cluster4700,cluster1554,cluster1862,cluster1480,cluster5588,cluster10349,cluster5359,cluster1065,cluster2362,cluster4813,cluster8215,cluster508,cluster1894,cluster10135,cluster5686,cluster2881,cluster8696,cluster6561,cluster949,cluster2255,cluster9154,cluster8888,cluster2432,cluster8925,cluster1510,cluster2383,cluster5999,cluster4951,cluster2233,clust…
Metabolism	Amino acid metabolism	Arginine and proline metabolism	ko00330	48	211	0.136445	0.709514	cluster900,cluster920,cluster489,cluster9993,cluster6390,cluster5826,cluster1447,cluster3714,cluster6620,cluster5179,cluster1731,cluster6813,cluster530,cluster1979,cluster6818,cluster2184,cluster10292,cluster2502,cluster1226,cluster8763,cluster1718,cluster8888,cluster4938,cluster2589,cluster5703,cluster6842,cluster9252,cluster4000,cluster9599,cluster10486,cluster7130,cluster2640,cluster4471,clust…
Metabolism	Lipid metabolism	Arachidonic acid metabolism	ko00590	21	86	0.155845	0.779227	cluster1818,cluster4102,cluster6500,cluster7200,cluster9771,cluster5788,cluster5751,cluster1696,cluster10569,cluster5043,cluster3373,cluster10169,cluster9830,cluster9571,cluster950,cluster8996,cluster1509,cluster6024,cluster5554,cluster1753,cluster9114
Genetic Information Processing	Folding, sorting and degradation	RNA degradation	ko03018	111	524	0.180491	0.790972	cluster6533,cluster3882,cluster6950,cluster2418,cluster1699,cluster3674,cluster5499,cluster340,cluster1177,cluster5299,cluster10338,cluster3271,cluster8770,cluster2702,cluster9045,cluster3571,cluster2630,cluster8562,cluster505,cluster3193,cluster5492,cluster9496,cluster3134,cluster6117,cluster1713,cluster1092,cluster3276,cluster9718,cluster9737,cluster4948,cluster4374,cluster6441,cluster8261,clus…
Metabolism	Glycan biosynthesis and metabolism	Glycosaminoglycan degradation	ko00531	13	51	0.182096	0.790972	cluster3415,cluster3368,cluster9393,cluster968,cluster9961,cluster274,cluster10500,cluster4586,cluster975,cluster9858,cluster7128,cluster10504,cluster6051
Metabolism	Carbohydrate metabolism	Fructose and mannose metabolism	ko00051	51	231	0.183058	0.790972	cluster9798,cluster10046,cluster8838,cluster6135,cluster4431,cluster2161,cluster5312,cluster1572,cluster2466,cluster6731,cluster5086,cluster8171,cluster5761,cluster2306,cluster9690,cluster1018,cluster2338,cluster8718,cluster5490,cluster1326,cluster2078,cluster1402,cluster2138,cluster9470,cluster2348,cluster10320,cluster1792,cluster1752,cluster1933,cluster1283,cluster10415,cluster6235,cluster845,c…
Metabolism	Metabolism of terpenoids and polyketides	Diterpenoid biosynthesis	ko00904	21	88	0.183939	0.790972	cluster473,cluster10441,cluster6035,cluster8499,cluster9454,cluster5163,cluster852,cluster3722,cluster2276,cluster5280,cluster6671,cluster6766,cluster9174,cluster641,cluster5145,cluster5295,cluster9437,cluster6946,cluster6355,cluster1803,cluster2226
Metabolism	Lipid metabolism	Sphingolipid metabolism	ko00600	22	93	0.188616	0.790972	cluster4942,cluster3368,cluster9503,cluster2739,cluster4509,cluster632,cluster1916,cluster8241,cluster9711,cluster8736,cluster8606,cluster10333,cluster5861,cluster8625,cluster3911,cluster1936,cluster2926,cluster1246,cluster9558,cluster2135,cluster625,cluster7930
Metabolism	Energy metabolism	Photosynthesis - antenna proteins	ko00196	16	67	0.22338	0.843901	cluster6765,cluster2779,cluster8509,cluster2469,cluster5239,cluster6031,cluster10655,cluster2337,cluster10372,cluster1462,cluster5241,cluster5706,cluster4373,cluster6630,cluster9881,cluster10342
Metabolism	Amino acid metabolism	Arginine biosynthesis	ko00220	17	72	0.229075	0.843901	cluster9252,cluster2272,cluster8444,cluster2028,cluster10397,cluster10516,cluster6784,cluster1576,cluster1855,cluster8951,cluster6512,cluster3304,cluster9813,cluster7177,cluster2589,cluster4938,cluster8888
Metabolism	Amino acid metabolism	Valine, leucine and isoleucine biosynthesis	ko00290	21	91	0.230486	0.843901	cluster2247,cluster9636,cluster990,cluster614,cluster2569,cluster5588,cluster10418,cluster1661,cluster5669,cluster3487,cluster1619,cluster2459,cluster2231,cluster6928,cluster1319,cluster10417,cluster7026,cluster1231,cluster5183,cluster4877,cluster1152
Metabolism	Glycan biosynthesis and metabolism	Other glycan degradation	ko00511	21	91	0.230486	0.843901	cluster4942,cluster9503,cluster1998,cluster3368,cluster2754,cluster632,cluster8241,cluster1916,cluster8736,cluster9393,cluster8606,cluster5861,cluster1751,cluster8625,cluster4586,cluster3911,cluster975,cluster1246,cluster2926,cluster9952,cluster7930
Genetic Information Processing	Folding, sorting and degradation	Protein export	ko03060	34	154	0.238593	0.843901	cluster8710,cluster9193,cluster2684,cluster3234,cluster8927,cluster10567,cluster6701,cluster10574,cluster2722,cluster6394,cluster8432,cluster9645,cluster916,cluster10532,cluster5664,cluster507,cluster6173,cluster9579,cluster1848,cluster8202,cluster9947,cluster8383,cluster4422,cluster9747,cluster4733,cluster10442,cluster5146,cluster5171,cluster1932,cluster4933,cluster2967,cluster1025,cluster1524,c…
Genetic Information Processing	Folding, sorting and degradation	SNARE interactions in vesicular transport	ko04130	35	159	0.240534	0.843901	cluster5167,cluster8441,cluster1903,cluster10425,cluster4123,cluster8871,cluster5696,cluster6763,cluster3384,cluster2349,cluster9845,cluster6749,cluster8407,cluster6141,cluster5340,cluster8390,cluster6827,cluster8654,cluster10621,cluster6592,cluster9613,cluster7015,cluster9294,cluster4608,cluster2775,cluster4332,cluster1102,cluster5842,cluster6616,cluster9671,cluster10149,cluster6565,cluster6413,…
Metabolism	Carbohydrate metabolism	Pyruvate metabolism	ko00620	49	228	0.248756	0.843901	cluster9242,cluster4927,cluster6666,cluster3050,cluster10422,cluster990,cluster6774,cluster10349,cluster2362,cluster9423,cluster6818,cluster2086,cluster508,cluster2502,cluster1300,cluster8696,cluster4955,cluster4051,cluster405,cluster1826,cluster949,cluster970,cluster912,cluster2473,cluster9522,cluster2147,cluster8325,cluster2640,cluster10627,cluster669,cluster1922,cluster10290,cluster9414,cluste…
Metabolism	Metabolism of cofactors and vitamins	Biotin metabolism	ko00780	16	69	0.262335	0.843901	cluster2114,cluster2055,cluster572,cluster9801,cluster6208,cluster8414,cluster10375,cluster5621,cluster665,cluster6360,cluster6409,cluster3311,cluster8514,cluster9880,cluster8231,cluster4982
Metabolism	Biosynthesis of other secondary metabolites	Caffeine metabolism	ko00232	5	18	0.265725	0.843901	cluster9766,cluster2561,cluster2712,cluster8933,cluster5820
Metabolism	Glycan biosynthesis and metabolism	N-Glycan biosynthesis	ko00510	35	161	0.266153	0.843901	cluster1171,cluster1241,cluster9025,cluster3672,cluster7047,cluster8619,cluster5614,cluster4768,cluster3567,cluster6856,cluster9184,cluster4354,cluster2254,cluster2980,cluster2836,cluster4544,cluster1553,cluster204,cluster10521,cluster5202,cluster6702,cluster2069,cluster9551,cluster9842,cluster1506,cluster2220,cluster9435,cluster186,cluster5765,cluster3852,cluster6859,cluster4915,cluster7150,clus…
Metabolism	Amino acid metabolism	Glycine, serine and threonine metabolism	ko00260	42	196	0.275213	0.851851	cluster6634,cluster2247,cluster229,cluster930,cluster1983,cluster1003,cluster5588,cluster10418,cluster3444,cluster5669,cluster8681,cluster1593,cluster6818,cluster2086,cluster9092,cluster5038,cluster1942,cluster4067,cluster6320,cluster8969,cluster1951,cluster5999,cluster4951,cluster1754,cluster475,cluster10516,cluster2874,cluster3073,cluster668,cluster1319,cluster6928,cluster1567,cluster10417,clus…
Metabolism	Metabolism of cofactors and vitamins	Riboflavin metabolism	ko00740	12	51	0.284085	0.858861	cluster2824,cluster10091,cluster5672,cluster9685,cluster1222,cluster5079,cluster8878,cluster5034,cluster4561,cluster7581,cluster9500,cluster984
Genetic Information Processing	Translation	mRNA surveillance pathway	ko03015	87	423	0.310716	0.918026	cluster867,cluster9477,cluster8527,cluster8887,cluster9517,cluster7114,cluster6244,cluster9425,cluster2544,cluster10148,cluster4923,cluster9520,cluster2601,cluster657,cluster8354,cluster1022,cluster6002,cluster5419,cluster1722,cluster1939,cluster5551,cluster2644,cluster6366,cluster8629,cluster8534,cluster9521,cluster5126,cluster1921,cluster8518,cluster9570,cluster2457,cluster8801,cluster10357,clu…
Metabolism	Carbohydrate metabolism	Galactose metabolism	ko00052	33	155	0.318652	0.92055	cluster10051,cluster3368,cluster9478,cluster943,cluster9804,cluster6135,cluster2161,cluster5312,cluster5086,cluster9394,cluster8447,cluster8241,cluster5490,cluster1936,cluster9558,cluster330,cluster2135,cluster1742,cluster1229,cluster3317,cluster108,cluster1752,cluster5611,cluster1408,cluster6235,cluster845,cluster10645,cluster8776,cluster1916,cluster1313,cluster10399,cluster401,cluster10511
Metabolism	Amino acid metabolism	Lysine degradation	ko00310	28	131	0.328625	0.928723	cluster4754,cluster640,cluster1510,cluster6941,cluster8926,cluster4969,cluster1306,cluster9703,cluster1440,cluster4596,cluster2491,cluster2640,cluster5510,cluster8827,cluster6818,cluster5558,cluster1432,cluster2502,cluster5686,cluster2598,cluster6786,cluster8378,cluster1777,cluster4955,cluster1681,cluster9298,cluster949,cluster3946
Cellular Processes	Transport and catabolism	Autophagy - other eukaryotes	ko04136	38	181	0.33613	0.929721	cluster10178,cluster9237,cluster5702,cluster7244,cluster644,cluster1842,cluster6755,cluster9819,cluster4929,cluster8340,cluster3894,cluster5120,cluster9016,cluster4590,cluster2266,cluster4388,cluster1782,cluster2129,cluster1859,cluster954,cluster2120,cluster4518,cluster5854,cluster10396,cluster4387,cluster5418,cluster4294,cluster1643,cluster10010,cluster5557,cluster2352,cluster5067,cluster197,clu…
Metabolism	Energy metabolism	Photosynthesis	ko00195	27	127	0.343746	0.930404	cluster8287,cluster6729,cluster268,cluster6020,cluster10238,cluster8858,cluster4598,cluster6294,cluster10609,cluster9526,cluster7115,cluster8903,cluster6688,cluster8749,cluster8500,cluster6400,cluster9498,cluster5278,cluster8616,cluster10365,cluster3888,cluster10016,cluster5350,cluster8565,cluster302,cluster2380,cluster6841
Cellular Processes	Transport and catabolism	Peroxisome	ko04146	61	297	0.350691	0.930404	cluster9564,cluster1554,cluster6223,cluster468,cluster5820,cluster10061,cluster10370,cluster6853,cluster8403,cluster5507,cluster2693,cluster431,cluster1065,cluster3037,cluster9291,cluster8806,cluster8468,cluster9264,cluster8876,cluster5550,cluster9484,cluster2518,cluster6468,cluster4110,cluster9717,cluster8621,cluster4184,cluster6832,cluster977,cluster2083,cluster4829,cluster4406,cluster5493,clus…
Metabolism	Nucleotide metabolism	Pyrimidine metabolism	ko00240	77	380	0.376897	0.979931	cluster10669,cluster8239,cluster9760,cluster622,cluster288,cluster621,cluster8585,cluster6420,cluster6166,cluster9107,cluster5585,cluster3566,cluster6627,cluster6773,cluster1715,cluster10268,cluster8668,cluster6603,cluster6344,cluster505,cluster6529,cluster5144,cluster6875,cluster2900,cluster4039,cluster4440,cluster9556,cluster8243,cluster9582,cluster6636,cluster4173,cluster590,cluster2639,cluste…
Metabolism	Lipid metabolism	Ether lipid metabolism	ko00565	31	151	0.408929	1	cluster3268,cluster2605,cluster1365,cluster314,cluster10136,cluster6234,cluster4839,cluster5305,cluster5291,cluster2123,cluster5048,cluster2484,cluster6448,cluster3373,cluster8235,cluster6363,cluster1878,cluster5338,cluster6130,cluster8212,cluster113,cluster5308,cluster506,cluster1509,cluster8976,cluster8697,cluster9405,cluster2341,cluster2723,cluster481,cluster8595
Metabolism	Lipid metabolism	alpha-Linolenic acid metabolism	ko00592	60	298	0.417252	1	cluster1358,cluster7099,cluster6545,cluster6800,cluster9941,cluster781,cluster3037,cluster3373,cluster129,cluster9058,cluster359,cluster8468,cluster9560,cluster10610,cluster9653,cluster6417,cluster6712,cluster1509,cluster618,cluster6162,cluster4110,cluster9717,cluster3869,cluster4685,cluster6832,cluster9627,cluster9867,cluster1636,cluster8396,cluster510,cluster2584,cluster8830,cluster10141,cluste…
Metabolism	Biosynthesis of other secondary metabolites	Glucosinolate biosynthesis	ko00966	6	27	0.436171	1	cluster10640,cluster10632,cluster2459,cluster10461,cluster5154,cluster366
Metabolism	Biosynthesis of other secondary metabolites	Flavone and flavonol biosynthesis	ko00944	10	47	0.437736	1	cluster2950,cluster8479,cluster2486,cluster6585,cluster5132,cluster2150,cluster4139,cluster3886,cluster9996,cluster389
Metabolism	Energy metabolism	Carbon fixation in photosynthetic organisms	ko00710	40	199	0.446322	1	cluster9242,cluster9798,cluster3050,cluster8838,cluster4431,cluster5660,cluster9423,cluster4813,cluster1018,cluster2338,cluster1300,cluster8696,cluster1326,cluster2078,cluster534,cluster8888,cluster4938,cluster941,cluster2233,cluster2147,cluster9522,cluster8325,cluster1672,cluster1922,cluster10397,cluster669,cluster9414,cluster4600,cluster10516,cluster6017,cluster756,cluster5806,cluster9288,clust…
Metabolism	Lipid metabolism	Glycerophospholipid metabolism	ko00564	83	419	0.460197	1	cluster4914,cluster781,cluster6086,cluster9499,cluster5291,cluster2123,cluster9110,cluster6448,cluster8955,cluster3373,cluster6417,cluster1774,cluster5308,cluster506,cluster1174,cluster6118,cluster3268,cluster9922,cluster2605,cluster6645,cluster5048,cluster9424,cluster2165,cluster2484,cluster10101,cluster994,cluster4513,cluster903,cluster8839,cluster4479,cluster8212,cluster8620,cluster8572,cluste…
Metabolism	Carbohydrate metabolism	Starch and sucrose metabolism	ko00500	90	456	0.472334	1	cluster9478,cluster537,cluster6135,cluster7283,cluster9661,cluster917,cluster731,cluster245,cluster1525,cluster8381,cluster9394,cluster4949,cluster571,cluster244,cluster9004,cluster878,cluster6746,cluster10666,cluster3780,cluster6261,cluster410,cluster1229,cluster2432,cluster613,cluster6269,cluster2442,cluster9044,cluster4663,cluster8260,cluster5399,cluster1408,cluster64,cluster5898,cluster8724,c…
Environmental Information Processing	Signal transduction	Phosphatidylinositol signaling system	ko04070	48	242	0.476656	1	cluster5914,cluster4957,cluster5951,cluster1355,cluster3187,cluster8949,cluster10471,cluster9654,cluster5257,cluster9519,cluster10452,cluster1174,cluster5392,cluster1197,cluster10203,cluster536,cluster9699,cluster9839,cluster8665,cluster5518,cluster306,cluster387,cluster542,cluster9481,cluster649,cluster5185,cluster1965,cluster1816,cluster9424,cluster10137,cluster10378,cluster1530,cluster994,clus…
Metabolism	Carbohydrate metabolism	Inositol phosphate metabolism	ko00562	53	268	0.482457	1	cluster9798,cluster10066,cluster5914,cluster4957,cluster8838,cluster314,cluster4431,cluster5951,cluster1355,cluster3187,cluster8949,cluster10505,cluster10471,cluster802,cluster8733,cluster9654,cluster5257,cluster9519,cluster10452,cluster6045,cluster10485,cluster5392,cluster1197,cluster10203,cluster6250,cluster8665,cluster9839,cluster5518,cluster306,cluster2854,cluster542,cluster9481,cluster649,cl…
Metabolism	Metabolism of terpenoids and polyketides	Carotenoid biosynthesis	ko00906	24	120	0.483768	1	cluster8859,cluster8423,cluster6368,cluster10282,cluster10570,cluster6998,cluster10177,cluster5894,cluster6980,cluster7233,cluster10068,cluster3255,cluster9369,cluster620,cluster4533,cluster6177,cluster9710,cluster496,cluster4879,cluster3853,cluster258,cluster1211,cluster6951,cluster10597
Metabolism	Amino acid metabolism	Valine, leucine and isoleucine degradation	ko00280	39	198	0.50361	1	cluster10061,cluster614,cluster2569,cluster1154,cluster5510,cluster6069,cluster6818,cluster802,cluster8468,cluster2086,cluster8760,cluster2502,cluster8501,cluster4955,cluster5183,cluster4110,cluster9717,cluster949,cluster4712,cluster10039,cluster5571,cluster2811,cluster4111,cluster8830,cluster6249,cluster2640,cluster3487,cluster2052,cluster9834,cluster8498,cluster2231,cluster561,cluster9341,clust…
Metabolism	Lipid metabolism	Fatty acid biosynthesis	ko00061	33	168	0.515093	1	cluster4903,cluster4553,cluster2114,cluster2055,cluster572,cluster2946,cluster5750,cluster431,cluster10375,cluster8414,cluster6409,cluster381,cluster8341,cluster8359,cluster8514,cluster592,cluster8338,cluster2083,cluster2143,cluster1409,cluster4574,cluster2437,cluster10290,cluster6516,cluster687,cluster5621,cluster6360,cluster1988,cluster8231,cluster9880,cluster178,cluster7004,cluster10685
Metabolism	Carbohydrate metabolism	C5-Branched dibasic acid metabolism	ko00660	5	24	0.516475	1	cluster1231,cluster1661,cluster2459,cluster1152,cluster7026
Metabolism	Metabolism of other amino acids	beta-Alanine metabolism	ko00410	23	117	0.52217	1	cluster5703,cluster900,cluster920,cluster5826,cluster1983,cluster9599,cluster5510,cluster6249,cluster2640,cluster475,cluster6636,cluster802,cluster6818,cluster2447,cluster2502,cluster10268,cluster8501,cluster6786,cluster4712,cluster1759,cluster8622,cluster1149,cluster5571
Metabolism	Glycan biosynthesis and metabolism	Mannose type O-glycan biosyntheis	ko00515	5	25	0.55562	1	cluster1099,cluster5781,cluster7255,cluster71,cluster5782
Metabolism	Metabolism of terpenoids and polyketides	Brassinosteroid biosynthesis	ko00905	20	104	0.569114	1	cluster1067,cluster10549,cluster10246,cluster10670,cluster10543,cluster6953,cluster6382,cluster4616,cluster5273,cluster2991,cluster5216,cluster149,cluster2638,cluster5104,cluster10659,cluster8268,cluster5866,cluster6267,cluster1111,cluster1071
Metabolism	Carbohydrate metabolism	Glycolysis / Gluconeogenesis	ko00010	86	446	0.569968	1	cluster10066,cluster1316,cluster6135,cluster4431,cluster6774,cluster10349,cluster4416,cluster8681,cluster2362,cluster5722,cluster6818,cluster359,cluster4602,cluster8733,cluster6966,cluster508,cluster2502,cluster2338,cluster2881,cluster4051,cluster3317,cluster982,cluster2432,cluster912,cluster2854,cluster2233,cluster5611,cluster1408,cluster1922,cluster3073,cluster6029,cluster10250,cluster1014,clus…
Genetic Information Processing	Translation	Ribosome biogenesis in eukaryotes	ko03008	85	443	0.589827	1	cluster10190,cluster9906,cluster7199,cluster10072,cluster5041,cluster1275,cluster7313,cluster10403,cluster8872,cluster8485,cluster4441,cluster6518,cluster3708,cluster3697,cluster9755,cluster6182,cluster5848,cluster6504,cluster3604,cluster10419,cluster8966,cluster991,cluster2242,cluster9887,cluster9550,cluster6515,cluster7174,cluster1337,cluster5236,cluster4997,cluster8384,cluster10482,cluster6598…
Metabolism	Amino acid metabolism	Tryptophan metabolism	ko00380	34	179	0.600546	1	cluster442,cluster530,cluster2712,cluster5510,cluster10242,cluster5154,cluster6818,cluster1484,cluster8548,cluster1033,cluster2731,cluster5686,cluster2502,cluster6667,cluster4955,cluster3516,cluster949,cluster977,cluster8933,cluster1306,cluster2640,cluster1153,cluster9949,cluster10632,cluster9766,cluster4550,cluster342,cluster9444,cluster6786,cluster8550,cluster10640,cluster9298,cluster868,cluste…
Metabolism	Metabolism of other amino acids	Phosphonate and phosphinate metabolism	ko00440	4	21	0.60871	1	cluster2341,cluster9922,cluster7131,cluster2173
Metabolism	Carbohydrate metabolism	Amino sugar and nucleotide sugar metabolism	ko00520	74	390	0.627986	1	cluster6423,cluster9478,cluster9804,cluster6135,cluster8280,cluster8381,cluster9394,cluster5262,cluster5479,cluster9393,cluster501,cluster6483,cluster2097,cluster293,cluster4581,cluster1176,cluster6908,cluster246,cluster2261,cluster410,cluster1742,cluster1229,cluster2432,cluster996,cluster1792,cluster6399,cluster1408,cluster9929,cluster10415,cluster3150,cluster754,cluster2835,cluster6807,cluster8…
Metabolism	Lipid metabolism	Cutin, suberine and wax biosynthesis	ko00073	14	76	0.641014	1	cluster514,cluster202,cluster468,cluster10013,cluster2518,cluster858,cluster10466,cluster612,cluster1528,cluster8459,cluster6892,cluster1495,cluster6725,cluster8639
Organismal Systems	Environmental adaptation	Circadian rhythm - plant	ko04712	29	156	0.647156	1	cluster1253,cluster9820,cluster3890,cluster3959,cluster8964,cluster7021,cluster1097,cluster9781,cluster10623,cluster981,cluster9191,cluster6103,cluster2139,cluster9535,cluster4557,cluster1337,cluster6651,cluster9792,cluster8546,cluster5848,cluster10658,cluster647,cluster10524,cluster1651,cluster138,cluster1836,cluster9300,cluster8594,cluster8182
Metabolism	Biosynthesis of other secondary metabolites	Phenylpropanoid biosynthesis	ko00940	109	575	0.651092	1	cluster8755,cluster7283,cluster466,cluster2831,cluster731,cluster5093,cluster2186,cluster2192,cluster6985,cluster5004,cluster10538,cluster2960,cluster10525,cluster9299,cluster6746,cluster10666,cluster558,cluster3154,cluster9864,cluster9044,cluster4663,cluster2188,cluster1744,cluster10254,cluster7217,cluster5901,cluster5186,cluster3224,cluster5898,cluster8724,cluster64,cluster790,cluster10690,clus…
Metabolism	Amino acid metabolism	Phenylalanine, tyrosine and tryptophan biosynthesis	ko00400	35	191	0.689977	1	cluster3369,cluster476,cluster538,cluster7139,cluster6775,cluster8873,cluster8590,cluster5038,cluster599,cluster6320,cluster6196,cluster8888,cluster4938,cluster4928,cluster8559,cluster3684,cluster846,cluster9784,cluster8915,cluster2446,cluster2461,cluster9252,cluster10317,cluster6997,cluster5491,cluster10544,cluster3783,cluster668,cluster9050,cluster9450,cluster570,cluster1276,cluster9982,cluster…
Genetic Information Processing	Replication and repair	Non-homologous end-joining	ko03450	6	35	0.704296	1	cluster8223,cluster6393,cluster3092,cluster1575,cluster4909,cluster5440
Metabolism	Metabolism of other amino acids	Taurine and hypotaurine metabolism	ko00430	3	18	0.711868	1	cluster9704,cluster1753,cluster1149
Metabolism	Glycan biosynthesis and metabolism	Glycosphingolipid biosynthesis - ganglio series	ko00604	4	24	0.716988	1	cluster975,cluster3368,cluster9393,cluster4586
Metabolism	Biosynthesis of other secondary metabolites	Betalain biosynthesis	ko00965	5	30	0.723678	1	cluster1541,cluster8550,cluster8548,cluster3516,cluster442
Metabolism	Glycan biosynthesis and metabolism	Glycosphingolipid biosynthesis - globo and isoglobo series	ko00603	6	36	0.730906	1	cluster975,cluster9393,cluster1936,cluster9558,cluster2135,cluster4586
Metabolism	Metabolism of cofactors and vitamins	Vitamin B6 metabolism	ko00750	6	36	0.730906	1	cluster8206,cluster5864,cluster2257,cluster9199,cluster1030,cluster1754
Metabolism	Amino acid metabolism	Phenylalanine metabolism	ko00360	33	184	0.734347	1	cluster8755,cluster1983,cluster442,cluster530,cluster538,cluster5510,cluster2320,cluster8548,cluster10538,cluster2960,cluster3516,cluster6685,cluster4938,cluster8888,cluster10364,cluster9252,cluster1744,cluster6415,cluster6997,cluster7217,cluster10577,cluster475,cluster8829,cluster1175,cluster10579,cluster720,cluster369,cluster570,cluster1087,cluster5422,cluster8550,cluster868,cluster659
Metabolism	Carbohydrate metabolism	Butanoate metabolism	ko00650	16	92	0.736187	1	cluster10533,cluster10061,cluster6868,cluster10672,cluster5510,cluster1661,cluster8829,cluster9341,cluster4029,cluster10067,cluster4955,cluster949,cluster6685,cluster1152,cluster1149,cluster9035
Metabolism	Overview	Fatty acid metabolism	ko01212	59	323	0.736797	1	cluster4903,cluster4553,cluster2114,cluster2055,cluster572,cluster2946,cluster8219,cluster5510,cluster5750,cluster431,cluster3037,cluster10375,cluster8414,cluster8468,cluster6409,cluster381,cluster10300,cluster8359,cluster8514,cluster8501,cluster4955,cluster4110,cluster9717,cluster6832,cluster949,cluster2083,cluster2143,cluster9316,cluster497,cluster1409,cluster4574,cluster1636,cluster8396,cluste…
Metabolism	Glycan biosynthesis and metabolism	Glycosylphosphatidylinositol(GPI)-anchor biosynthesis	ko00563	12	70	0.737301	1	cluster3261,cluster3171,cluster4345,cluster6653,cluster8329,cluster2001,cluster7161,cluster791,cluster6156,cluster9295,cluster9715,cluster4589
Genetic Information Processing	Transcription	RNA polymerase	ko03020	27	152	0.73832	1	cluster5622,cluster8239,cluster2856,cluster6663,cluster9760,cluster10481,cluster10321,cluster2322,cluster622,cluster1975,cluster4039,cluster4440,cluster8585,cluster9582,cluster10173,cluster6940,cluster6166,cluster5585,cluster2910,cluster2639,cluster8245,cluster1715,cluster6898,cluster4007,cluster9970,cluster1589,cluster10028
Metabolism	Carbohydrate metabolism	Propanoate metabolism	ko00640	21	120	0.745926	1	cluster10422,cluster1154,cluster6774,cluster6249,cluster5510,cluster10349,cluster10290,cluster6516,cluster8498,cluster802,cluster2086,cluster2447,cluster8501,cluster4955,cluster8732,cluster949,cluster2255,cluster4712,cluster10039,cluster8622,cluster5571
Metabolism	Biosynthesis of other secondary metabolites	Indole alkaloid biosynthesis	ko00901	4	25	0.747724	1	cluster8550,cluster8548,cluster3516,cluster442
Metabolism	Carbohydrate metabolism	Ascorbate and aldarate metabolism	ko00053	28	159	0.757794	1	cluster6747,cluster9839,cluster2307,cluster9804,cluster708,cluster10312,cluster6618,cluster2640,cluster2988,cluster10156,cluster2208,cluster511,cluster6640,cluster4047,cluster6818,cluster8700,cluster2502,cluster125,cluster2097,cluster6786,cluster9103,cluster6655,cluster8165,cluster9346,cluster367,cluster10381,cluster4697,cluster4987
Metabolism	Carbohydrate metabolism	Pentose phosphate pathway	ko00030	30	170	0.759616	1	cluster2432,cluster9144,cluster4700,cluster2161,cluster6202,cluster5312,cluster1776,cluster9017,cluster1408,cluster265,cluster1672,cluster5086,cluster845,cluster7005,cluster6029,cluster8395,cluster5300,cluster1931,cluster5806,cluster8940,cluster6016,cluster2338,cluster1018,cluster1326,cluster3322,cluster2078,cluster9205,cluster958,cluster4693,cluster2094
Genetic Information Processing	Translation	RNA transport	ko03013	135	733	0.789665	1	cluster2281,cluster9168,cluster10261,cluster7163,cluster3916,cluster543,cluster1330,cluster2658,cluster9568,cluster9658,cluster6858,cluster657,cluster3697,cluster6504,cluster5419,cluster10604,cluster8911,cluster8966,cluster2144,cluster6198,cluster2053,cluster8204,cluster8259,cluster2765,cluster5653,cluster2710,cluster596,cluster9745,cluster3773,cluster8384,cluster9235,cluster2156,cluster4118,clus…
Genetic Information Processing	Replication and repair	Homologous recombination	ko03440	63	354	0.812501	1	cluster2318,cluster2617,cluster6976,cluster6025,cluster896,cluster6386,cluster6092,cluster288,cluster200,cluster8613,cluster3372,cluster2070,cluster9900,cluster6420,cluster10495,cluster5374,cluster5870,cluster3566,cluster9076,cluster2549,cluster6251,cluster1218,cluster4444,cluster6191,cluster9879,cluster8992,cluster9497,cluster8469,cluster7025,cluster8707,cluster1685,cluster1551,cluster2113,clust…
Metabolism	Biosynthesis of other secondary metabolites	Isoquinoline alkaloid biosynthesis	ko00950	14	86	0.81338	1	cluster8548,cluster9252,cluster1983,cluster442,cluster570,cluster6997,cluster8550,cluster538,cluster3516,cluster475,cluster1741,cluster5808,cluster4938,cluster8888
Metabolism	Lipid metabolism	Fatty acid elongation	ko00062	13	81	0.822812	1	cluster9316,cluster497,cluster10300,cluster90,cluster2504,cluster1173,cluster8219,cluster1772,cluster9957,cluster6471,cluster5881,cluster9134,cluster6519
Genetic Information Processing	Folding, sorting and degradation	Sulfur relay system	ko04122	4	28	0.824556	1	cluster9005,cluster8988,cluster8983,cluster3100
Metabolism	Lipid metabolism	Linoleic acid metabolism	ko00591	9	60	0.853703	1	cluster9766,cluster8933,cluster6313,cluster9383,cluster10554,cluster1509,cluster2712,cluster105,cluster3373
Metabolism	Biosynthesis of other secondary metabolites	Tropane, piperidine and pyridine alkaloid biosynthesis	ko00960	10	66	0.854757	1	cluster9252,cluster8374,cluster570,cluster1983,cluster6997,cluster538,cluster475,cluster4938,cluster8888,cluster10364
Metabolism	Lipid metabolism	Synthesis and degradation of ketone bodies	ko00072	4	30	0.864153	1	cluster4955,cluster9341,cluster949,cluster10061
Genetic Information Processing	Transcription	Basal transcription factors	ko03022	41	243	0.871061	1	cluster2507,cluster5378,cluster7193,cluster8376,cluster9672,cluster3544,cluster9309,cluster3602,cluster8683,cluster2152,cluster1737,cluster10193,cluster10244,cluster6911,cluster1368,cluster2302,cluster1034,cluster5053,cluster9062,cluster8228,cluster3095,cluster8412,cluster6454,cluster6995,cluster4227,cluster9731,cluster3782,cluster6948,cluster9925,cluster4936,cluster8571,cluster6258,cluster8525,c…
Genetic Information Processing	Folding, sorting and degradation	Proteasome	ko03050	32	194	0.877851	1	cluster1725,cluster3277,cluster10142,cluster1945,cluster9227,cluster1999,cluster4408,cluster9877,cluster3303,cluster5426,cluster2304,cluster1406,cluster9223,cluster2196,cluster1909,cluster1332,cluster1456,cluster5095,cluster1334,cluster5306,cluster3826,cluster5320,cluster4210,cluster1835,cluster9301,cluster5224,cluster9553,cluster7145,cluster4578,cluster10628,cluster4104,cluster4919
Metabolism	Lipid metabolism	Biosynthesis of unsaturated fatty acids	ko01040	22	138	0.880999	1	cluster4574,cluster1409,cluster497,cluster4553,cluster1636,cluster8830,cluster2052,cluster3037,cluster8468,cluster9134,cluster891,cluster561,cluster381,cluster10300,cluster2504,cluster8359,cluster178,cluster4110,cluster9717,cluster9957,cluster6832,cluster5881
Metabolism	Lipid metabolism	Fatty acid degradation	ko00071	36	218	0.888465	1	cluster5510,cluster431,cluster3037,cluster6818,cluster359,cluster8468,cluster6550,cluster2502,cluster2580,cluster8501,cluster2881,cluster4955,cluster4110,cluster9717,cluster6832,cluster949,cluster9114,cluster2083,cluster1636,cluster8396,cluster8830,cluster2640,cluster2052,cluster2756,cluster10249,cluster687,cluster3725,cluster2725,cluster561,cluster6786,cluster9361,cluster6024,cluster6087,cluster…
Metabolism	Metabolism of cofactors and vitamins	Folate biosynthesis	ko00790	12	82	0.899314	1	cluster9029,cluster6974,cluster738,cluster6698,cluster6201,cluster6991,cluster2787,cluster9082,cluster10430,cluster590,cluster1849,cluster9312
Cellular Processes	Transport and catabolism	Endocytosis	ko04144	124	701	0.901517	1	cluster6306,cluster1354,cluster9648,cluster651,cluster1263,cluster8270,cluster4952,cluster4531,cluster6151,cluster5291,cluster2123,cluster8628,cluster5892,cluster10501,cluster6448,cluster10626,cluster5834,cluster4984,cluster9234,cluster1670,cluster5873,cluster6872,cluster8386,cluster8808,cluster5308,cluster2413,cluster8972,cluster5617,cluster1561,cluster5794,cluster3846,cluster9194,cluster3565,cl…
Metabolism	Amino acid metabolism	Histidine metabolism	ko00340	16	106	0.901992	1	cluster6018,cluster9839,cluster9368,cluster442,cluster10586,cluster3121,cluster2640,cluster2603,cluster6818,cluster1565,cluster8548,cluster2433,cluster2502,cluster6786,cluster8550,cluster3516
Metabolism	Lipid metabolism	Steroid biosynthesis	ko00100	26	164	0.90345	1	cluster2297,cluster9589,cluster2798,cluster742,cluster7111,cluster1616,cluster5330,cluster2846,cluster4787,cluster548,cluster6455,cluster3433,cluster10585,cluster9431,cluster6493,cluster47,cluster9493,cluster2531,cluster8729,cluster6019,cluster1509,cluster1287,cluster7083,cluster9071,cluster6817,cluster9229
Metabolism	Metabolism of other amino acids	Cyanoamino acid metabolism	ko00460	35	216	0.908963	1	cluster229,cluster10395,cluster7283,cluster2541,cluster109,cluster798,cluster731,cluster6756,cluster6388,cluster803,cluster6488,cluster10674,cluster1000,cluster6746,cluster10666,cluster10115,cluster4498,cluster2587,cluster5083,cluster366,cluster914,cluster10402,cluster9044,cluster4663,cluster3822,cluster5898,cluster8724,cluster64,cluster10690,cluster4651,cluster8584,cluster2096,cluster8581,cluste…
Metabolism	Metabolism of cofactors and vitamins	Lipoic acid metabolism	ko00785	2	19	0.909517	1	cluster5930,cluster8828
Genetic Information Processing	Transcription	Spliceosome	ko03040	189	1062	0.931556	1	cluster3882,cluster10575,cluster8803,cluster9492,cluster8270,cluster6874,cluster1780,cluster8692,cluster8950,cluster2112,cluster9686,cluster10626,cluster5248,cluster6312,cluster2395,cluster657,cluster9115,cluster1105,cluster3452,cluster2852,cluster9447,cluster5419,cluster6398,cluster9782,cluster2242,cluster574,cluster1996,cluster8261,cluster9377,cluster6147,cluster4506,cluster7990,cluster855,clus…
Cellular Processes	Transport and catabolism	Phagosome	ko04145	53	323	0.934094	1	cluster10211,cluster6153,cluster10037,cluster9648,cluster3177,cluster10425,cluster1355,cluster848,cluster3391,cluster3234,cluster8993,cluster6701,cluster6042,cluster3889,cluster492,cluster6394,cluster9721,cluster2525,cluster1362,cluster916,cluster175,cluster2025,cluster4355,cluster9579,cluster7033,cluster9845,cluster9708,cluster6827,cluster10621,cluster5251,cluster8997,cluster9747,cluster9294,clu…
Metabolism	Biosynthesis of other secondary metabolites	Flavonoid biosynthesis	ko00941	47	291	0.93975	1	cluster1253,cluster8479,cluster1943,cluster6585,cluster8755,cluster5196,cluster3315,cluster8494,cluster6228,cluster8856,cluster2746,cluster2486,cluster6985,cluster10538,cluster10525,cluster4139,cluster9299,cluster3886,cluster2325,cluster558,cluster389,cluster1182,cluster4214,cluster2961,cluster5903,cluster1744,cluster10577,cluster9996,cluster490,cluster5186,cluster4068,cluster10579,cluster8297,cl…
Environmental Information Processing	Signal transduction	Plant hormone signal transduction	ko04075	130	748	0.939764	1	cluster8428,cluster4885,cluster711,cluster1066,cluster8789,cluster10456,cluster8506,cluster9270,cluster1137,cluster1642,cluster9662,cluster9861,cluster9920,cluster8464,cluster5281,cluster5811,cluster1941,cluster1638,cluster1836,cluster5859,cluster1053,cluster9984,cluster4307,cluster8466,cluster7086,cluster1039,cluster8597,cluster8244,cluster7065,cluster6240,cluster8281,cluster9140,cluster10038,cl…
Metabolism	Metabolism of terpenoids and polyketides	Monoterpenoid biosynthesis	ko00902	6	50	0.943539	1	cluster1476,cluster3393,cluster8167,cluster4614,cluster111,cluster8327
Environmental Information Processing	Signal transduction	MAPK signaling pathway - plant	ko04016	77	460	0.944419	1	cluster6423,cluster713,cluster2321,cluster1066,cluster1056,cluster805,cluster2990,cluster9270,cluster1137,cluster1648,cluster1642,cluster7045,cluster9960,cluster9988,cluster8464,cluster977,cluster1941,cluster1518,cluster536,cluster78,cluster6046,cluster9984,cluster6529,cluster2773,cluster767,cluster1039,cluster225,cluster8632,cluster1153,cluster9949,cluster10378,cluster2099,cluster700,cluster3044…
Genetic Information Processing	Folding, sorting and degradation	Protein processing in endoplasmic reticulum	ko04141	153	878	0.949819	1	cluster1171,cluster9168,cluster8270,cluster5994,cluster5496,cluster834,cluster6041,cluster10626,cluster9130,cluster4742,cluster10630,cluster5106,cluster9137,cluster886,cluster289,cluster6884,cluster9646,cluster2274,cluster6285,cluster1090,cluster4665,cluster10470,cluster1852,cluster6212,cluster6322,cluster5217,cluster5398,cluster6186,cluster1523,cluster2832,cluster2008,cluster8699,cluster186,clus…
Metabolism	Metabolism of cofactors and vitamins	Ubiquinone and other terpenoid-quinone biosynthesis	ko00130	27	182	0.958515	1	cluster5412,cluster10513,cluster6415,cluster2424,cluster6997,cluster7217,cluster1120,cluster5502,cluster9219,cluster3570,cluster1175,cluster948,cluster8363,cluster5322,cluster4627,cluster9959,cluster369,cluster570,cluster2960,cluster1087,cluster9204,cluster5356,cluster2804,cluster4863,cluster2199,cluster10364,cluster8892
Metabolism	Metabolism of terpenoids and polyketides	Zeatin biosynthesis	ko00908	8	66	0.959754	1	cluster1881,cluster9475,cluster205,cluster523,cluster6145,cluster1488,cluster9945,cluster9070
Metabolism	Amino acid metabolism	Tyrosine metabolism	ko00350	29	195	0.962084	1	cluster9252,cluster1983,cluster442,cluster6415,cluster6997,cluster538,cluster2756,cluster475,cluster1741,cluster5808,cluster359,cluster4146,cluster6550,cluster4953,cluster8548,cluster2580,cluster2881,cluster570,cluster9361,cluster8550,cluster6087,cluster3516,cluster9066,cluster8549,cluster8888,cluster4938,cluster10309,cluster5745,cluster10364
Metabolism	Biosynthesis of other secondary metabolites	Stilbenoid, diarylheptanoid and gingerol biosynthesis	ko00945	28	191	0.96701	1	cluster1182,cluster2961,cluster8755,cluster5196,cluster5903,cluster8494,cluster1744,cluster10577,cluster8856,cluster2746,cluster490,cluster5186,cluster10579,cluster8297,cluster4731,cluster4463,cluster10520,cluster5166,cluster6985,cluster5404,cluster10538,cluster1087,cluster10525,cluster9299,cluster163,cluster659,cluster558,cluster8556
Environmental Information Processing	Membrane transport	ABC transporters	ko02010	19	138	0.969684	1	cluster1043,cluster972,cluster5631,cluster1729,cluster25,cluster532,cluster9488,cluster913,cluster569,cluster1795,cluster3284,cluster8348,cluster1970,cluster5721,cluster8349,cluster2221,cluster9141,cluster5395,cluster24
Metabolism	Metabolism of other amino acids	Glutathione metabolism	ko00480	65	410	0.976456	1	cluster7607,cluster4073,cluster5788,cluster1323,cluster3185,cluster3398,cluster9238,cluster1065,cluster10306,cluster9207,cluster8700,cluster9695,cluster2400,cluster98,cluster8165,cluster827,cluster6275,cluster5703,cluster10563,cluster3997,cluster4102,cluster10649,cluster1042,cluster9599,cluster9034,cluster455,cluster4795,cluster958,cluster1753,cluster2031,cluster10634,cluster4456,cluster1545,clus…
Genetic Information Processing	Replication and repair	Nucleotide excision repair	ko03420	58	371	0.977615	1	cluster2617,cluster6976,cluster896,cluster288,cluster200,cluster8613,cluster10340,cluster6351,cluster10185,cluster6420,cluster9672,cluster5643,cluster9107,cluster9309,cluster3566,cluster8683,cluster6251,cluster10630,cluster1748,cluster5106,cluster628,cluster6344,cluster1615,cluster1385,cluster1685,cluster1551,cluster6520,cluster5053,cluster3897,cluster3999,cluster3095,cluster4922,cluster6652,clus…
Genetic Information Processing	Replication and repair	DNA replication	ko03030	48	318	0.983194	1	cluster2617,cluster6976,cluster760,cluster896,cluster8541,cluster288,cluster1428,cluster4427,cluster200,cluster8613,cluster8471,cluster6351,cluster6420,cluster9107,cluster5643,cluster2871,cluster3566,cluster6251,cluster6637,cluster6344,cluster1385,cluster1685,cluster1551,cluster6520,cluster2791,cluster3999,cluster4922,cluster6652,cluster2886,cluster8368,cluster8292,cluster6000,cluster4842,cluster…
Metabolism	Energy metabolism	Oxidative phosphorylation	ko00190	61	396	0.985859	1	cluster10596,cluster4462,cluster3689,cluster3177,cluster5998,cluster6015,cluster5862,cluster3391,cluster8489,cluster10041,cluster6042,cluster3889,cluster492,cluster3043,cluster8224,cluster123,cluster1362,cluster6148,cluster10529,cluster2025,cluster10135,cluster9848,cluster5089,cluster9525,cluster714,cluster7033,cluster3386,cluster2803,cluster10327,cluster8850,cluster9708,cluster2663,cluster9963,c…
Genetic Information Processing	Replication and repair	Mismatch repair	ko03430	32	226	0.985885	1	cluster2617,cluster8532,cluster6976,cluster896,cluster200,cluster8613,cluster6351,cluster6420,cluster5643,cluster4560,cluster3566,cluster6251,cluster4692,cluster1685,cluster10280,cluster1385,cluster1551,cluster5055,cluster9650,cluster5644,cluster3583,cluster4922,cluster6652,cluster8320,cluster8368,cluster6000,cluster4842,cluster10677,cluster9539,cluster6710,cluster5323,cluster9284
Metabolism	Biosynthesis of other secondary metabolites	Isoflavonoid biosynthesis	ko00943	1	23	0.993239	1	cluster132
Genetic Information Processing	Folding, sorting and degradation	Ubiquitin mediated proteolysis	ko04120	70	462	0.993958	1	cluster3263,cluster7229,cluster1354,cluster10095,cluster1135,cluster1806,cluster9380,cluster9837,cluster6708,cluster10620,cluster5101,cluster1863,cluster3726,cluster9130,cluster10326,cluster8172,cluster10630,cluster9501,cluster6040,cluster5857,cluster6401,cluster3787,cluster6867,cluster544,cluster8666,cluster10644,cluster8213,cluster2274,cluster6285,cluster1078,cluster4094,cluster8492,cluster1047…
Metabolism	Metabolism of terpenoids and polyketides	Sesquiterpenoid and triterpenoid biosynthesis	ko00909	14	126	0.996029	1	cluster10686,cluster7093,cluster742,cluster7111,cluster5597,cluster486,cluster8729,cluster441,cluster9489,cluster6792,cluster883,cluster44,cluster240,cluster3568
Organismal Systems	Environmental adaptation	Plant-pathogen interaction	ko04626	92	623	0.999229	1	cluster167,cluster5534,cluster713,cluster9578,cluster322,cluster4564,cluster2990,cluster107,cluster27,cluster7045,cluster10175,cluster9197,cluster9988,cluster1200,cluster289,cluster2403,cluster6046,cluster78,cluster50,cluster536,cluster3533,cluster1286,cluster234,cluster4803,cluster767,cluster3479,cluster1209,cluster1578,cluster255,cluster3541,cluster10378,cluster1886,cluster2429,cluster408,clust…
Genetic Information Processing	Translation	Ribosome	ko03010	131	975	1	1	cluster9675,cluster8443,cluster9039,cluster5057,cluster9351,cluster10094,cluster5324,cluster8450,cluster8974,cluster5135,cluster4605,cluster1683,cluster2091,cluster8226,cluster10004,cluster1595,cluster8797,cluster8655,cluster4609,cluster10075,cluster2930,cluster10021,cluster8545,cluster10376,cluster10043,cluster9643,cluster9810,cluster7100,cluster6456,cluster8810,cluster9673,cluster6444,cluster10…

## Sheet: Private
Pathway Hierarchy1	Pathway Hierarchy2	KEGG Pathway	Pathway ID	Gene Number	Background number	P-Value	Q-Value	Gene IDs
Metabolism	Metabolism of terpenoids and polyketides	Sesquiterpenoid and triterpenoid biosynthesis	ko00909	17	126	0.000280301	0.0353179	cluster35355,cluster33038,cluster20864,cluster32486,cluster3005,cluster33049,cluster25193,cluster34986,cluster32345,cluster24852,cluster33045,cluster32570,cluster35456,cluster35353,cluster34155,cluster28712,cluster35211
Metabolism	Metabolism of cofactors and vitamins	Ubiquinone and other terpenoid-quinone biosynthesis	ko00130	18	182	0.00662338	0.245483	cluster27188,cluster32901,cluster35050,cluster32324,cluster33524,cluster35616,cluster33322,cluster32611,cluster32315,cluster27642,cluster27223,cluster35524,cluster32571,cluster28404,cluster35051,cluster33448,cluster33616,cluster33353
Metabolism	Energy metabolism	Sulfur metabolism	ko00920	14	130	0.00759939	0.245483	cluster27342,cluster35685,cluster34370,cluster35590,cluster33559,cluster27867,cluster35347,cluster33245,cluster22436,cluster35022,cluster27861,cluster32261,cluster32562,cluster24855
Environmental Information Processing	Signal transduction	Phosphatidylinositol signaling system	ko04070	22	242	0.0077931	0.245483	cluster33508,cluster35483,cluster32423,cluster33314,cluster33059,cluster27171,cluster35692,cluster33312,cluster35022,cluster32422,cluster32589,cluster35537,cluster35024,cluster27867,cluster32587,cluster27530,cluster32899,cluster32428,cluster27501,cluster32704,cluster32757,cluster32516
Metabolism	Biosynthesis of other secondary metabolites	Glucosinolate biosynthesis	ko00966	5	27	0.0115482	0.267409	cluster17250,cluster32814,cluster21102,cluster27830,cluster35620
Metabolism	Carbohydrate metabolism	Inositol phosphate metabolism	ko00562	23	268	0.0127338	0.267409	cluster35483,cluster32423,cluster33314,cluster33059,cluster27171,cluster35692,cluster33312,cluster35022,cluster32422,cluster32635,cluster35537,cluster35065,cluster35024,cluster32974,cluster27867,cluster32587,cluster27530,cluster32428,cluster27501,cluster32704,cluster33365,cluster32757,cluster32516
Organismal Systems	Environmental adaptation	Circadian rhythm - plant	ko04712	15	156	0.0157782	0.284008	cluster34121,cluster27779,cluster32777,cluster32327,cluster33036,cluster32283,cluster33044,cluster18403,cluster27554,cluster35655,cluster35652,cluster32830,cluster34887,cluster33139,cluster33981
Metabolism	Amino acid metabolism	Alanine, aspartate and glutamate metabolism	ko00250	14	154	0.0294715	0.454279	cluster34613,cluster35086,cluster32868,cluster33349,cluster28350,cluster32314,cluster33187,cluster32506,cluster32440,cluster22316,cluster32596,cluster27323,cluster32513,cluster27469
Metabolism	Amino acid metabolism	Arginine biosynthesis	ko00220	8	72	0.0324485	0.454279	cluster32868,cluster32410,cluster33349,cluster33668,cluster33140,cluster32506,cluster27323,cluster32894
Metabolism	Amino acid metabolism	Lysine degradation	ko00310	12	131	0.0396556	0.499661	cluster32548,cluster33534,cluster35532,cluster24513,cluster32537,cluster32811,cluster35581,cluster35650,cluster35653,cluster34784,cluster32748,cluster33190
Genetic Information Processing	Replication and repair	DNA replication	ko03030	23	318	0.0681526	0.699474	cluster32694,cluster35533,cluster33220,cluster32775,cluster20913,cluster32610,cluster17197,cluster35259,cluster32569,cluster27597,cluster32828,cluster34094,cluster32923,cluster35464,cluster27447,cluster32812,cluster32902,cluster28221,cluster28760,cluster32910,cluster24567,cluster32591,cluster35471
Genetic Information Processing	Folding, sorting and degradation	Protein processing in endoplasmic reticulum	ko04141	55	878	0.0852784	0.699474	cluster32962,cluster35389,cluster27124,cluster27675,cluster24449,cluster32561,cluster32819,cluster27611,cluster33683,cluster32265,cluster32514,cluster35493,cluster32888,cluster32750,cluster32864,cluster34140,cluster33550,cluster32618,cluster32797,cluster32679,cluster34073,cluster34600,cluster27531,cluster32836,cluster32566,cluster22290,cluster27144,cluster33777,cluster28776,cluster33614,cluster32…
Metabolism	Metabolism of cofactors and vitamins	One carbon pool by folate	ko00670	7	75	0.0933704	0.699474	cluster33388,cluster35458,cluster35283,cluster32407,cluster34503,cluster22484,cluster27318
Metabolism	Metabolism of terpenoids and polyketides	Carotenoid biosynthesis	ko00906	10	120	0.093709	0.699474	cluster27413,cluster27289,cluster34464,cluster32426,cluster35101,cluster32749,cluster35624,cluster32318,cluster32424,cluster32594
Genetic Information Processing	Replication and repair	Non-homologous end-joining	ko03450	4	35	0.105581	0.699474	cluster20913,cluster35284,cluster32443,cluster32608
Genetic Information Processing	Translation	mRNA surveillance pathway	ko03015	28	423	0.111519	0.699474	cluster32869,cluster32895,cluster35695,cluster32377,cluster32843,cluster32737,cluster32838,cluster32860,cluster34861,cluster32484,cluster35684,cluster32489,cluster35578,cluster27432,cluster3136,cluster35527,cluster32887,cluster24887,cluster24321,cluster35693,cluster22504,cluster35587,cluster32729,cluster33514,cluster32444,cluster32291,cluster22442,cluster27785
Metabolism	Metabolism of cofactors and vitamins	Vitamin B6 metabolism	ko00750	4	36	0.114175	0.699474	cluster27145,cluster32829,cluster32497,cluster33463
Metabolism	Metabolism of terpenoids and polyketides	Monoterpenoid biosynthesis	ko00902	5	50	0.11577	0.699474	cluster33327,cluster33485,cluster34995,cluster33486,cluster33326
Metabolism	Metabolism of other amino acids	Glutathione metabolism	ko00480	27	410	0.12139	0.699474	cluster22352,cluster32861,cluster32275,cluster35504,cluster32662,cluster33234,cluster33232,cluster33231,cluster35577,cluster32687,cluster35433,cluster32867,cluster32815,cluster33561,cluster35675,cluster35401,cluster692,cluster32368,cluster35523,cluster27610,cluster24544,cluster32588,cluster35070,cluster32637,cluster24323,cluster32273,cluster34096
Metabolism	Carbohydrate metabolism	Ascorbate and aldarate metabolism	ko00053	12	159	0.123611	0.699474	cluster22352,cluster32861,cluster32432,cluster33314,cluster32811,cluster28787,cluster32870,cluster33312,cluster35523,cluster32641,cluster34784,cluster32268
Metabolism	Carbohydrate metabolism	Glycolysis / Gluconeogenesis	ko00010	29	446	0.12495	0.699474	cluster32947,cluster32481,cluster32678,cluster33387,cluster28634,cluster32811,cluster34147,cluster32496,cluster32502,cluster33058,cluster33754,cluster35576,cluster35420,cluster32813,cluster32279,cluster32639,cluster34270,cluster35491,cluster32930,cluster33122,cluster33214,cluster34334,cluster35539,cluster32272,cluster33365,cluster32575,cluster34784,cluster32751,cluster32946
Metabolism	Glycan biosynthesis and metabolism	Glycosphingolipid biosynthesis - ganglio series	ko00604	3	24	0.125413	0.699474	cluster25226,cluster33303,cluster33682
Genetic Information Processing	Replication and repair	Mismatch repair	ko03430	16	226	0.12877	0.699474	cluster34851,cluster35533,cluster17197,cluster35259,cluster32569,cluster27597,cluster32828,cluster34094,cluster35464,cluster27447,cluster32902,cluster32812,cluster28760,cluster32910,cluster24567,cluster35471
Metabolism	Carbohydrate metabolism	Pyruvate metabolism	ko00620	16	228	0.135827	0.699474	cluster32390,cluster32678,cluster35686,cluster32363,cluster32811,cluster32849,cluster32813,cluster32639,cluster32279,cluster33021,cluster32933,cluster32930,cluster35581,cluster32581,cluster34784,cluster32946
Metabolism	Amino acid metabolism	Tryptophan metabolism	ko00380	13	179	0.138785	0.699474	cluster22428,cluster32852,cluster32853,cluster32811,cluster35581,cluster32814,cluster35650,cluster33412,cluster35620,cluster34784,cluster32565,cluster33413,cluster32693
Metabolism	Energy metabolism	Carbon fixation in photosynthetic organisms	ko00710	14	199	0.152911	0.741031	cluster34270,cluster35491,cluster32933,cluster33021,cluster32390,cluster32930,cluster32481,cluster32678,cluster33214,cluster27358,cluster33754,cluster33365,cluster32946,cluster32849
Genetic Information Processing	Folding, sorting and degradation	Sulfur relay system	ko04122	3	28	0.17512	0.816646	cluster35311,cluster35152,cluster24855
Metabolism	Carbohydrate metabolism	Galactose metabolism	ko00052	11	155	0.181477	0.816646	cluster34718,cluster32289,cluster35539,cluster32496,cluster34334,cluster32502,cluster32945,cluster34697,cluster33303,cluster33682,cluster24219
Metabolism	Overview	Biosynthesis of amino acids	ko01230	51	867	0.191925	0.830799	cluster35685,cluster33349,cluster32410,cluster32259,cluster27318,cluster27358,cluster33722,cluster35576,cluster32261,cluster27342,cluster34270,cluster32954,cluster35371,cluster24358,cluster33668,cluster33140,cluster35539,cluster32928,cluster33365,cluster27323,cluster32894,cluster34920,cluster33190,cluster33388,cluster32490,cluster32947,cluster33598,cluster34370,cluster32926,cluster33187,cluster27…
Metabolism	Carbohydrate metabolism	Butanoate metabolism	ko00650	7	92	0.199723	0.830799	cluster35581,cluster33740,cluster22316,cluster35650,cluster35371,cluster32913,cluster27469
Genetic Information Processing	Folding, sorting and degradation	Proteasome	ko03050	13	194	0.207838	0.830799	cluster32709,cluster32648,cluster19978,cluster35447,cluster33586,cluster35452,cluster34543,cluster21342,cluster35659,cluster27612,cluster33610,cluster27619,cluster35485
Genetic Information Processing	Replication and repair	Nucleotide excision repair	ko03420	23	371	0.215949	0.830799	cluster32874,cluster35533,cluster33589,cluster32378,cluster32677,cluster17197,cluster35592,cluster35259,cluster27314,cluster32569,cluster27597,cluster27197,cluster32828,cluster34094,cluster27447,cluster35464,cluster32902,cluster32812,cluster24232,cluster28760,cluster32910,cluster24567,cluster35471
Organismal Systems	Environmental adaptation	Plant-pathogen interaction	ko04626	37	623	0.21759	0.830799	cluster27745,cluster32282,cluster27436,cluster33308,cluster34910,cluster24570,cluster34140,cluster25197,cluster34328,cluster22284,cluster33060,cluster32567,cluster19131,cluster34514,cluster32517,cluster24390,cluster34291,cluster35584,cluster34209,cluster34210,cluster32554,cluster35697,cluster34292,cluster33517,cluster27548,cluster35465,cluster28685,cluster33306,cluster35489,cluster23032,cluster27…
Metabolism	Overview	Carbon metabolism	ko01200	56	973	0.225181	0.833582	cluster35685,cluster32481,cluster32678,cluster32852,cluster27318,cluster32496,cluster21271,cluster27358,cluster32322,cluster33722,cluster34418,cluster35576,cluster35065,cluster32261,cluster32639,cluster33740,cluster27342,cluster32868,cluster34270,cluster32933,cluster32954,cluster32506,cluster34334,cluster35539,cluster35581,cluster33365,cluster34920,cluster34096,cluster28781,cluster33388,cluster32…
Metabolism	Metabolism of cofactors and vitamins	Porphyrin and chlorophyll metabolism	ko00860	10	148	0.238587	0.833582	cluster27487,cluster27468,cluster33069,cluster24282,cluster33608,cluster32288,cluster32655,cluster24757,cluster27976,cluster32297
Metabolism	Lipid metabolism	Fatty acid degradation	ko00071	14	218	0.241767	0.833582	cluster32541,cluster32372,cluster27311,cluster27693,cluster32811,cluster35581,cluster19094,cluster35650,cluster32272,cluster33661,cluster34784,cluster32652,cluster34978,cluster35420
Metabolism	Metabolism of cofactors and vitamins	Folate biosynthesis	ko00790	6	82	0.251323	0.833582	cluster35683,cluster35476,cluster27201,cluster27365,cluster35637,cluster35499
Metabolism	Metabolism of other amino acids	beta-Alanine metabolism	ko00410	8	117	0.260858	0.833582	cluster27723,cluster33561,cluster35560,cluster32811,cluster21271,cluster35650,cluster34784,cluster35065
Genetic Information Processing	Translation	RNA transport	ko03013	42	733	0.271512	0.833582	cluster33102,cluster32629,cluster32935,cluster35695,cluster32519,cluster32843,cluster35575,cluster28822,cluster35559,cluster32961,cluster33354,cluster32881,cluster32280,cluster33482,cluster35672,cluster28399,cluster25006,cluster32444,cluster32835,cluster27874,cluster32900,cluster32943,cluster34864,cluster32718,cluster34814,cluster32271,cluster25018,cluster32484,cluster35684,cluster35234,cluster35…
Metabolism	Glycan biosynthesis and metabolism	Glycosphingolipid biosynthesis - globo and isoglobo series	ko00603	3	36	0.285851	0.833582	cluster34697,cluster34304,cluster25226
Metabolism	Overview	2-Oxocarboxylic acid metabolism	ko01210	14	227	0.289692	0.833582	cluster17250,cluster32410,cluster32490,cluster32954,cluster21102,cluster35371,cluster33668,cluster33140,cluster32814,cluster27170,cluster27830,cluster35620,cluster32894,cluster34920
Metabolism	Amino acid metabolism	Histidine metabolism	ko00340	7	106	0.310433	0.833582	cluster34784,cluster22428,cluster32921,cluster32926,cluster32811,cluster32693,cluster32473
Metabolism	Glycan biosynthesis and metabolism	Glycosphingolipid biosynthesis - lacto and neolacto series	ko00601	1	7	0.310966	0.833582	cluster34304
Metabolism	Carbohydrate metabolism	Fructose and mannose metabolism	ko00051	14	231	0.311878	0.833582	cluster34270,cluster28287,cluster32361,cluster32481,cluster32741,cluster32470,cluster35539,cluster32496,cluster34334,cluster32502,cluster33261,cluster35694,cluster33365,cluster24365
Metabolism	Metabolism of terpenoids and polyketides	Terpenoid backbone biosynthesis	ko00900	13	214	0.317935	0.833582	cluster34268,cluster34954,cluster33704,cluster35516,cluster35326,cluster34749,cluster33011,cluster27543,cluster33771,cluster35581,cluster34956,cluster32877,cluster32350
Metabolism	Amino acid metabolism	Glycine, serine and threonine metabolism	ko00260	12	196	0.318106	0.833582	cluster32548,cluster28781,cluster27723,cluster33388,cluster24242,cluster33598,cluster27318,cluster35458,cluster33722,cluster34418,cluster32768,cluster22484
Metabolism	Lipid metabolism	Glycerolipid metabolism	ko00561	13	215	0.323818	0.833582	cluster27626,cluster35121,cluster35265,cluster32811,cluster34697,cluster24359,cluster32416,cluster33912,cluster32899,cluster35694,cluster34784,cluster32692,cluster33216
Metabolism	Glycan biosynthesis and metabolism	N-Glycan biosynthesis	ko00510	10	161	0.324103	0.833582	cluster32717,cluster32873,cluster32850,cluster33273,cluster32623,cluster32522,cluster32576,cluster33669,cluster35214,cluster32357
Genetic Information Processing	Translation	Aminoacyl-tRNA biosynthesis	ko00970	16	271	0.331791	0.833582	cluster32744,cluster27304,cluster22395,cluster27513,cluster32655,cluster27261,cluster35001,cluster15270,cluster34636,cluster33510,cluster35442,cluster33350,cluster32367,cluster34372,cluster34166,cluster32721
Metabolism	Biosynthesis of other secondary metabolites	Isoflavonoid biosynthesis	ko00943	2	23	0.336193	0.833582	cluster34938,cluster25124
Cellular Processes	Transport and catabolism	Autophagy - other eukaryotes	ko04136	11	181	0.337402	0.833582	cluster22453,cluster32358,cluster27230,cluster32387,cluster35277,cluster35487,cluster32660,cluster27530,cluster32737,cluster33432,cluster21030
Genetic Information Processing	Transcription	Spliceosome	ko03040	58	1062	0.357618	0.849945	cluster33814,cluster32469,cluster20977,cluster33102,cluster24449,cluster35695,cluster32924,cluster35229,cluster32843,cluster35569,cluster35328,cluster32858,cluster34011,cluster32885,cluster32976,cluster35593,cluster35682,cluster32418,cluster27135,cluster33336,cluster34073,cluster32836,cluster35529,cluster32383,cluster32957,cluster34013,cluster34542,cluster33193,cluster27549,cluster32444,cluster34…
Genetic Information Processing	Folding, sorting and degradation	Ubiquitin mediated proteolysis	ko04120	26	462	0.360465	0.849945	cluster35389,cluster34121,cluster33015,cluster32832,cluster35399,cluster32399,cluster35177,cluster32378,cluster32577,cluster32707,cluster35493,cluster24357,cluster32441,cluster33139,cluster32316,cluster35213,cluster35636,cluster32413,cluster35677,cluster34600,cluster33302,cluster33238,cluster32932,cluster32566,cluster35138,cluster35652
Cellular Processes	Transport and catabolism	Peroxisome	ko04146	17	297	0.37172	0.849945	cluster35663,cluster32541,cluster27311,cluster21081,cluster32852,cluster24480,cluster19094,cluster32322,cluster32503,cluster20942,cluster32548,cluster32372,cluster27693,cluster33661,cluster32958,cluster15987,cluster32652
Metabolism	Biosynthesis of other secondary metabolites	Indole alkaloid biosynthesis	ko00901	2	25	0.374314	0.849945	cluster22428,cluster32693
Metabolism	Lipid metabolism	Linoleic acid metabolism	ko00591	4	60	0.377754	0.849945	cluster33520,cluster22565,cluster35488,cluster27525
Metabolism	Energy metabolism	Oxidative phosphorylation	ko00190	22	396	0.399228	0.878227	cluster34362,cluster22411,cluster35579,cluster28106,cluster18448,cluster32306,cluster34379,cluster34332,cluster35486,cluster32758,cluster32724,cluster22955,cluster34030,cluster33069,cluster32446,cluster35278,cluster32905,cluster33789,cluster32772,cluster32495,cluster24523,cluster35413
Metabolism	Amino acid metabolism	Arginine and proline metabolism	ko00330	12	211	0.41242	0.878227	cluster24429,cluster32603,cluster33561,cluster32573,cluster32977,cluster32259,cluster28072,cluster32811,cluster34784,cluster28000,cluster32565,cluster32726
Metabolism	Carbohydrate metabolism	Starch and sucrose metabolism	ko00500	25	456	0.414719	0.878227	cluster35699,cluster32780,cluster32289,cluster32496,cluster32502,cluster32739,cluster35687,cluster32376,cluster32833,cluster13047,cluster28708,cluster24448,cluster34865,cluster34254,cluster34334,cluster33752,cluster27286,cluster32945,cluster19998,cluster33494,cluster32990,cluster32405,cluster27330,cluster32397,cluster34512
Metabolism	Carbohydrate metabolism	Glyoxylate and dicarboxylate metabolism	ko00630	16	287	0.418203	0.878227	cluster28781,cluster33388,cluster32390,cluster344,cluster32852,cluster27318,cluster32322,cluster34418,cluster32768,cluster33740,cluster32954,cluster35025,cluster35581,cluster35458,cluster34920,cluster22484
Metabolism	Amino acid metabolism	Tyrosine metabolism	ko00350	11	195	0.430275	0.88119	cluster27723,cluster27461,cluster22428,cluster35596,cluster33448,cluster32725,cluster33685,cluster32272,cluster32854,cluster35420,cluster32693
Genetic Information Processing	Translation	Ribosome	ko03010	52	975	0.434874	0.88119	cluster32791,cluster32403,cluster34518,cluster35067,cluster32553,cluster35641,cluster34180,cluster34245,cluster27563,cluster34957,cluster33342,cluster27190,cluster35316,cluster32675,cluster32328,cluster28694,cluster32633,cluster32375,cluster34070,cluster34109,cluster35670,cluster32427,cluster35315,cluster27473,cluster28793,cluster24403,cluster32985,cluster34460,cluster32366,cluster32796,cluster32…
Metabolism	Metabolism of other amino acids	Cyanoamino acid metabolism	ko00460	12	216	0.444261	0.88119	cluster33388,cluster17250,cluster21102,cluster34254,cluster27318,cluster35458,cluster32405,cluster27830,cluster32397,cluster22484,cluster34512,cluster34865
Metabolism	Biosynthesis of other secondary metabolites	Isoquinoline alkaloid biosynthesis	ko00950	5	86	0.461922	0.88119	cluster27723,cluster33448,cluster27461,cluster22428,cluster32693
Metabolism	Biosynthesis of other secondary metabolites	Betalain biosynthesis	ko00965	2	30	0.46513	0.88119	cluster22428,cluster32693
Genetic Information Processing	Replication and repair	Homologous recombination	ko03440	19	354	0.470721	0.88119	cluster35533,cluster33366,cluster34274,cluster17197,cluster35259,cluster27235,cluster32915,cluster32569,cluster27597,cluster24334,cluster32828,cluster34094,cluster35464,cluster32812,cluster28760,cluster32910,cluster24567,cluster27499,cluster33978
Cellular Processes	Transport and catabolism	Endocytosis	ko04144	37	701	0.477893	0.88119	cluster34134,cluster24449,cluster27674,cluster33440,cluster33612,cluster22346,cluster16578,cluster35492,cluster34073,cluster32965,cluster32510,cluster32428,cluster32836,cluster33501,cluster32614,cluster34390,cluster32600,cluster32607,cluster35692,cluster24492,cluster32462,cluster35535,cluster32559,cluster35554,cluster32262,cluster32546,cluster33699,cluster32274,cluster32617,cluster34681,cluster35…
Metabolism	Glycan biosynthesis and metabolism	Other types of O-glycan biosynthesis	ko00514	5	88	0.482097	0.88119	cluster35034,cluster34212,cluster32362,cluster32523,cluster32450
Metabolism	Energy metabolism	Photosynthesis	ko00195	7	127	0.488654	0.88119	cluster27218,cluster34379,cluster33576,cluster28106,cluster34909,cluster32734,cluster32373
Metabolism	Glycan biosynthesis and metabolism	Glycosaminoglycan degradation	ko00531	3	51	0.496544	0.88119	cluster25226,cluster33303,cluster33682
Metabolism	Metabolism of cofactors and vitamins	Riboflavin metabolism	ko00740	3	51	0.496544	0.88119	cluster32398,cluster32307,cluster32723
Environmental Information Processing	Signal transduction	Plant hormone signal transduction	ko04075	39	748	0.50753	0.883461	cluster34950,cluster34010,cluster32959,cluster35565,cluster35518,cluster35669,cluster32705,cluster33933,cluster33320,cluster32464,cluster32293,cluster33298,cluster35507,cluster24580,cluster34579,cluster34538,cluster32728,cluster35117,cluster32613,cluster32640,cluster33468,cluster27949,cluster32284,cluster32564,cluster32393,cluster35502,cluster33470,cluster32690,cluster35668,cluster34577,cluster32…
Metabolism	Glycan biosynthesis and metabolism	Other glycan degradation	ko00511	5	91	0.511846	0.883461	cluster27156,cluster32543,cluster25226,cluster33303,cluster33682
Metabolism	Lipid metabolism	Sphingolipid metabolism	ko00600	5	93	0.531283	0.894372	cluster34697,cluster32474,cluster33303,cluster32543,cluster33682
Metabolism	Amino acid metabolism	Phenylalanine, tyrosine and tryptophan biosynthesis	ko00400	10	191	0.532364	0.894372	cluster24358,cluster27782,cluster32599,cluster32331,cluster27735,cluster33448,cluster32928,cluster35536,cluster32545,cluster32414
Metabolism	Lipid metabolism	Cutin, suberine and wax biosynthesis	ko00073	4	76	0.559446	0.922749	cluster33040,cluster35663,cluster33750,cluster32505
Metabolism	Metabolism of cofactors and vitamins	Thiamine metabolism	ko00730	7	138	0.577226	0.922749	cluster35595,cluster33704,cluster34722,cluster32820,cluster34749,cluster28792,cluster33724
Metabolism	Amino acid metabolism	Lysine biosynthesis	ko00300	2	37	0.578103	0.922749	cluster22339,cluster33190
Metabolism	Amino acid metabolism	Valine, leucine and isoleucine degradation	ko00280	10	198	0.578549	0.922749	cluster32787,cluster33590,cluster32811,cluster35560,cluster35581,cluster21271,cluster27170,cluster35650,cluster34784,cluster35065
Metabolism	Biosynthesis of other secondary metabolites	Caffeine metabolism	ko00232	1	18	0.616307	0.935558	cluster21081
Metabolism	Metabolism of other amino acids	Taurine and hypotaurine metabolism	ko00430	1	18	0.616307	0.935558	cluster32700
Metabolism	Amino acid metabolism	Phenylalanine metabolism	ko00360	9	184	0.617818	0.935558	cluster27723,cluster32913,cluster22428,cluster32661,cluster33448,cluster35650,cluster32565,cluster32854,cluster32693
Metabolism	Metabolism of cofactors and vitamins	Pantothenate and CoA biosynthesis	ko00770	4	82	0.61989	0.935558	cluster27627,cluster27170,cluster35371,cluster32680
Metabolism	Amino acid metabolism	Cysteine and methionine metabolism	ko00270	17	347	0.628664	0.935558	cluster35685,cluster32390,cluster35589,cluster35504,cluster34370,cluster27350,cluster35347,cluster34656,cluster32261,cluster27342,cluster33561,cluster24316,cluster33559,cluster33448,cluster27170,cluster32726,cluster24855
Metabolism	Metabolism of terpenoids and polyketides	Brassinosteroid biosynthesis	ko00905	5	104	0.631131	0.935558	cluster27244,cluster32526,cluster34944,cluster32595,cluster34668
Metabolism	Lipid metabolism	Fatty acid biosynthesis	ko00061	8	168	0.64657	0.947301	cluster32541,cluster32372,cluster27295,cluster27311,cluster27693,cluster19094,cluster32652,cluster32624
Genetic Information Processing	Replication and repair	Base excision repair	ko03410	6	130	0.671063	0.971885	cluster20913,cluster32370,cluster35227,cluster32656,cluster27447,cluster32902
Metabolism	Energy metabolism	Nitrogen metabolism	ko00910	5	111	0.687429	0.979571	cluster32868,cluster32918,cluster35025,cluster33187,cluster32506
Metabolism	Amino acid metabolism	Valine, leucine and isoleucine biosynthesis	ko00290	4	91	0.700157	0.979571	cluster27170,cluster33722,cluster24242,cluster35371
Metabolism	Overview	Fatty acid metabolism	ko01212	15	323	0.704695	0.979571	cluster32334,cluster32541,cluster32372,cluster27295,cluster27311,cluster27290,cluster27693,cluster35691,cluster35581,cluster19094,cluster35650,cluster33661,cluster32652,cluster34978,cluster32624
Metabolism	Biosynthesis of other secondary metabolites	Flavone and flavonol biosynthesis	ko00944	2	47	0.707468	0.979571	cluster32645,cluster418
Metabolism	Carbohydrate metabolism	C5-Branched dibasic acid metabolism	ko00660	1	24	0.721218	0.982439	cluster35371
Environmental Information Processing	Membrane transport	ABC transporters	ko02010	6	138	0.725567	0.982439	cluster35665,cluster34800,cluster33429,cluster34494,cluster32886,cluster19999
Metabolism	Carbohydrate metabolism	Propanoate metabolism	ko00640	5	120	0.75079	0.982439	cluster35581,cluster21271,cluster35650,cluster35065,cluster35560
Metabolism	Lipid metabolism	Glycerophospholipid metabolism	ko00564	19	419	0.756652	0.982439	cluster33508,cluster35265,cluster33617,cluster27149,cluster32635,cluster32589,cluster16578,cluster34540,cluster35121,cluster32417,cluster32974,cluster28419,cluster34244,cluster35492,cluster32920,cluster32899,cluster24215,cluster33216,cluster24441
Metabolism	Lipid metabolism	Synthesis and degradation of ketone bodies	ko00072	1	30	0.797455	0.982439	cluster35581
Metabolism	Metabolism of other amino acids	Selenocompound metabolism	ko00450	1	30	0.797455	0.982439	cluster27340
Metabolism	Lipid metabolism	Ether lipid metabolism	ko00565	6	151	0.799977	0.982439	cluster32920,cluster35121,cluster32635,cluster32974,cluster35492,cluster16578
Metabolism	Carbohydrate metabolism	Amino sugar and nucleotide sugar metabolism	ko00520	17	390	0.800357	0.982439	cluster32471,cluster32480,cluster32496,cluster32502,cluster33209,cluster24433,cluster32904,cluster33007,cluster34718,cluster33654,cluster33656,cluster34334,cluster32714,cluster19998,cluster25226,cluster32764,cluster32404
Metabolism	Carbohydrate metabolism	Citrate cycle (TCA cycle)	ko00020	10	243	0.813416	0.982439	cluster32490,cluster32954,cluster32930,cluster32390,cluster32678,cluster32946,cluster32813,cluster34920,cluster32279,cluster32639
Genetic Information Processing	Folding, sorting and degradation	Protein export	ko03060	6	154	0.814721	0.982439	cluster32514,cluster27620,cluster28775,cluster32597,cluster33683,cluster34215
Metabolism	Biosynthesis of other secondary metabolites	Flavonoid biosynthesis	ko00941	12	291	0.82842	0.982439	cluster32645,cluster32872,cluster32468,cluster32661,cluster33036,cluster33044,cluster18403,cluster418,cluster27554,cluster35655,cluster32863,cluster32371
Metabolism	Nucleotide metabolism	Pyrimidine metabolism	ko00240	16	380	0.83509	0.982439	cluster32550,cluster27213,cluster33220,cluster33397,cluster33791,cluster32755,cluster32925,cluster28350,cluster32298,cluster32856,cluster35073,cluster32591,cluster32736,cluster35689,cluster3898,cluster34272
Metabolism	Lipid metabolism	Steroid biosynthesis	ko00100	6	164	0.85774	0.982439	cluster32615,cluster32688,cluster32486,cluster33449,cluster10711,cluster27731
Cellular Processes	Transport and catabolism	Phagosome	ko04145	13	323	0.859081	0.982439	cluster27153,cluster32724,cluster32617,cluster32710,cluster35591,cluster33683,cluster33086,cluster32689,cluster32948,cluster32905,cluster27530,cluster27376,cluster32758
Metabolism	Biosynthesis of other secondary metabolites	Tropane, piperidine and pyridine alkaloid biosynthesis	ko00960	2	66	0.862724	0.982439	cluster27723,cluster33448
Metabolism	Metabolism of terpenoids and polyketides	Zeatin biosynthesis	ko00908	2	66	0.862724	0.982439	cluster32715,cluster32716
Metabolism	Carbohydrate metabolism	Pentose phosphate pathway	ko00030	6	170	0.879355	0.982439	cluster34270,cluster27358,cluster32839,cluster32481,cluster34096,cluster35539
Metabolism	Glycan biosynthesis and metabolism	Glycosylphosphatidylinositol(GPI)-anchor biosynthesis	ko00563	2	70	0.883809	0.982439	cluster27187,cluster32746
Genetic Information Processing	Transcription	Basal transcription factors	ko03022	9	243	0.887239	0.982439	cluster27535,cluster27688,cluster33589,cluster27346,cluster33768,cluster22373,cluster27314,cluster27197,cluster32412
Genetic Information Processing	Transcription	RNA polymerase	ko03020	5	152	0.89969	0.982439	cluster32856,cluster32925,cluster33791,cluster35689,cluster3898
Genetic Information Processing	Folding, sorting and degradation	RNA degradation	ko03018	21	524	0.910856	0.982439	cluster35517,cluster27459,cluster32947,cluster27296,cluster10755,cluster27176,cluster35576,cluster27227,cluster35606,cluster35698,cluster35682,cluster32708,cluster24887,cluster35539,cluster27707,cluster33295,cluster32575,cluster32957,cluster32638,cluster27264,cluster27240
Metabolism	Metabolism of cofactors and vitamins	Nicotinate and nicotinamide metabolism	ko00760	2	77	0.91364	0.982439	cluster32619,cluster33004
Genetic Information Processing	Folding, sorting and degradation	SNARE interactions in vesicular transport	ko04130	5	159	0.919295	0.982439	cluster32557,cluster35498,cluster19941,cluster35262,cluster27126
Metabolism	Carbohydrate metabolism	Pentose and glucuronate interconversions	ko00040	10	281	0.920961	0.982439	cluster25100,cluster32299,cluster34411,cluster32826,cluster27457,cluster27358,cluster32657,cluster24273,cluster32487,cluster35599
Metabolism	Lipid metabolism	Fatty acid elongation	ko00062	2	81	0.927291	0.982439	cluster32334,cluster35691
Metabolism	Lipid metabolism	Biosynthesis of unsaturated fatty acids	ko01040	4	138	0.931266	0.982439	cluster32334,cluster35691,cluster33661,cluster27290
Metabolism	Metabolism of terpenoids and polyketides	Diterpenoid biosynthesis	ko00904	2	88	0.946405	0.982439	cluster35643,cluster32747
Metabolism	Nucleotide metabolism	Purine metabolism	ko00230	22	587	0.958354	0.982439	cluster32953,cluster21081,cluster34503,cluster33220,cluster33611,cluster27456,cluster33791,cluster35586,cluster32513,cluster34754,cluster35525,cluster32925,cluster35283,cluster32314,cluster28792,cluster32856,cluster33105,cluster35595,cluster32591,cluster33348,cluster35689,cluster3898
Metabolism	Biosynthesis of other secondary metabolites	Phenylpropanoid biosynthesis	ko00940	21	575	0.966512	0.982439	cluster33926,cluster32468,cluster34747,cluster32661,cluster22398,cluster32783,cluster32627,cluster34492,cluster34865,cluster32612,cluster32872,cluster35356,cluster34254,cluster17741,cluster32405,cluster28062,cluster34698,cluster32982,cluster32397,cluster34512,cluster32371
Environmental Information Processing	Signal transduction	MAPK signaling pathway - plant	ko04016	16	460	0.967451	0.982439	cluster34950,cluster32852,cluster32640,cluster27949,cluster32393,cluster34328,cluster35518,cluster32690,cluster34577,cluster33933,cluster23032,cluster35609,cluster32605,cluster32731,cluster34554,cluster34579
Metabolism	Biosynthesis of other secondary metabolites	Stilbenoid, diarylheptanoid and gingerol biosynthesis	ko00945	5	191	0.972062	0.982439	cluster32872,cluster32468,cluster34758,cluster32661,cluster32371
Genetic Information Processing	Translation	Ribosome biogenesis in eukaryotes	ko03008	15	443	0.972188	0.982439	cluster32981,cluster35633,cluster35567,cluster27874,cluster35521,cluster20001,cluster33618,cluster34642,cluster27224,cluster34323,cluster35522,cluster35029,cluster32859,cluster32653,cluster28795
Metabolism	Lipid metabolism	alpha-Linolenic acid metabolism	ko00592	9	298	0.973746	0.982439	cluster33520,cluster35488,cluster22565,cluster33661,cluster24215,cluster34978,cluster35420,cluster24441,cluster27525
Metabolism	Metabolism of cofactors and vitamins	Biotin metabolism	ko00780	1	69	0.974642	0.982439	cluster27295
Metabolism	Lipid metabolism	Arachidonic acid metabolism	ko00590	1	86	0.989756	0.989756	cluster34699
