# Supplementary material for: Pangenome analysis reveals the genetic mechanism underlying high‐altitude adaptation in Qinghai–Xizang (Tibet) Plateau Rhododendron
Source: J Integr Plant Biol. 2026 Apr 12;68(7):2166–88. doi: 10.1111/jipb.70252 (PMC13326988; doi:10.1111/jipb.70252)
Supplement: Supplementary file 4 — Dataset S4. Global distribution information of 18 species of rhododendron [file JIPB-68-2166-s008.xlsx]

## Sheet: Longitude and latitude
Latitude	Longitude	Species	Type
18.5356	98.5221	Rhododendron delavayi	High altitude
18.589	98.4857	Rhododendron delavayi	High altitude
18.5892	98.4856	Rhododendron delavayi	High altitude
18.5892	98.4856	Rhododendron delavayi	High altitude
18.5526	98.4803	Rhododendron delavayi	High altitude
18.5883	98.4866	Rhododendron delavayi	High altitude
18.5553	98.4821	Rhododendron delavayi	High altitude
18.5597	98.4755	Rhododendron delavayi	High altitude
18.5885	98.4861	Rhododendron delavayi	High altitude
18.5881	98.4863	Rhododendron delavayi	High altitude
17.2753	101.518	Rhododendron delavayi	High altitude
18.588	98.5001	Rhododendron delavayi	High altitude
18.5888	98.4857	Rhododendron delavayi	High altitude
18.5683	98.4977	Rhododendron delavayi	High altitude
18.5882	98.4863	Rhododendron delavayi	High altitude
25.5358	102.829	Rhododendron delavayi	High altitude
24.8263	98.7736	Rhododendron delavayi	High altitude
25.7003	100.026	Rhododendron delavayi	High altitude
24.1388	99.7151	Rhododendron delavayi	High altitude
25.2239	102.629	Rhododendron delavayi	High altitude
25.1272	102.482	Rhododendron delavayi	High altitude
25.4852	100.339	Rhododendron delavayi	High altitude
25.3707	101.248	Rhododendron delavayi	High altitude
24.687	100.23	Rhododendron delavayi	High altitude
25.0519	101.395	Rhododendron delavayi	High altitude
25.6993	100.021	Rhododendron delavayi	High altitude
18.5732	98.4837	Rhododendron delavayi	High altitude
18.5877	98.483	Rhododendron delavayi	High altitude
19.8	98.9833	Rhododendron delavayi	High altitude
27.7482	101.213	Rhododendron delavayi	High altitude
25.7519	98.7064	Rhododendron delavayi	High altitude
25.3986	98.3053	Rhododendron delavayi	High altitude
25.2847	98.7022	Rhododendron delavayi	High altitude
25.7644	98.6539	Rhododendron delavayi	High altitude
25.2847	98.7021	Rhododendron delavayi	High altitude
25.2847	98.7019	Rhododendron delavayi	High altitude
25.7642	98.6536	Rhododendron delavayi	High altitude
24.8264	98.7708	Rhododendron delavayi	High altitude
24.9239	98.7525	Rhododendron delavayi	High altitude
24.8294	98.7683	Rhododendron delavayi	High altitude
24.9356	98.7519	Rhododendron delavayi	High altitude
24.8297	98.7825	Rhododendron delavayi	High altitude
24.8263	98.7707	Rhododendron delavayi	High altitude
24.8295	98.7683	Rhododendron delavayi	High altitude
24.9238	98.7525	Rhododendron delavayi	High altitude
24.8296	98.7826	Rhododendron delavayi	High altitude
24.9355	98.7519	Rhododendron delavayi	High altitude
24.8261	98.7706	Rhododendron delavayi	High altitude
24.8294	98.7825	Rhododendron delavayi	High altitude
24.9239	98.7525	Rhododendron delavayi	High altitude
24.9356	98.7519	Rhododendron delavayi	High altitude
24.9242	98.7586	Rhododendron delavayi	High altitude
24.9242	98.7586	Rhododendron delavayi	High altitude
24.8308	98.7678	Rhododendron delavayi	High altitude
24.8309	98.768	Rhododendron delavayi	High altitude
25.0331	98.4667	Rhododendron delavayi	High altitude
25.4036	98.7178	Rhododendron delavayi	High altitude
24.8308	98.7678	Rhododendron delavayi	High altitude
25.4036	98.7178	Rhododendron delavayi	High altitude
24.8308	98.7678	Rhododendron delavayi	High altitude
24.8303	98.7794	Rhododendron delavayi	High altitude
25.4036	98.7178	Rhododendron delavayi	High altitude
25.4036	98.7178	Rhododendron delavayi	High altitude
24.8308	98.7678	Rhododendron delavayi	High altitude
19.35	98.9167	Rhododendron delavayi	High altitude
25.3	101.033	Rhododendron delavayi	High altitude
26.75	100.667	Rhododendron delavayi	High altitude
26.7575	100.683	Rhododendron delavayi	High altitude
28.5	103.833	Rhododendron delavayi	High altitude
26.3333	103	Rhododendron delavayi	High altitude
25.0432	100.51	Rhododendron delavayi	High altitude
24.3519	102.546	Rhododendron delavayi	High altitude
18.5878	98.4863	Rhododendron delavayi	High altitude
25.7	104.46	Rhododendron delavayi	High altitude
26.78	105.38	Rhododendron delavayi	High altitude
27.13	104.72	Rhododendron delavayi	High altitude
25.0206	98.49	Rhododendron delavayi	High altitude
24.3459	105.314	Rhododendron delavayi	High altitude
28.17	109.2	Rhododendron delavayi	High altitude
25.1162	99.1626	Rhododendron delavayi	High altitude
25.03	98.5	Rhododendron delavayi	High altitude
30.65	97.57	Rhododendron delavayi	High altitude
25.08	104.9	Rhododendron delavayi	High altitude
27.03	106.03	Rhododendron delavayi	High altitude
18.6667	98.4167	Rhododendron delavayi	High altitude
23.37	104.25	Rhododendron delavayi	High altitude
25.88	99.37	Rhododendron delavayi	High altitude
25.7221	101.324	Rhododendron delavayi	High altitude
25.8696	102.593	Rhododendron delavayi	High altitude
27.95	107.18	Rhododendron delavayi	High altitude
25.67	99.95	Rhododendron delavayi	High altitude
23.363	104.251	Rhododendron delavayi	High altitude
27.24	105.72	Rhododendron delavayi	High altitude
24.6889	101.642	Rhododendron delavayi	High altitude
26.12	99.95	Rhododendron delavayi	High altitude
26.03	106.45	Rhododendron delavayi	High altitude
24.6812	105.335	Rhododendron delavayi	High altitude
25.85	98.85	Rhododendron delavayi	High altitude
24.45	100.13	Rhododendron delavayi	High altitude
26.68	109.2	Rhododendron delavayi	High altitude
24.6157	100.71	Rhododendron delavayi	High altitude
24.77	105.33	Rhododendron delavayi	High altitude
22.7922	103.087	Rhododendron delavayi	High altitude
25.0329	101.546	Rhododendron delavayi	High altitude
26.1112	99.951	Rhododendron delavayi	High altitude
24.5867	98.6892	Rhododendron delavayi	High altitude
23.0129	104.394	Rhododendron delavayi	High altitude
27.3392	103.714	Rhododendron delavayi	High altitude
27.3	100.233	Rhododendron delavayi	High altitude
23.4375	104.672	Rhododendron delavayi	High altitude
25.0549	101.545	Rhododendron delavayi	High altitude
24.4667	100.9	Rhododendron delavayi	High altitude
27.7407	98.6658	Rhododendron delavayi	High altitude
25.2667	100.35	Rhododendron delavayi	High altitude
23.4667	99.8333	Rhododendron delavayi	High altitude
23.4735	99.8277	Rhododendron delavayi	High altitude
24.5833	98.6833	Rhododendron delavayi	High altitude
23.3656	103.388	Rhododendron delavayi	High altitude
24.58	98.68	Rhododendron delavayi	High altitude
23.3667	104.233	Rhododendron delavayi	High altitude
25.75	98.5	Rhododendron delavayi	High altitude
25.75	98.58	Rhododendron delavayi	High altitude
25.5	98.77	Rhododendron delavayi	High altitude
25.2	98.46	Rhododendron delavayi	High altitude
25.45	98.35	Rhododendron delavayi	High altitude
25.3	98.46	Rhododendron delavayi	High altitude
25.33	98.77	Rhododendron delavayi	High altitude
27.2439	105.72	Rhododendron delavayi	High altitude
26.548	104.958	Rhododendron delavayi	High altitude
25.7039	104.468	Rhododendron delavayi	High altitude
18.5833	98.4833	Rhododendron delavayi	High altitude
25.83	98.75	Rhododendron delavayi	High altitude
25.83	98.82	Rhododendron delavayi	High altitude
25.97	98.48	Rhododendron delavayi	High altitude
25.2	98.83	Rhododendron delavayi	High altitude
25.1502	102.079	Rhododendron delavayi	High altitude
25.5	98.45	Rhododendron delavayi	High altitude
25.49	98.3	Rhododendron delavayi	High altitude
25.55	98.45	Rhododendron delavayi	High altitude
25.12	98.5	Rhododendron delavayi	High altitude
25.5	98.49	Rhododendron delavayi	High altitude
25.58	98.29	Rhododendron delavayi	High altitude
26.2	98.48	Rhododendron delavayi	High altitude
25.2	98.3	Rhododendron delavayi	High altitude
25.12	98.58	Rhododendron delavayi	High altitude
25.5667	100.233	Rhododendron delavayi	High altitude
23.1667	101.15	Rhododendron delavayi	High altitude
26.2	100.2	Rhododendron delavayi	High altitude
26.12	100.12	Rhododendron delavayi	High altitude
25.2	98.6667	Rhododendron delavayi	High altitude
25.05	102.65	Rhododendron delavayi	High altitude
26.75	100.6	Rhododendron delavayi	High altitude
26.57	100.18	Rhododendron delavayi	High altitude
25.5919	100.23	Rhododendron delavayi	High altitude
23.38	103.64	Rhododendron delavayi	High altitude
23.5667	102	Rhododendron delavayi	High altitude
24.1	103.433	Rhododendron delavayi	High altitude
14.06	108.28	Rhododendron delavayi	High altitude
15.87	100.99	Rhododendron delavayi	High altitude
25.3494	98.2947	Rhododendron griersonianum	High altitude
25.3581	98.2275	Rhododendron griersonianum	High altitude
25.36	98.23	Rhododendron griersonianum	High altitude
25.3578	98.2272	Rhododendron griersonianum	High altitude
27.1636	98.7836	Rhododendron griersonianum	High altitude
25.58	98.78	Rhododendron griersonianum	High altitude
25.2	98.58	Rhododendron griersonianum	High altitude
25.35	98.47	Rhododendron griersonianum	High altitude
25.3333	98.9667	Rhododendron griersonianum	High altitude
25.5	98.97	Rhododendron griersonianum	High altitude
25.3	98.58	Rhododendron griersonianum	High altitude
22.3103	103.816	Rhododendron irroratum	High altitude
22.3064	103.817	Rhododendron irroratum	High altitude
22.3046	103.815	Rhododendron irroratum	High altitude
22.8	104.809	Rhododendron irroratum	High altitude
22.5988	103.626	Rhododendron irroratum	High altitude
24.6887	101.642	Rhododendron irroratum	High altitude
22.3544	103.779	Rhododendron irroratum	High altitude
22.3544	103.777	Rhododendron irroratum	High altitude
22.3387	103.777	Rhododendron irroratum	High altitude
22.3263	103.78	Rhododendron irroratum	High altitude
22.3264	103.78	Rhododendron irroratum	High altitude
12.0986	108.658	Rhododendron irroratum	High altitude
26.91	104.2	Rhododendron irroratum	High altitude
27.15	105.6	Rhododendron irroratum	High altitude
22.6167	105.867	Rhododendron irroratum	High altitude
12.135	108.654	Rhododendron irroratum	High altitude
12.1	108.65	Rhododendron irroratum	High altitude
15.0667	107.983	Rhododendron irroratum	High altitude
27.8333	104.5	Rhododendron irroratum	High altitude
27.75	103.833	Rhododendron irroratum	High altitude
25.8333	103.333	Rhododendron irroratum	High altitude
23.5	104.583	Rhododendron irroratum	High altitude
24.07	101.98	Rhododendron irroratum	High altitude
24.5804	99.9285	Rhododendron irroratum	High altitude
29.23	102.37	Rhododendron irroratum	High altitude
27.8972	102.265	Rhododendron irroratum	High altitude
25.7167	100.033	Rhododendron irroratum	High altitude
25.7167	100.033	Rhododendron irroratum	High altitude
25.72	100.03	Rhododendron irroratum	High altitude
25.7167	100.033	Rhododendron irroratum	High altitude
25.8833	100.017	Rhododendron irroratum	High altitude
25.8833	100.017	Rhododendron irroratum	High altitude
25.88	100.02	Rhododendron irroratum	High altitude
26.63	102.57	Rhododendron irroratum	High altitude
30.05	101.96	Rhododendron irroratum	High altitude
27.9	102.27	Rhododendron irroratum	High altitude
27.93	101.28	Rhododendron irroratum	High altitude
27.73	98.67	Rhododendron irroratum	High altitude
25.8833	100.017	Rhododendron irroratum	High altitude
25.47	99.53	Rhododendron irroratum	High altitude
27.4226	101.509	Rhododendron irroratum	High altitude
27.43	101.5	Rhododendron irroratum	High altitude
29.16	107.1	Rhododendron irroratum	High altitude
25.57	103.25	Rhododendron irroratum	High altitude
24.8141	102.397	Rhododendron irroratum	High altitude
26.6553	102.245	Rhododendron irroratum	High altitude
26.65	102.24	Rhododendron irroratum	High altitude
23.45	104.67	Rhododendron irroratum	High altitude
23.61	102.02	Rhododendron irroratum	High altitude
27.42	101.5	Rhododendron irroratum	High altitude
25.73	101.32	Rhododendron irroratum	High altitude
25.83	100.58	Rhododendron irroratum	High altitude
25.5842	100.222	Rhododendron irroratum	High altitude
26.8761	100.23	Rhododendron irroratum	High altitude
25.2754	103.004	Rhododendron irroratum	High altitude
25.371	102.58	Rhododendron irroratum	High altitude
24.05	105.07	Rhododendron irroratum	High altitude
25.35	103.03	Rhododendron irroratum	High altitude
25.22	102.5	Rhododendron irroratum	High altitude
25.53	102.4	Rhododendron irroratum	High altitude
25.55	102.47	Rhododendron irroratum	High altitude
24.6	99.92	Rhododendron irroratum	High altitude
24.45	100.83	Rhododendron irroratum	High altitude
25.6	100.23	Rhododendron irroratum	High altitude
25.43	105.18	Rhododendron irroratum	High altitude
26.88	102.12	Rhododendron irroratum	High altitude
24.6157	100.71	Rhododendron irroratum	High altitude
26.7	101.85	Rhododendron irroratum	High altitude
26.53	99.9	Rhododendron irroratum	High altitude
24.6989	102.114	Rhododendron irroratum	High altitude
24.67	102.17	Rhododendron irroratum	High altitude
24.7	101.63	Rhododendron irroratum	High altitude
27.45	104.87	Rhododendron irroratum	High altitude
23.3803	104.255	Rhododendron irroratum	High altitude
25.0125	102.7	Rhododendron irroratum	High altitude
25.8857	99.371	Rhododendron irroratum	High altitude
25.4647	99.5412	Rhododendron irroratum	High altitude
25.496	103.801	Rhododendron irroratum	High altitude
25.6702	99.958	Rhododendron irroratum	High altitude
25.2272	100.307	Rhododendron irroratum	High altitude
12.0471	108.441	Rhododendron irroratum	High altitude
25.8273	100.575	Rhododendron irroratum	High altitude
24.0465	105.055	Rhododendron irroratum	High altitude
25.6788	103.106	Rhododendron irroratum	High altitude
25.8696	102.593	Rhododendron irroratum	High altitude
27.1	99.85	Rhododendron irroratum	High altitude
26.3667	100.217	Rhododendron irroratum	High altitude
26.77	100.4	Rhododendron irroratum	High altitude
24.7068	102.929	Rhododendron irroratum	High altitude
23.6057	104.337	Rhododendron irroratum	High altitude
24.49	99.97	Rhododendron irroratum	High altitude
23.8803	100.093	Rhododendron irroratum	High altitude
24.5833	99.9	Rhododendron irroratum	High altitude
23.9	99.0333	Rhododendron irroratum	High altitude
23.7633	98.8252	Rhododendron irroratum	High altitude
23.78	98.83	Rhododendron irroratum	High altitude
28.04	98.59	Rhododendron irroratum	High altitude
22.9836	103.688	Rhododendron irroratum	High altitude
26.49	99.5	Rhododendron irroratum	High altitude
26.4	100.15	Rhododendron irroratum	High altitude
24.05	104.2	Rhododendron irroratum	High altitude
25.3991	105.694	Rhododendron irroratum	High altitude
26.5602	100.176	Rhododendron irroratum	High altitude
26.6667	99.6667	Rhododendron irroratum	High altitude
26.67	99.67	Rhododendron irroratum	High altitude
26.4	99.4	Rhododendron irroratum	High altitude
27.78	100.11	Rhododendron irroratum	High altitude
26.87	99.64	Rhododendron irroratum	High altitude
26.6667	99.78	Rhododendron irroratum	High altitude
26.67	100.75	Rhododendron irroratum	High altitude
25.71	100.02	Rhododendron irroratum	High altitude
27.2822	100.852	Rhododendron irroratum	High altitude
26.6842	100.751	Rhododendron irroratum	High altitude
26.38	99.4	Rhododendron irroratum	High altitude
26.36	99.4	Rhododendron irroratum	High altitude
26.3	99.4	Rhododendron irroratum	High altitude
26.8	100.83	Rhododendron irroratum	High altitude
27.9286	101.279	Rhododendron irroratum	High altitude
25.6667	100.133	Rhododendron irroratum	High altitude
27.8231	99.706	Rhododendron irroratum	High altitude
25.0667	102.683	Rhododendron irroratum	High altitude
26.6833	102.25	Rhododendron irroratum	High altitude
27.8983	102.271	Rhododendron irroratum	High altitude
26.8	100.267	Rhododendron irroratum	High altitude
25.67	100.1	Rhododendron irroratum	High altitude
25.4669	100.562	Rhododendron irroratum	High altitude
23.56	103.39	Rhododendron irroratum	High altitude
23.3333	103.35	Rhododendron irroratum	High altitude
27.5167	101.517	Rhododendron irroratum	High altitude
23.2986	103.494	Rhododendron irroratum	High altitude
24.54	101.3	Rhododendron irroratum	High altitude
29	93.98	Rhododendron laudandum	High altitude
29.58	94.63	Rhododendron laudandum	High altitude
29.9	94.88	Rhododendron laudandum	High altitude
30.05	93.98	Rhododendron laudandum	High altitude
29.62	94.58	Rhododendron laudandum	High altitude
29.05	93.98	Rhododendron laudandum	High altitude
29.58	94.95	Rhododendron laudandum	High altitude
29.58	95.02	Rhododendron laudandum	High altitude
29.58	95	Rhododendron laudandum	High altitude
29.87	95.77	Rhododendron laudandum	High altitude
31.88	93.78	Rhododendron laudandum	High altitude
31.7121	88.1185	Rhododendron laudandum	High altitude
29.7594	91.1952	Rhododendron nivale	High altitude
28.096	91.1314	Rhododendron nivale	High altitude
29.332	97.0536	Rhododendron nivale	High altitude
32.9218	97.1266	Rhododendron nivale	High altitude
27.9109	88.7123	Rhododendron nivale	High altitude
29.3318	97.0452	Rhododendron nivale	High altitude
27.919	86.8776	Rhododendron nivale	High altitude
31.2214	102.776	Rhododendron nivale	High altitude
27.8193	87.0769	Rhododendron nivale	High altitude
30.9347	102.901	Rhododendron nivale	High altitude
29.2984	83.0375	Rhododendron nivale	High altitude
27.8139	87.0793	Rhododendron nivale	High altitude
27.3306	91.896	Rhododendron nivale	High altitude
29.9616	101.754	Rhododendron nivale	High altitude
27.6066	99.8885	Rhododendron nivale	High altitude
27.9253	86.7796	Rhododendron nivale	High altitude
27.8672	86.804	Rhododendron nivale	High altitude
27.9722	86.7445	Rhododendron nivale	High altitude
28.5764	99.85	Rhododendron nivale	High altitude
28.5969	99.8678	Rhododendron nivale	High altitude
28.4911	98.9397	Rhododendron nivale	High altitude
27.7997	89.3627	Rhododendron nivale	High altitude
29.23	91.77	Rhododendron nivale	High altitude
27.9735	88.581	Rhododendron nivale	High altitude
27.9882	88.591	Rhododendron nivale	High altitude
28.4797	98.9486	Rhododendron nivale	High altitude
28.5731	99.8139	Rhododendron nivale	High altitude
28.5761	99.8258	Rhododendron nivale	High altitude
29.3306	97.0531	Rhododendron nivale	High altitude
27.7997	89.3627	Rhododendron nivale	High altitude
30.1111	91.2684	Rhododendron nivale	High altitude
31.1961	97.3203	Rhododendron nivale	High altitude
30.7611	94.9794	Rhododendron nivale	High altitude
31.1889	97.31	Rhododendron nivale	High altitude
28.6284	98.6334	Rhododendron nivale	High altitude
27.48	88.9	Rhododendron nivale	High altitude
30.93	94.7	Rhododendron nivale	High altitude
28.67	97.47	Rhododendron nivale	High altitude
28.48	98.92	Rhododendron nivale	High altitude
27.9472	86.8048	Rhododendron nivale	High altitude
30.1208	92.1658	Rhododendron nivale	High altitude
27.7538	98.9304	Rhododendron nivale	High altitude
28.96	102.104	Rhododendron nivale	High altitude
29.2136	101.539	Rhododendron nivale	High altitude
29.2189	101.516	Rhododendron nivale	High altitude
29.3342	101.499	Rhododendron nivale	High altitude
29.1531	101.407	Rhododendron nivale	High altitude
29.2136	101.539	Rhododendron nivale	High altitude
29.2189	101.516	Rhododendron nivale	High altitude
28.96	102.104	Rhododendron nivale	High altitude
29.1531	101.407	Rhododendron nivale	High altitude
29.3342	101.499	Rhododendron nivale	High altitude
29.3342	101.499	Rhododendron nivale	High altitude
27.8674	86.7278	Rhododendron nivale	High altitude
27.96	86.6914	Rhododendron nivale	High altitude
27.9031	86.7144	Rhododendron nivale	High altitude
28.9522	99.7522	Rhododendron nivale	High altitude
29.1025	99.6708	Rhododendron nivale	High altitude
29.1381	99.3342	Rhododendron nivale	High altitude
31.6333	98.4611	Rhododendron nivale	High altitude
28.9522	99.7522	Rhododendron nivale	High altitude
31.4003	96.6797	Rhododendron nivale	High altitude
31.1661	97.3006	Rhododendron nivale	High altitude
29.7108	98.0025	Rhododendron nivale	High altitude
32.7522	103.746	Rhododendron nivale	High altitude
29.7117	98	Rhododendron nivale	High altitude
31	102.37	Rhododendron nivale	High altitude
29.3858	100.149	Rhododendron nivale	High altitude
29.3897	100.136	Rhododendron nivale	High altitude
29.3858	100.149	Rhododendron nivale	High altitude
29.2	92.18	Rhododendron nivale	High altitude
30.3	91.57	Rhododendron nivale	High altitude
29.03	92.35	Rhododendron nivale	High altitude
29.37	91.53	Rhododendron nivale	High altitude
27.8307	86.6518	Rhododendron nivale	High altitude
33.1769	97.3794	Rhododendron nivale	High altitude
32.7464	97.3472	Rhododendron nivale	High altitude
32.8297	96.8989	Rhododendron nivale	High altitude
32.8831	96.685	Rhododendron nivale	High altitude
32.7464	97.3472	Rhododendron nivale	High altitude
32.8831	96.685	Rhododendron nivale	High altitude
33.1769	97.3794	Rhododendron nivale	High altitude
32.8297	96.8989	Rhododendron nivale	High altitude
32.75	97.35	Rhododendron nivale	High altitude
32.8333	96.9	Rhododendron nivale	High altitude
33.1833	97.3833	Rhododendron nivale	High altitude
32.2792	96.2731	Rhododendron nivale	High altitude
31.8781	96.5708	Rhododendron nivale	High altitude
31.8781	96.5708	Rhododendron nivale	High altitude
32.2792	96.2731	Rhododendron nivale	High altitude
32.2833	96.2667	Rhododendron nivale	High altitude
31.8833	96.5667	Rhododendron nivale	High altitude
32.27	96.22	Rhododendron nivale	High altitude
32.77	96.67	Rhododendron nivale	High altitude
32.2	96.48	Rhododendron nivale	High altitude
33.37	97.1	Rhododendron nivale	High altitude
32.2558	96.3258	Rhododendron nivale	High altitude
32.2542	96.3219	Rhododendron nivale	High altitude
32.2558	96.3258	Rhododendron nivale	High altitude
30.08	91.27	Rhododendron nivale	High altitude
30.63	93.2	Rhododendron nivale	High altitude
30.72	92.95	Rhododendron nivale	High altitude
30.7	93.08	Rhododendron nivale	High altitude
30.6	93.5	Rhododendron nivale	High altitude
30.05	101.38	Rhododendron nivale	High altitude
30.23	99.55	Rhododendron nivale	High altitude
28.12	91.9	Rhododendron nivale	High altitude
28.47	92.23	Rhododendron nivale	High altitude
28.63	92.22	Rhododendron nivale	High altitude
28.3	90.85	Rhododendron nivale	High altitude
29.68	98.52	Rhododendron nivale	High altitude
30.15	97.27	Rhododendron nivale	High altitude
28.5358	99	Rhododendron nivale	High altitude
28.5358	99.0133	Rhododendron nivale	High altitude
29.87	92.28	Rhododendron nivale	High altitude
31.15	97.45	Rhododendron nivale	High altitude
31.08	96.97	Rhododendron nivale	High altitude
29.78	90.73	Rhododendron nivale	High altitude
29.73	90.98	Rhododendron nivale	High altitude
31.95	102.65	Rhododendron nivale	High altitude
28.5667	99.8167	Rhododendron nivale	High altitude
28.55	85.3	Rhododendron nivale	High altitude
28.65	87.12	Rhododendron nivale	High altitude
29.67	91.67	Rhododendron nivale	High altitude
29.83	92.32	Rhododendron nivale	High altitude
27.98	87.17	Rhododendron nivale	High altitude
27.98	87.1	Rhododendron nivale	High altitude
28	87.03	Rhododendron nivale	High altitude
27.98	87.05	Rhododendron nivale	High altitude
31.08	103.26	Rhododendron nivale	High altitude
29.9142	102.235	Rhododendron nivale	High altitude
27.92	101.27	Rhododendron nivale	High altitude
29.92	102.23	Rhododendron nivale	High altitude
29.037	100.298	Rhododendron nivale	High altitude
30.0553	101.965	Rhododendron nivale	High altitude
29.03	100.3	Rhododendron nivale	High altitude
30.05	101.97	Rhododendron nivale	High altitude
33.43	101.48	Rhododendron nivale	High altitude
30.05	102.033	Rhododendron nivale	High altitude
28.93	99.79	Rhododendron nivale	High altitude
34.48	100.23	Rhododendron nivale	High altitude
29.83	91.73	Rhododendron nivale	High altitude
29.18	90.94	Rhododendron nivale	High altitude
28.1808	85.4438	Rhododendron nivale	High altitude
33	97.02	Rhododendron nivale	High altitude
28.55	102.17	Rhododendron nivale	High altitude
31.5	98.22	Rhododendron nivale	High altitude
31.62	99.98	Rhododendron nivale	High altitude
31.41	95.59	Rhododendron nivale	High altitude
30.64	93.23	Rhododendron nivale	High altitude
31.48	93.67	Rhododendron nivale	High altitude
29.68	98.6	Rhododendron nivale	High altitude
31.48	93.68	Rhododendron nivale	High altitude
31.93	94.03	Rhododendron nivale	High altitude
30.05	96.92	Rhododendron nivale	High altitude
30.65	93.25	Rhododendron nivale	High altitude
29.68	89.09	Rhododendron nivale	High altitude
29.32	95.33	Rhododendron nivale	High altitude
28.36	87.76	Rhododendron nivale	High altitude
28.2	90.82	Rhododendron nivale	High altitude
29.68	89.1	Rhododendron nivale	High altitude
28.37	87.77	Rhododendron nivale	High altitude
29.15	92.58	Rhododendron nivale	High altitude
27.9	86.7167	Rhododendron nivale	High altitude
27.9833	86.8333	Rhododendron nivale	High altitude
31.8061	98.5809	Rhododendron nivale	High altitude
32.26	91.68	Rhododendron nivale	High altitude
30.98	101.12	Rhododendron nivale	High altitude
31.48	103.58	Rhododendron nivale	High altitude
28.93	99.8	Rhododendron nivale	High altitude
29.89	91.26	Rhododendron nivale	High altitude
30	99.11	Rhododendron nivale	High altitude
29.65	91.12	Rhododendron nivale	High altitude
32.95	94.37	Rhododendron nivale	High altitude
32.9	95.3	Rhododendron nivale	High altitude
30.9795	101.125	Rhododendron nivale	High altitude
32.26	100.97	Rhododendron nivale	High altitude
32.93	100.73	Rhododendron nivale	High altitude
28.54	102.17	Rhododendron nivale	High altitude
32.07	102.98	Rhododendron nivale	High altitude
31.48	102.07	Rhododendron nivale	High altitude
30.37	102.82	Rhododendron nivale	High altitude
31.9	102.22	Rhododendron nivale	High altitude
29.6	103.48	Rhododendron nivale	High altitude
30.36	102.81	Rhododendron nivale	High altitude
30.07	102.75	Rhododendron nivale	High altitude
31.68	103.85	Rhododendron nivale	High altitude
31.25	103.44	Rhododendron nivale	High altitude
29.0003	101.507	Rhododendron nivale	High altitude
28.6613	97.4669	Rhododendron nivale	High altitude
30.3681	102.815	Rhododendron nivale	High altitude
27.58	99.72	Rhododendron nivale	High altitude
28.19	101.3	Rhododendron nivale	High altitude
28.32	98.96	Rhododendron nivale	High altitude
28.409	98.9533	Rhododendron nivale	High altitude
27.14	100.19	Rhododendron nivale	High altitude
28.4036	98.9556	Rhododendron nivale	High altitude
31.35	102.73	Rhododendron nivale	High altitude
29.49	101.77	Rhododendron nivale	High altitude
29.54	101.65	Rhododendron nivale	High altitude
29.82	101.77	Rhododendron nivale	High altitude
27.0833	99.5833	Rhododendron nivale	High altitude
28.87	99.04	Rhododendron nivale	High altitude
28.46	100.68	Rhododendron nivale	High altitude
26.71	99.61	Rhododendron nivale	High altitude
26.33	99.5	Rhododendron nivale	High altitude
26.4	99.3	Rhododendron nivale	High altitude
26.2	99.3	Rhododendron nivale	High altitude
26.5	99.67	Rhododendron nivale	High altitude
27.5	100.56	Rhododendron nivale	High altitude
30	100.267	Rhododendron nivale	High altitude
31.01	103.34	Rhododendron nivale	High altitude
27.5544	88.4517	Rhododendron nivale	High altitude
28.65	84.5833	Rhododendron nivale	High altitude
27.5	87.8333	Rhododendron nivale	High altitude
27.8	87.1167	Rhododendron nivale	High altitude
27.8333	87.0833	Rhododendron nivale	High altitude
28.2167	85.6667	Rhododendron nivale	High altitude
27.8667	86.4167	Rhododendron nivale	High altitude
27.0103	100.172	Rhododendron oreotrephes	High altitude
26.6286	99.7614	Rhododendron oreotrephes	High altitude
28.3586	98.7869	Rhododendron oreotrephes	High altitude
28.6189	99.8214	Rhododendron oreotrephes	High altitude
28.6269	99.8303	Rhododendron oreotrephes	High altitude
30.0625	102.133	Rhododendron oreotrephes	High altitude
30.0508	102.136	Rhododendron oreotrephes	High altitude
27.9	99.9333	Rhododendron oreotrephes	High altitude
28.2833	99.7667	Rhododendron oreotrephes	High altitude
27.3762	102.54	Rhododendron oreotrephes	High altitude
28.4861	98.9115	Rhododendron oreotrephes	High altitude
26.4536	99.4167	Rhododendron oreotrephes	High altitude
26.9	98.87	Rhododendron oreotrephes	High altitude
28.2627	103.572	Rhododendron oreotrephes	High altitude
28.27	103.57	Rhododendron oreotrephes	High altitude
22.55	99.93	Rhododendron oreotrephes	High altitude
32.4458	104.554	Rhododendron oreotrephes	High altitude
27.4416	104.874	Rhododendron oreotrephes	High altitude
27.1772	99.2872	Rhododendron oreotrephes	High altitude
26.1833	98.5	Rhododendron oreotrephes	High altitude
27.39	100.1	Rhododendron oreotrephes	High altitude
26.0618	98.2892	Rhododendron oreotrephes	High altitude
28.29	98.92	Rhododendron oreotrephes	High altitude
27.2167	99.2667	Rhododendron oreotrephes	High altitude
27.61	99.02	Rhododendron oreotrephes	High altitude
28.38	101.15	Rhododendron oreotrephes	High altitude
28.4321	98.9426	Rhododendron oreotrephes	High altitude
28.4286	98.9433	Rhododendron oreotrephes	High altitude
28.12	101.22	Rhododendron oreotrephes	High altitude
27.27	99.33	Rhododendron oreotrephes	High altitude
27.05	98.97	Rhododendron oreotrephes	High altitude
28.15	100.71	Rhododendron oreotrephes	High altitude
27.18	99.27	Rhododendron oreotrephes	High altitude
27.65	99.12	Rhododendron oreotrephes	High altitude
26.33	99.67	Rhododendron oreotrephes	High altitude
26.2	99.4	Rhododendron oreotrephes	High altitude
28.03	98.83	Rhododendron oreotrephes	High altitude
28.04	98.8	Rhododendron oreotrephes	High altitude
28.02	98.48	Rhododendron oreotrephes	High altitude
27.96	100.76	Rhododendron oreotrephes	High altitude
28.3	98.45	Rhododendron oreotrephes	High altitude
27.12	100.22	Rhododendron oreotrephes	High altitude
28.18	98.27	Rhododendron oreotrephes	High altitude
27.8333	100.933	Rhododendron oreotrephes	High altitude
27.5	100.933	Rhododendron oreotrephes	High altitude
28.2	100.5	Rhododendron oreotrephes	High altitude
28.6667	98.25	Rhododendron oreotrephes	High altitude
27.03	100.21	Rhododendron oreotrephes	High altitude
21.91	95.96	Rhododendron oreotrephes	High altitude
32.7382	103.832	Rhododendron prattii	High altitude
30.87	102.95	Rhododendron prattii	High altitude
30.98	102.87	Rhododendron prattii	High altitude
31.08	103.26	Rhododendron prattii	High altitude
31.1625	103.925	Rhododendron prattii	High altitude
30.99	102.36	Rhododendron prattii	High altitude
29.9142	102.235	Rhododendron prattii	High altitude
32.638	103.599	Rhododendron prattii	High altitude
30.05	101.96	Rhododendron prattii	High altitude
30.05	102.033	Rhododendron prattii	High altitude
30.0667	102.758	Rhododendron prattii	High altitude
31.48	103.58	Rhododendron prattii	High altitude
32.8	102.55	Rhododendron prattii	High altitude
30.05	101.97	Rhododendron prattii	High altitude
30.98	101.12	Rhododendron prattii	High altitude
28.27	103.57	Rhododendron prattii	High altitude
31.43	103.17	Rhododendron prattii	High altitude
28.54	102.17	Rhododendron prattii	High altitude
28.65	102.52	Rhododendron prattii	High altitude
28.55	102.17	Rhododendron prattii	High altitude
30.999	102.364	Rhododendron prattii	High altitude
30.3681	102.815	Rhododendron prattii	High altitude
32.44	104.55	Rhododendron prattii	High altitude
32.42	104.53	Rhododendron prattii	High altitude
31	102.37	Rhododendron prattii	High altitude
30.37	102.82	Rhododendron prattii	High altitude
30.36	102.81	Rhododendron prattii	High altitude
30.0553	101.965	Rhododendron prattii	High altitude
30.06	102.75	Rhododendron prattii	High altitude
29.91	102.23	Rhododendron prattii	High altitude
30.07	102.75	Rhododendron prattii	High altitude
29.92	102.23	Rhododendron prattii	High altitude
30.91	102.54	Rhododendron prattii	High altitude
31.68	103.85	Rhododendron prattii	High altitude
31.084	103.267	Rhododendron prattii	High altitude
29.49	101.77	Rhododendron prattii	High altitude
30.3833	102.833	Rhododendron prattii	High altitude
31.4667	103.583	Rhododendron prattii	High altitude
30.05	102.033	Rhododendron prattii	High altitude
28	91.95	Rhododendron principis	High altitude
28.17	85.98	Rhododendron principis	High altitude
30.02	92.02	Rhododendron principis	High altitude
29.02	92.37	Rhododendron principis	High altitude
29.5018	94.9006	Rhododendron principis	High altitude
29.704	94.9071	Rhododendron principis	High altitude
29.0497	92.3885	Rhododendron principis	High altitude
29.0379	92.3517	Rhododendron principis	High altitude
29.8736	92.5347	Rhododendron principis	High altitude
29	94	Rhododendron principis	High altitude
29	92	Rhododendron principis	High altitude
28.6	92.53	Rhododendron principis	High altitude
29.05	92.38	Rhododendron principis	High altitude
29.05	93.93	Rhododendron principis	High altitude
29.97	93.68	Rhododendron principis	High altitude
28.93	93.22	Rhododendron principis	High altitude
28.97	93.22	Rhododendron principis	High altitude
29.03	92.33	Rhododendron principis	High altitude
29.58	94.73	Rhododendron principis	High altitude
29.05	93.95	Rhododendron principis	High altitude
28.93	93.23	Rhododendron principis	High altitude
29.03	93.9	Rhododendron principis	High altitude
29.63	94.36	Rhododendron principis	High altitude
29.58	94.97	Rhododendron principis	High altitude
29.58	94.93	Rhododendron principis	High altitude
29.85	95.76	Rhododendron principis	High altitude
29.05	93.07	Rhododendron principis	High altitude
28.66	97.46	Rhododendron principis	High altitude
30.65	97.56	Rhododendron principis	High altitude
31.13	97.18	Rhododendron principis	High altitude
29.22	94.22	Rhododendron principis	High altitude
28.42	92.47	Rhododendron principis	High altitude
29.88	93.25	Rhododendron principis	High altitude
30.05	96.91	Rhododendron principis	High altitude
29.14	92.59	Rhododendron principis	High altitude
31.49	98.21	Rhododendron principis	High altitude
31.22	96.6	Rhododendron principis	High altitude
29.1833	94.0167	Rhododendron principis	High altitude
28.95	93.8833	Rhododendron principis	High altitude
31.25	97	Rhododendron principis	High altitude
29.49	103.39	Rhododendron williamsianum	High altitude
29.4961	103.399	Rhododendron williamsianum	High altitude
31.9058	102.206	Rhododendron williamsianum	High altitude
28.7636	105.409	Rhododendron williamsianum	High altitude
29.52	103.33	Rhododendron williamsianum	High altitude
29.5333	103.35	Rhododendron williamsianum	High altitude
26.035	104.924	Rhododendron bailiense	Low altitude
27.24	105.878	Rhododendron bailiense	Low altitude
29.7759	121.237	Rhododendron fortunei	Low altitude
31.4554	115.583	Rhododendron fortunei	Low altitude
29.7223	121.218	Rhododendron fortunei	Low altitude
29.2544	121.098	Rhododendron fortunei	Low altitude
29.8003	121.273	Rhododendron fortunei	Low altitude
29.8484	121.316	Rhododendron fortunei	Low altitude
30.2036	118.999	Rhododendron fortunei	Low altitude
28.4249	114.114	Rhododendron fortunei	Low altitude
30.2097	119.33	Rhododendron fortunei	Low altitude
30.25	120.1	Rhododendron fortunei	Low altitude
29.68	115.98	Rhododendron fortunei	Low altitude
26.72	114.27	Rhododendron fortunei	Low altitude
30.7	111.27	Rhododendron fortunei	Low altitude
26.55	104.95	Rhododendron fortunei	Low altitude
30.3538	119.436	Rhododendron fortunei	Low altitude
24.9833	112.833	Rhododendron fortunei	Low altitude
27.32	111.45	Rhododendron fortunei	Low altitude
26.8981	112.574	Rhododendron fortunei	Low altitude
30.1	110.78	Rhododendron fortunei	Low altitude
26.0054	110.6	Rhododendron fortunei	Low altitude
29.3997	110.164	Rhododendron fortunei	Low altitude
29.39	110.16	Rhododendron fortunei	Low altitude
25.28	111.33	Rhododendron fortunei	Low altitude
25.04	116.42	Rhododendron fortunei	Low altitude
29.5	103.4	Rhododendron fortunei	Low altitude
27.77	118.03	Rhododendron fortunei	Low altitude
29.87	118.43	Rhododendron fortunei	Low altitude
29.58	111.38	Rhododendron fortunei	Low altitude
29.8877	110.033	Rhododendron fortunei	Low altitude
29.4	110.15	Rhododendron fortunei	Low altitude
30.1	108.45	Rhododendron fortunei	Low altitude
30.291	108.936	Rhododendron fortunei	Low altitude
29.6786	109.153	Rhododendron fortunei	Low altitude
25.02	102.69	Rhododendron fortunei	Low altitude
26.83	116.84	Rhododendron fortunei	Low altitude
26.38	108.07	Rhododendron fortunei	Low altitude
27.7	108.85	Rhododendron fortunei	Low altitude
27.62	119.05	Rhododendron fortunei	Low altitude
24.78	113.27	Rhododendron fortunei	Low altitude
31.3316	110.784	Rhododendron fortunei	Low altitude
28.83	104.33	Rhododendron fortunei	Low altitude
25.05	116.42	Rhododendron fortunei	Low altitude
22.87	110.55	Rhododendron fortunei	Low altitude
27.75	118.03	Rhododendron fortunei	Low altitude
31.02	109.47	Rhododendron fortunei	Low altitude
27.23	112.87	Rhododendron fortunei	Low altitude
29.27	115.1	Rhododendron fortunei	Low altitude
28.6	119.27	Rhododendron fortunei	Low altitude
28.32	117.7	Rhododendron fortunei	Low altitude
28.85	121.12	Rhododendron fortunei	Low altitude
27.39	114.61	Rhododendron fortunei	Low altitude
40.43	117.52	Rhododendron fortunei	Low altitude
27.98	119.63	Rhododendron fortunei	Low altitude
27.25	112.73	Rhododendron fortunei	Low altitude
25.7422	110.04	Rhododendron fortunei	Low altitude
31.9119	107.245	Rhododendron fortunei	Low altitude
26.2	119.53	Rhododendron fortunei	Low altitude
33.96	112.03	Rhododendron fortunei	Low altitude
26.58	107.97	Rhododendron fortunei	Low altitude
28.763	113.653	Rhododendron fortunei	Low altitude
30.295	109.479	Rhododendron fortunei	Low altitude
25.5264	111.601	Rhododendron fortunei	Low altitude
26.4334	110.857	Rhododendron fortunei	Low altitude
27.82	120.47	Rhododendron fortunei	Low altitude
32.4	109.35	Rhododendron fortunei	Low altitude
30.47	106.64	Rhododendron fortunei	Low altitude
25.8	110	Rhododendron fortunei	Low altitude
27.3	116.92	Rhododendron fortunei	Low altitude
25.53	111.58	Rhododendron fortunei	Low altitude
27.57	119.72	Rhododendron fortunei	Low altitude
27.78	120.63	Rhododendron fortunei	Low altitude
25.93	108.52	Rhododendron fortunei	Low altitude
24.2713	102.24	Rhododendron fortunei	Low altitude
28.3152	117.709	Rhododendron fortunei	Low altitude
24.7424	114.53	Rhododendron fortunei	Low altitude
30.6019	109.727	Rhododendron fortunei	Low altitude
31.0423	110.341	Rhododendron fortunei	Low altitude
29.9908	109.485	Rhododendron fortunei	Low altitude
25.6	110.58	Rhododendron fortunei	Low altitude
30.62	119.56	Rhododendron fortunei	Low altitude
31.37	109.62	Rhododendron fortunei	Low altitude
31.95	108.67	Rhododendron fortunei	Low altitude
31.4	109.63	Rhododendron fortunei	Low altitude
31.08	109.88	Rhododendron fortunei	Low altitude
25.07	109.25	Rhododendron fortunei	Low altitude
26.13	106.65	Rhododendron fortunei	Low altitude
25.62	110.67	Rhododendron fortunei	Low altitude
24.13	110.18	Rhododendron fortunei	Low altitude
30.6	109.73	Rhododendron fortunei	Low altitude
27.76	118.04	Rhododendron fortunei	Low altitude
31.37	109.63	Rhododendron fortunei	Low altitude
26.03	110.63	Rhododendron fortunei	Low altitude
34.05	111.05	Rhododendron fortunei	Low altitude
24.81	113.18	Rhododendron fortunei	Low altitude
25.39	112.94	Rhododendron fortunei	Low altitude
29.37	117.25	Rhododendron fortunei	Low altitude
22.68	109.27	Rhododendron fortunei	Low altitude
31.05	110.33	Rhododendron fortunei	Low altitude
24.18	113.4	Rhododendron fortunei	Low altitude
30.63	119.68	Rhododendron fortunei	Low altitude
31.4	116.33	Rhododendron fortunei	Low altitude
22.8456	110.621	Rhododendron fortunei	Low altitude
22.84	110.62	Rhododendron fortunei	Low altitude
24.95	115.65	Rhododendron fortunei	Low altitude
26.67	106.33	Rhododendron fortunei	Low altitude
26.55	106.47	Rhododendron fortunei	Low altitude
22.27	109.55	Rhododendron fortunei	Low altitude
24.48	112.63	Rhododendron fortunei	Low altitude
30.6	109.72	Rhododendron fortunei	Low altitude
25.72	116.75	Rhododendron fortunei	Low altitude
27.2215	112.806	Rhododendron fortunei	Low altitude
22.0978	107.958	Rhododendron fortunei	Low altitude
24.8138	113.184	Rhododendron fortunei	Low altitude
33.1568	107.334	Rhododendron fortunei	Low altitude
30.274	120.173	Rhododendron fortunei	Low altitude
26.9002	117.176	Rhododendron fortunei	Low altitude
29.6102	115.998	Rhododendron fortunei	Low altitude
26.9	117.17	Rhododendron fortunei	Low altitude
29.9558	118.249	Rhododendron fortunei	Low altitude
31.8241	108.629	Rhododendron fortunei	Low altitude
29.679	120.214	Rhododendron fortunei	Low altitude
29.72	120.23	Rhododendron fortunei	Low altitude
25.4231	105.698	Rhododendron fortunei	Low altitude
28.1158	119.573	Rhododendron fortunei	Low altitude
28.12	119.57	Rhododendron fortunei	Low altitude
25.5	118.23	Rhododendron fortunei	Low altitude
29.77	110.09	Rhododendron fortunei	Low altitude
34.4201	110.479	Rhododendron henanense subsp. lingbaoense	Low altitude
24.2641	120.996	Rhododendron latoucheae	Low altitude
25.0239	121.638	Rhododendron latoucheae	Low altitude
24.5525	121.245	Rhododendron latoucheae	Low altitude
24.8315	121.414	Rhododendron latoucheae	Low altitude
25.1536	121.544	Rhododendron latoucheae	Low altitude
23.6283	120.799	Rhododendron latoucheae	Low altitude
23.6193	120.803	Rhododendron latoucheae	Low altitude
24.1983	120.965	Rhododendron latoucheae	Low altitude
24.2511	120.994	Rhododendron latoucheae	Low altitude
23.6281	120.799	Rhododendron latoucheae	Low altitude
23.637	120.793	Rhododendron latoucheae	Low altitude
24.5064	121.114	Rhododendron latoucheae	Low altitude
24.5708	121.363	Rhododendron latoucheae	Low altitude
24.8819	121.377	Rhododendron latoucheae	Low altitude
24.5786	121.343	Rhododendron latoucheae	Low altitude
24.8815	121.565	Rhododendron latoucheae	Low altitude
23.0677	120.755	Rhododendron latoucheae	Low altitude
24.9762	121.601	Rhododendron latoucheae	Low altitude
25.1651	121.564	Rhododendron latoucheae	Low altitude
22.4054	120.757	Rhododendron latoucheae	Low altitude
24.5071	121.032	Rhododendron latoucheae	Low altitude
25.169	121.54	Rhododendron latoucheae	Low altitude
24.9665	121.624	Rhododendron latoucheae	Low altitude
24.9672	121.62	Rhododendron latoucheae	Low altitude
22.4071	120.74	Rhododendron latoucheae	Low altitude
24.4971	121.111	Rhododendron latoucheae	Low altitude
23.9196	121.521	Rhododendron latoucheae	Low altitude
25.1627	121.556	Rhododendron latoucheae	Low altitude
25.1555	121.556	Rhododendron latoucheae	Low altitude
23.6281	120.799	Rhododendron latoucheae	Low altitude
24.5058	121.114	Rhododendron latoucheae	Low altitude
27.0041	117.081	Rhododendron latoucheae	Low altitude
24.8436	121.63	Rhododendron latoucheae	Low altitude
24.4971	121.112	Rhododendron latoucheae	Low altitude
24.4995	121.112	Rhododendron latoucheae	Low altitude
24.5372	121.107	Rhododendron latoucheae	Low altitude
24.8234	121.408	Rhododendron latoucheae	Low altitude
24.5371	121.107	Rhododendron latoucheae	Low altitude
23.92	121.521	Rhododendron latoucheae	Low altitude
23.4824	120.855	Rhododendron latoucheae	Low altitude
23.7058	120.932	Rhododendron latoucheae	Low altitude
24.3947	121.351	Rhododendron latoucheae	Low altitude
24.9727	121.627	Rhododendron latoucheae	Low altitude
24.454	121.37	Rhododendron latoucheae	Low altitude
24.8229	121.406	Rhododendron latoucheae	Low altitude
23.6187	120.73	Rhododendron latoucheae	Low altitude
23.7039	120.928	Rhododendron latoucheae	Low altitude
22.628	120.704	Rhododendron latoucheae	Low altitude
23.5309	120.901	Rhododendron latoucheae	Low altitude
22.6151	120.738	Rhododendron latoucheae	Low altitude
24.2468	120.936	Rhododendron latoucheae	Low altitude
24.2772	121.023	Rhododendron latoucheae	Low altitude
22.615	120.742	Rhododendron latoucheae	Low altitude
22.6125	120.745	Rhododendron latoucheae	Low altitude
22.6128	120.746	Rhododendron latoucheae	Low altitude
24.598	121.436	Rhododendron latoucheae	Low altitude
23.5249	120.978	Rhododendron latoucheae	Low altitude
23.5441	120.962	Rhododendron latoucheae	Low altitude
23.6362	120.793	Rhododendron latoucheae	Low altitude
23.5168	120.808	Rhododendron latoucheae	Low altitude
23.4747	120.803	Rhododendron latoucheae	Low altitude
24.5009	121.112	Rhododendron latoucheae	Low altitude
23.5167	120.808	Rhododendron latoucheae	Low altitude
23.639	120.792	Rhododendron latoucheae	Low altitude
24.5064	121.114	Rhododendron latoucheae	Low altitude
24.6997	121.431	Rhododendron latoucheae	Low altitude
24.6517	121.235	Rhododendron latoucheae	Low altitude
24.5007	121.112	Rhododendron latoucheae	Low altitude
24.4929	121.462	Rhododendron latoucheae	Low altitude
24.2448	120.937	Rhododendron latoucheae	Low altitude
24.2461	120.937	Rhododendron latoucheae	Low altitude
24.2468	120.936	Rhododendron latoucheae	Low altitude
23.6353	120.794	Rhododendron latoucheae	Low altitude
23.6353	120.794	Rhododendron latoucheae	Low altitude
23.6758	120.798	Rhododendron latoucheae	Low altitude
23.2634	120.924	Rhododendron latoucheae	Low altitude
24.5084	121.03	Rhododendron latoucheae	Low altitude
24.8708	121.767	Rhododendron latoucheae	Low altitude
24.9377	121.442	Rhododendron latoucheae	Low altitude
24.5063	121.114	Rhododendron latoucheae	Low altitude
24.5063	121.114	Rhododendron latoucheae	Low altitude
24.4541	121.376	Rhododendron latoucheae	Low altitude
24.5063	121.114	Rhododendron latoucheae	Low altitude
24.9338	121.721	Rhododendron latoucheae	Low altitude
24.1806	121.404	Rhododendron latoucheae	Low altitude
24.1807	121.403	Rhododendron latoucheae	Low altitude
24.4986	121.132	Rhododendron latoucheae	Low altitude
24.6986	121.264	Rhododendron latoucheae	Low altitude
23.2779	120.913	Rhododendron latoucheae	Low altitude
23.4852	120.853	Rhododendron latoucheae	Low altitude
24.6497	121.238	Rhododendron latoucheae	Low altitude
24.6868	121.309	Rhododendron latoucheae	Low altitude
24.6868	121.309	Rhododendron latoucheae	Low altitude
24.6815	121.307	Rhododendron latoucheae	Low altitude
22.5866	114.24	Rhododendron latoucheae	Low altitude
24.9686	121.609	Rhododendron latoucheae	Low altitude
24.8163	121.41	Rhododendron latoucheae	Low altitude
23.4878	120.638	Rhododendron latoucheae	Low altitude
24.8996	121.673	Rhododendron latoucheae	Low altitude
24.2553	121.009	Rhododendron latoucheae	Low altitude
24.823	121.463	Rhododendron latoucheae	Low altitude
24.5425	120.952	Rhododendron latoucheae	Low altitude
24.5429	120.951	Rhododendron latoucheae	Low altitude
24.5429	120.951	Rhododendron latoucheae	Low altitude
24.5426	120.952	Rhododendron latoucheae	Low altitude
24.5426	120.953	Rhododendron latoucheae	Low altitude
24.0232	121.013	Rhododendron latoucheae	Low altitude
24.956	121.788	Rhododendron latoucheae	Low altitude
24.5428	120.951	Rhododendron latoucheae	Low altitude
24.5414	120.954	Rhododendron latoucheae	Low altitude
25.1856	121.523	Rhododendron latoucheae	Low altitude
22.41	120.764	Rhododendron latoucheae	Low altitude
23.4802	120.825	Rhododendron latoucheae	Low altitude
25.1856	121.523	Rhododendron latoucheae	Low altitude
24.3713	120.914	Rhododendron latoucheae	Low altitude
24.51	121.117	Rhododendron latoucheae	Low altitude
24.6082	121.076	Rhododendron latoucheae	Low altitude
23.0753	120.766	Rhododendron latoucheae	Low altitude
24.4969	121.112	Rhododendron latoucheae	Low altitude
24.8184	121.427	Rhododendron latoucheae	Low altitude
25.1859	121.524	Rhododendron latoucheae	Low altitude
24.6831	121.296	Rhododendron latoucheae	Low altitude
24.8957	121.674	Rhododendron latoucheae	Low altitude
25.025	121.633	Rhododendron latoucheae	Low altitude
23.6277	120.798	Rhododendron latoucheae	Low altitude
24.5916	121.415	Rhododendron latoucheae	Low altitude
24.9689	121.608	Rhododendron latoucheae	Low altitude
24.2779	121.328	Rhododendron latoucheae	Low altitude
23.5334	120.694	Rhododendron latoucheae	Low altitude
24.8399	121.54	Rhododendron latoucheae	Low altitude
25.1672	121.54	Rhododendron latoucheae	Low altitude
24.673	121.287	Rhododendron latoucheae	Low altitude
24.9294	121.811	Rhododendron latoucheae	Low altitude
24.8992	121.674	Rhododendron latoucheae	Low altitude
24.7596	121.591	Rhododendron latoucheae	Low altitude
25.1673	121.54	Rhododendron latoucheae	Low altitude
24.6831	121.296	Rhododendron latoucheae	Low altitude
24.6669	121.28	Rhododendron latoucheae	Low altitude
24.9669	121.82	Rhododendron latoucheae	Low altitude
24.2628	120.999	Rhododendron latoucheae	Low altitude
24.5065	121.115	Rhododendron latoucheae	Low altitude
24.2468	120.937	Rhododendron latoucheae	Low altitude
23.4354	120.781	Rhododendron latoucheae	Low altitude
23.496	120.792	Rhododendron latoucheae	Low altitude
28.2403	107.2	Rhododendron latoucheae	Low altitude
24.9671	121.603	Rhododendron latoucheae	Low altitude
25.1589	121.547	Rhododendron latoucheae	Low altitude
23.4442	120.821	Rhododendron latoucheae	Low altitude
23.4224	120.815	Rhododendron latoucheae	Low altitude
23.4691	120.847	Rhododendron latoucheae	Low altitude
24.4304	121.363	Rhododendron latoucheae	Low altitude
24.391	121.353	Rhododendron latoucheae	Low altitude
23.4982	120.719	Rhododendron latoucheae	Low altitude
24.6474	121.432	Rhododendron latoucheae	Low altitude
24.2656	120.983	Rhododendron latoucheae	Low altitude
24.5829	121.252	Rhododendron latoucheae	Low altitude
23.61	120.73	Rhododendron latoucheae	Low altitude
24.2602	120.991	Rhododendron latoucheae	Low altitude
24.6717	121.285	Rhododendron latoucheae	Low altitude
24.4473	120.79	Rhododendron latoucheae	Low altitude
23.4547	120.903	Rhododendron latoucheae	Low altitude
24.5552	121.101	Rhododendron latoucheae	Low altitude
24.5713	121.303	Rhododendron latoucheae	Low altitude
22.4268	120.85	Rhododendron latoucheae	Low altitude
24.2472	120.935	Rhododendron latoucheae	Low altitude
24.4971	121.111	Rhododendron latoucheae	Low altitude
23.4691	120.847	Rhododendron latoucheae	Low altitude
22.3991	120.827	Rhododendron latoucheae	Low altitude
24.5005	121.112	Rhododendron latoucheae	Low altitude
22.6179	120.731	Rhododendron latoucheae	Low altitude
22.613	120.744	Rhododendron latoucheae	Low altitude
24.3471	121.316	Rhododendron latoucheae	Low altitude
24.3884	121.356	Rhododendron latoucheae	Low altitude
24.391	121.353	Rhododendron latoucheae	Low altitude
22.6239	120.714	Rhododendron latoucheae	Low altitude
24.3471	121.317	Rhododendron latoucheae	Low altitude
24.3904	121.353	Rhododendron latoucheae	Low altitude
24.6663	121.278	Rhododendron latoucheae	Low altitude
24.6662	121.278	Rhododendron latoucheae	Low altitude
24.8163	121.41	Rhododendron latoucheae	Low altitude
24.7368	121.287	Rhododendron latoucheae	Low altitude
23.3446	121.134	Rhododendron latoucheae	Low altitude
23.3711	121.122	Rhododendron latoucheae	Low altitude
24.5005	121.118	Rhododendron latoucheae	Low altitude
24.5609	120.963	Rhododendron latoucheae	Low altitude
24.5683	120.97	Rhododendron latoucheae	Low altitude
23.0142	120.683	Rhododendron latoucheae	Low altitude
24.5609	120.963	Rhododendron latoucheae	Low altitude
24.5516	120.957	Rhododendron latoucheae	Low altitude
24.5509	120.956	Rhododendron latoucheae	Low altitude
23.3537	121.15	Rhododendron latoucheae	Low altitude
24.2104	120.971	Rhododendron latoucheae	Low altitude
24.246	120.935	Rhododendron latoucheae	Low altitude
24.8754	121.37	Rhododendron latoucheae	Low altitude
24.5678	121.013	Rhododendron latoucheae	Low altitude
24.8992	121.674	Rhododendron latoucheae	Low altitude
24.8767	121.366	Rhododendron latoucheae	Low altitude
24.3642	121.355	Rhododendron latoucheae	Low altitude
24.2906	121.327	Rhododendron latoucheae	Low altitude
24.9749	121.63	Rhododendron latoucheae	Low altitude
24.1035	121.194	Rhododendron latoucheae	Low altitude
23.5145	120.702	Rhododendron latoucheae	Low altitude
24.8993	121.674	Rhododendron latoucheae	Low altitude
24.8213	121.45	Rhododendron latoucheae	Low altitude
24.5427	120.949	Rhododendron latoucheae	Low altitude
24.6877	121.307	Rhododendron latoucheae	Low altitude
24.7099	121.441	Rhododendron latoucheae	Low altitude
24.7108	121.435	Rhododendron latoucheae	Low altitude
24.5801	121.333	Rhododendron latoucheae	Low altitude
23.4625	120.899	Rhododendron latoucheae	Low altitude
24.537	120.908	Rhododendron latoucheae	Low altitude
24.9422	121.687	Rhododendron latoucheae	Low altitude
22.4078	120.757	Rhododendron latoucheae	Low altitude
24.5253	120.901	Rhododendron latoucheae	Low altitude
24.5251	120.901	Rhododendron latoucheae	Low altitude
24.5114	120.888	Rhododendron latoucheae	Low altitude
24.6936	121.319	Rhododendron latoucheae	Low altitude
22.4101	120.764	Rhododendron latoucheae	Low altitude
22.4099	120.764	Rhododendron latoucheae	Low altitude
24.391	121.353	Rhododendron latoucheae	Low altitude
24.5064	121.114	Rhododendron latoucheae	Low altitude
24.0739	121.129	Rhododendron latoucheae	Low altitude
24.0545	121.36	Rhododendron latoucheae	Low altitude
24.8755	121.37	Rhododendron latoucheae	Low altitude
24.7025	121.415	Rhododendron latoucheae	Low altitude
23.4671	120.935	Rhododendron latoucheae	Low altitude
23.2772	120.915	Rhododendron latoucheae	Low altitude
22.4093	120.764	Rhododendron latoucheae	Low altitude
25.1635	121.578	Rhododendron latoucheae	Low altitude
24.5607	121.205	Rhododendron latoucheae	Low altitude
24.7601	121.589	Rhododendron latoucheae	Low altitude
24.8533	121.514	Rhododendron latoucheae	Low altitude
24.6416	121.096	Rhododendron latoucheae	Low altitude
24.2259	120.972	Rhododendron latoucheae	Low altitude
24.8816	121.565	Rhododendron latoucheae	Low altitude
25.2767	121.518	Rhododendron latoucheae	Low altitude
25.1856	121.523	Rhododendron latoucheae	Low altitude
24.5537	121.293	Rhododendron latoucheae	Low altitude
24.6645	121.274	Rhododendron latoucheae	Low altitude
22.4246	120.826	Rhododendron latoucheae	Low altitude
24.8252	121.418	Rhododendron latoucheae	Low altitude
24.4986	121.132	Rhododendron latoucheae	Low altitude
25.159	121.547	Rhododendron latoucheae	Low altitude
24.4783	121.465	Rhododendron latoucheae	Low altitude
24.9689	121.62	Rhododendron latoucheae	Low altitude
23.2881	120.924	Rhododendron latoucheae	Low altitude
24.3874	121.358	Rhododendron latoucheae	Low altitude
25.1597	121.548	Rhododendron latoucheae	Low altitude
24.9668	121.624	Rhododendron latoucheae	Low altitude
24.9656	121.624	Rhododendron latoucheae	Low altitude
24.679	121.291	Rhododendron latoucheae	Low altitude
25.1856	121.523	Rhododendron latoucheae	Low altitude
25.1581	121.516	Rhododendron latoucheae	Low altitude
24.6437	121.28	Rhododendron latoucheae	Low altitude
25.1857	121.523	Rhododendron latoucheae	Low altitude
25.1856	121.523	Rhododendron latoucheae	Low altitude
24.3177	121.287	Rhododendron latoucheae	Low altitude
24.3909	121.353	Rhododendron latoucheae	Low altitude
24.537	120.908	Rhododendron latoucheae	Low altitude
24.5368	120.908	Rhododendron latoucheae	Low altitude
24.537	120.908	Rhododendron latoucheae	Low altitude
23.4781	120.89	Rhododendron latoucheae	Low altitude
24.1648	121.013	Rhododendron latoucheae	Low altitude
24.3761	121.355	Rhododendron latoucheae	Low altitude
24.7102	121.439	Rhododendron latoucheae	Low altitude
24.71	121.44	Rhododendron latoucheae	Low altitude
23.6617	120.808	Rhododendron latoucheae	Low altitude
22.4077	120.759	Rhododendron latoucheae	Low altitude
24.3864	121.354	Rhododendron latoucheae	Low altitude
24.3736	121.346	Rhododendron latoucheae	Low altitude
24.7735	121.413	Rhododendron latoucheae	Low altitude
25.1697	121.516	Rhododendron latoucheae	Low altitude
23.4966	120.889	Rhododendron latoucheae	Low altitude
24.6847	121.575	Rhododendron latoucheae	Low altitude
25.1225	121.545	Rhododendron latoucheae	Low altitude
24.9805	121.651	Rhododendron latoucheae	Low altitude
24.5395	121.296	Rhododendron latoucheae	Low altitude
24.6938	121.266	Rhododendron latoucheae	Low altitude
24.5066	121.526	Rhododendron latoucheae	Low altitude
24.6895	121.272	Rhododendron latoucheae	Low altitude
23.4787	120.891	Rhododendron latoucheae	Low altitude
23.4692	120.846	Rhododendron latoucheae	Low altitude
23.4691	120.847	Rhododendron latoucheae	Low altitude
24.4457	121.357	Rhododendron latoucheae	Low altitude
24.4545	121.377	Rhododendron latoucheae	Low altitude
24.4467	121.357	Rhododendron latoucheae	Low altitude
23.2795	120.907	Rhododendron latoucheae	Low altitude
23.4733	120.846	Rhododendron latoucheae	Low altitude
24.4464	121.357	Rhododendron latoucheae	Low altitude
24.7108	121.435	Rhododendron latoucheae	Low altitude
24.7095	121.436	Rhododendron latoucheae	Low altitude
24.7104	121.44	Rhododendron latoucheae	Low altitude
24.7106	121.438	Rhododendron latoucheae	Low altitude
24.7115	121.434	Rhododendron latoucheae	Low altitude
24.7114	121.434	Rhododendron latoucheae	Low altitude
24.7106	121.438	Rhododendron latoucheae	Low altitude
23.4732	120.846	Rhododendron latoucheae	Low altitude
24.5846	121.412	Rhododendron latoucheae	Low altitude
24.5708	121.362	Rhododendron latoucheae	Low altitude
24.0465	121.265	Rhododendron latoucheae	Low altitude
24.7105	121.44	Rhododendron latoucheae	Low altitude
24.6873	121.31	Rhododendron latoucheae	Low altitude
24.3844	121.287	Rhododendron latoucheae	Low altitude
25.1658	121.515	Rhododendron latoucheae	Low altitude
24.7115	121.434	Rhododendron latoucheae	Low altitude
24.4854	121.193	Rhododendron latoucheae	Low altitude
24.7389	121.28	Rhododendron latoucheae	Low altitude
23.2875	120.899	Rhododendron latoucheae	Low altitude
24.8994	121.674	Rhododendron latoucheae	Low altitude
24.8993	121.674	Rhododendron latoucheae	Low altitude
24.3909	121.353	Rhododendron latoucheae	Low altitude
24.4925	121.118	Rhododendron latoucheae	Low altitude
23.0682	120.748	Rhododendron latoucheae	Low altitude
24.4784	121.478	Rhododendron latoucheae	Low altitude
24.5442	121.29	Rhododendron latoucheae	Low altitude
24.3897	121.335	Rhododendron latoucheae	Low altitude
24.4355	121.367	Rhododendron latoucheae	Low altitude
24.438	121.36	Rhododendron latoucheae	Low altitude
24.438	121.359	Rhododendron latoucheae	Low altitude
24.4298	121.365	Rhododendron latoucheae	Low altitude
24.4387	121.356	Rhododendron latoucheae	Low altitude
24.4379	121.36	Rhododendron latoucheae	Low altitude
24.4322	121.366	Rhododendron latoucheae	Low altitude
24.4308	121.362	Rhododendron latoucheae	Low altitude
24.366	121.336	Rhododendron latoucheae	Low altitude
25.162	121.556	Rhododendron latoucheae	Low altitude
24.9646	121.666	Rhododendron latoucheae	Low altitude
22.8155	121.025	Rhododendron latoucheae	Low altitude
24.6543	121.225	Rhododendron latoucheae	Low altitude
24.6505	121.235	Rhododendron latoucheae	Low altitude
25.1856	121.523	Rhododendron latoucheae	Low altitude
24.5423	120.952	Rhododendron latoucheae	Low altitude
24.5127	121.013	Rhododendron latoucheae	Low altitude
24.5422	120.954	Rhododendron latoucheae	Low altitude
24.2933	121.314	Rhododendron latoucheae	Low altitude
24.3059	121.333	Rhododendron latoucheae	Low altitude
24.5425	120.953	Rhododendron latoucheae	Low altitude
24.6729	121.288	Rhododendron latoucheae	Low altitude
24.5427	120.951	Rhododendron latoucheae	Low altitude
24.3086	120.987	Rhododendron latoucheae	Low altitude
24.3077	120.99	Rhododendron latoucheae	Low altitude
24.8313	121.408	Rhododendron latoucheae	Low altitude
24.3084	120.988	Rhododendron latoucheae	Low altitude
24.3061	120.994	Rhododendron latoucheae	Low altitude
24.3086	120.987	Rhododendron latoucheae	Low altitude
24.3084	120.988	Rhododendron latoucheae	Low altitude
24.235	120.954	Rhododendron latoucheae	Low altitude
24.308	120.989	Rhododendron latoucheae	Low altitude
24.8756	121.762	Rhododendron latoucheae	Low altitude
23.278	120.916	Rhododendron latoucheae	Low altitude
22.7211	120.739	Rhododendron latoucheae	Low altitude
24.5392	121.288	Rhododendron latoucheae	Low altitude
24.7467	121.219	Rhododendron latoucheae	Low altitude
24.6824	121.295	Rhododendron latoucheae	Low altitude
28.1496	120.936	Rhododendron latoucheae	Low altitude
24.905	121.723	Rhododendron latoucheae	Low altitude
22.4051	120.759	Rhododendron latoucheae	Low altitude
23.6098	120.724	Rhododendron latoucheae	Low altitude
23.6099	120.724	Rhododendron latoucheae	Low altitude
24.6081	121.165	Rhododendron latoucheae	Low altitude
23.6112	120.721	Rhododendron latoucheae	Low altitude
23.6076	120.727	Rhododendron latoucheae	Low altitude
24.4984	121.111	Rhododendron latoucheae	Low altitude
24.8196	121.405	Rhododendron latoucheae	Low altitude
23.6018	120.726	Rhododendron latoucheae	Low altitude
24.4247	121.013	Rhododendron latoucheae	Low altitude
24.8251	121.418	Rhododendron latoucheae	Low altitude
22.4096	120.766	Rhododendron latoucheae	Low altitude
24.8993	121.674	Rhododendron latoucheae	Low altitude
23.0665	120.748	Rhododendron latoucheae	Low altitude
24.8516	121.31	Rhododendron latoucheae	Low altitude
24.46	120.985	Rhododendron latoucheae	Low altitude
24.8163	121.411	Rhododendron latoucheae	Low altitude
24.5254	121.114	Rhododendron latoucheae	Low altitude
24.5002	121.112	Rhododendron latoucheae	Low altitude
24.459	120.985	Rhododendron latoucheae	Low altitude
25.1636	121.553	Rhododendron latoucheae	Low altitude
25.1856	121.523	Rhododendron latoucheae	Low altitude
24.7509	121.283	Rhododendron latoucheae	Low altitude
24.4601	120.985	Rhododendron latoucheae	Low altitude
24.4979	121.11	Rhododendron latoucheae	Low altitude
24.5066	121.114	Rhododendron latoucheae	Low altitude
24.3495	121.081	Rhododendron latoucheae	Low altitude
23.6389	120.792	Rhododendron latoucheae	Low altitude
24.5517	121.069	Rhododendron latoucheae	Low altitude
24.6615	121.277	Rhododendron latoucheae	Low altitude
24.531	121.079	Rhododendron latoucheae	Low altitude
24.7509	121.283	Rhododendron latoucheae	Low altitude
23.6162	120.729	Rhododendron latoucheae	Low altitude
24.6714	121.276	Rhododendron latoucheae	Low altitude
24.6819	121.295	Rhododendron latoucheae	Low altitude
24.5309	121.079	Rhododendron latoucheae	Low altitude
24.523	121.067	Rhododendron latoucheae	Low altitude
23.6353	120.794	Rhododendron latoucheae	Low altitude
24.6814	121.295	Rhododendron latoucheae	Low altitude
24.6656	121.279	Rhododendron latoucheae	Low altitude
24.3971	121.356	Rhododendron latoucheae	Low altitude
24.6883	121.3	Rhododendron latoucheae	Low altitude
24.3948	121.35	Rhododendron latoucheae	Low altitude
24.5252	121.114	Rhododendron latoucheae	Low altitude
24.7113	121.434	Rhododendron latoucheae	Low altitude
24.6927	121.303	Rhododendron latoucheae	Low altitude
24.6655	121.279	Rhododendron latoucheae	Low altitude
24.5374	121.107	Rhododendron latoucheae	Low altitude
24.6744	121.288	Rhododendron latoucheae	Low altitude
23.4947	120.78	Rhododendron latoucheae	Low altitude
24.5177	121.125	Rhododendron latoucheae	Low altitude
22.803	121.051	Rhododendron latoucheae	Low altitude
24.5429	121.079	Rhododendron latoucheae	Low altitude
23.2772	120.915	Rhododendron latoucheae	Low altitude
25.0412	121.681	Rhododendron latoucheae	Low altitude
23.6217	120.801	Rhododendron latoucheae	Low altitude
24.4464	121.025	Rhododendron latoucheae	Low altitude
23.2779	120.913	Rhododendron latoucheae	Low altitude
24.523	121.067	Rhododendron latoucheae	Low altitude
24.5146	121.069	Rhododendron latoucheae	Low altitude
24.527	121.074	Rhododendron latoucheae	Low altitude
24.9671	121.619	Rhododendron latoucheae	Low altitude
24.3416	121.092	Rhododendron latoucheae	Low altitude
23.2779	120.915	Rhododendron latoucheae	Low altitude
24.6927	121.304	Rhododendron latoucheae	Low altitude
24.5342	121.097	Rhododendron latoucheae	Low altitude
23.4989	120.797	Rhododendron latoucheae	Low altitude
24.1774	121.4	Rhododendron latoucheae	Low altitude
24.6662	121.278	Rhododendron latoucheae	Low altitude
24.5088	121.006	Rhododendron latoucheae	Low altitude
24.6927	121.304	Rhododendron latoucheae	Low altitude
24.9166	121.679	Rhododendron latoucheae	Low altitude
24.3908	121.338	Rhododendron latoucheae	Low altitude
24.391	121.353	Rhododendron latoucheae	Low altitude
24.1959	121.04	Rhododendron latoucheae	Low altitude
23.6358	120.791	Rhododendron latoucheae	Low altitude
24.691	121.29	Rhododendron latoucheae	Low altitude
24.4309	121.014	Rhododendron latoucheae	Low altitude
24.1808	121.403	Rhododendron latoucheae	Low altitude
24.4223	121.013	Rhododendron latoucheae	Low altitude
23.6175	120.922	Rhododendron latoucheae	Low altitude
24.6927	121.303	Rhododendron latoucheae	Low altitude
24.69	121.282	Rhododendron latoucheae	Low altitude
24.5059	121.114	Rhododendron latoucheae	Low altitude
24.4655	121.041	Rhododendron latoucheae	Low altitude
23.2874	120.899	Rhododendron latoucheae	Low altitude
24.4655	121.041	Rhododendron latoucheae	Low altitude
24.0479	121.234	Rhododendron latoucheae	Low altitude
24.8609	121.471	Rhododendron latoucheae	Low altitude
24.3909	121.353	Rhododendron latoucheae	Low altitude
23.6622	120.808	Rhododendron latoucheae	Low altitude
25.1856	121.523	Rhododendron latoucheae	Low altitude
22.4095	120.767	Rhododendron latoucheae	Low altitude
24.8869	121.564	Rhododendron latoucheae	Low altitude
23.2778	120.914	Rhododendron latoucheae	Low altitude
23.6619	120.808	Rhododendron latoucheae	Low altitude
23.5026	120.715	Rhododendron latoucheae	Low altitude
24.2495	120.867	Rhododendron latoucheae	Low altitude
24.5033	121.11	Rhododendron latoucheae	Low altitude
24.4829	120.995	Rhododendron latoucheae	Low altitude
22.9691	120.69	Rhododendron latoucheae	Low altitude
23.2772	120.915	Rhododendron latoucheae	Low altitude
24.693	121.307	Rhododendron latoucheae	Low altitude
24.7086	121.438	Rhododendron latoucheae	Low altitude
24.4387	121.356	Rhododendron latoucheae	Low altitude
24.4515	121.363	Rhododendron latoucheae	Low altitude
24.4544	121.377	Rhododendron latoucheae	Low altitude
24.454	121.37	Rhododendron latoucheae	Low altitude
24.8477	121.766	Rhododendron latoucheae	Low altitude
24.4518	121.364	Rhododendron latoucheae	Low altitude
27.4681	113.817	Rhododendron latoucheae	Low altitude
27.4681	113.817	Rhododendron latoucheae	Low altitude
27.4681	113.817	Rhododendron latoucheae	Low altitude
24.8209	121.266	Rhododendron latoucheae	Low altitude
24.9671	121.619	Rhododendron latoucheae	Low altitude
24.9798	121.611	Rhododendron latoucheae	Low altitude
24.4052	121.308	Rhododendron latoucheae	Low altitude
24.3616	121.352	Rhododendron latoucheae	Low altitude
24.6927	121.304	Rhododendron latoucheae	Low altitude
24.2945	121.315	Rhododendron latoucheae	Low altitude
27.1585	113.852	Rhododendron latoucheae	Low altitude
27.4146	113.792	Rhododendron latoucheae	Low altitude
27.3622	113.767	Rhododendron latoucheae	Low altitude
27.3623	113.767	Rhododendron latoucheae	Low altitude
27.4146	113.792	Rhododendron latoucheae	Low altitude
27.3599	113.764	Rhododendron latoucheae	Low altitude
27.36	113.764	Rhododendron latoucheae	Low altitude
27.4127	113.797	Rhododendron latoucheae	Low altitude
27.3606	113.765	Rhododendron latoucheae	Low altitude
27.36	113.764	Rhododendron latoucheae	Low altitude
27.4147	113.792	Rhododendron latoucheae	Low altitude
27.4147	113.792	Rhododendron latoucheae	Low altitude
27.3623	113.767	Rhododendron latoucheae	Low altitude
27.3614	113.765	Rhododendron latoucheae	Low altitude
27.4147	113.792	Rhododendron latoucheae	Low altitude
27.4147	113.792	Rhododendron latoucheae	Low altitude
27.3643	113.769	Rhododendron latoucheae	Low altitude
24.6495	121.238	Rhododendron latoucheae	Low altitude
24.9746	121.61	Rhododendron latoucheae	Low altitude
25.1578	121.517	Rhododendron latoucheae	Low altitude
24.9687	121.608	Rhododendron latoucheae	Low altitude
27.1577	113.833	Rhododendron latoucheae	Low altitude
27.4147	113.792	Rhododendron latoucheae	Low altitude
24.7308	121.299	Rhododendron latoucheae	Low altitude
23.6151	120.726	Rhododendron latoucheae	Low altitude
23.281	120.915	Rhododendron latoucheae	Low altitude
24.4881	121.451	Rhododendron latoucheae	Low altitude
24.3971	121.356	Rhododendron latoucheae	Low altitude
24.5757	121.581	Rhododendron latoucheae	Low altitude
24.3908	121.338	Rhododendron latoucheae	Low altitude
24.1112	121.198	Rhododendron latoucheae	Low altitude
24.3467	121.318	Rhododendron latoucheae	Low altitude
24.2596	121.007	Rhododendron latoucheae	Low altitude
23.6127	120.73	Rhododendron latoucheae	Low altitude
24.2564	120.985	Rhododendron latoucheae	Low altitude
23.6278	120.667	Rhododendron latoucheae	Low altitude
24.3807	121.305	Rhododendron latoucheae	Low altitude
23.2874	120.899	Rhododendron latoucheae	Low altitude
23.2874	120.899	Rhododendron latoucheae	Low altitude
23.6124	120.73	Rhododendron latoucheae	Low altitude
23.6238	120.798	Rhododendron latoucheae	Low altitude
23.146	121.308	Rhododendron latoucheae	Low altitude
24.8318	121.414	Rhododendron latoucheae	Low altitude
24.8315	121.414	Rhododendron latoucheae	Low altitude
24.7045	121.269	Rhododendron latoucheae	Low altitude
24.9636	121.621	Rhododendron latoucheae	Low altitude
24.3905	121.353	Rhododendron latoucheae	Low altitude
24.8283	121.527	Rhododendron latoucheae	Low altitude
24.4077	121.31	Rhododendron latoucheae	Low altitude
22.6178	120.722	Rhododendron latoucheae	Low altitude
24.9097	121.686	Rhododendron latoucheae	Low altitude
24.2261	120.979	Rhododendron latoucheae	Low altitude
24.7001	121.262	Rhododendron latoucheae	Low altitude
24.5233	121.068	Rhododendron latoucheae	Low altitude
23.4845	120.949	Rhododendron latoucheae	Low altitude
24.1952	121.382	Rhododendron latoucheae	Low altitude
23.2779	120.913	Rhododendron latoucheae	Low altitude
25.1587	121.547	Rhododendron latoucheae	Low altitude
24.6508	121.234	Rhododendron latoucheae	Low altitude
24.6959	121.264	Rhododendron latoucheae	Low altitude
24.6958	121.264	Rhododendron latoucheae	Low altitude
24.2263	120.975	Rhododendron latoucheae	Low altitude
24.8493	121.734	Rhododendron latoucheae	Low altitude
25.1868	121.523	Rhododendron latoucheae	Low altitude
24.531	121.735	Rhododendron latoucheae	Low altitude
24.7007	121.202	Rhododendron latoucheae	Low altitude
24.5309	121.735	Rhododendron latoucheae	Low altitude
24.5309	121.735	Rhododendron latoucheae	Low altitude
24.922	121.836	Rhododendron latoucheae	Low altitude
24.6173	121.5	Rhododendron latoucheae	Low altitude
24.7079	121.268	Rhododendron latoucheae	Low altitude
24.527	121.11	Rhododendron latoucheae	Low altitude
24.8498	121.568	Rhododendron latoucheae	Low altitude
24.4283	120.788	Rhododendron latoucheae	Low altitude
24.6732	121.287	Rhododendron latoucheae	Low altitude
24.9675	121.624	Rhododendron latoucheae	Low altitude
24.8493	121.566	Rhododendron latoucheae	Low altitude
24.7565	121.585	Rhododendron latoucheae	Low altitude
24.3707	120.914	Rhododendron latoucheae	Low altitude
24.4835	120.994	Rhododendron latoucheae	Low altitude
24.3769	120.883	Rhododendron latoucheae	Low altitude
24.7	121.262	Rhododendron latoucheae	Low altitude
24.6727	121.288	Rhododendron latoucheae	Low altitude
24.3678	120.914	Rhododendron latoucheae	Low altitude
24.8498	121.568	Rhododendron latoucheae	Low altitude
24.85	121.568	Rhododendron latoucheae	Low altitude
24.85	121.568	Rhododendron latoucheae	Low altitude
24.8497	121.568	Rhododendron latoucheae	Low altitude
24.8993	121.675	Rhododendron latoucheae	Low altitude
24.5029	121.131	Rhododendron latoucheae	Low altitude
24.8981	121.673	Rhododendron latoucheae	Low altitude
24.65	121.238	Rhododendron latoucheae	Low altitude
24.6894	121.551	Rhododendron latoucheae	Low altitude
24.6894	121.551	Rhododendron latoucheae	Low altitude
24.6899	121.549	Rhododendron latoucheae	Low altitude
24.6899	121.549	Rhododendron latoucheae	Low altitude
24.6899	121.549	Rhododendron latoucheae	Low altitude
24.6891	121.275	Rhododendron latoucheae	Low altitude
24.6996	121.283	Rhododendron latoucheae	Low altitude
24.6914	121.545	Rhododendron latoucheae	Low altitude
24.6894	121.549	Rhododendron latoucheae	Low altitude
24.8992	121.674	Rhododendron latoucheae	Low altitude
24.6894	121.551	Rhododendron latoucheae	Low altitude
24.8993	121.674	Rhododendron latoucheae	Low altitude
24.8992	121.674	Rhododendron latoucheae	Low altitude
24.8197	121.384	Rhododendron latoucheae	Low altitude
24.6874	121.275	Rhododendron latoucheae	Low altitude
24.7005	121.435	Rhododendron latoucheae	Low altitude
24.6925	121.543	Rhododendron latoucheae	Low altitude
23.6617	120.808	Rhododendron latoucheae	Low altitude
24.4043	121.36	Rhododendron latoucheae	Low altitude
24.5659	121.188	Rhododendron latoucheae	Low altitude
24.393	121.349	Rhododendron latoucheae	Low altitude
25.2413	115.571	Rhododendron latoucheae	Low altitude
22.6125	120.745	Rhododendron latoucheae	Low altitude
24.7105	121.441	Rhododendron latoucheae	Low altitude
25.1586	121.547	Rhododendron latoucheae	Low altitude
24.4489	121.36	Rhododendron latoucheae	Low altitude
24.9224	121.836	Rhododendron latoucheae	Low altitude
25.0401	121.684	Rhododendron latoucheae	Low altitude
24.5425	120.953	Rhododendron latoucheae	Low altitude
24.5613	121.194	Rhododendron latoucheae	Low altitude
24.6927	121.303	Rhododendron latoucheae	Low altitude
24.4038	121.361	Rhododendron latoucheae	Low altitude
24.185	121.34	Rhododendron latoucheae	Low altitude
22.7037	120.948	Rhododendron latoucheae	Low altitude
22.7278	120.899	Rhododendron latoucheae	Low altitude
24.9214	121.689	Rhododendron latoucheae	Low altitude
24.689	121.275	Rhododendron latoucheae	Low altitude
23.4766	120.82	Rhododendron latoucheae	Low altitude
24.7679	121.281	Rhododendron latoucheae	Low altitude
24.3659	120.806	Rhododendron latoucheae	Low altitude
23.4892	120.716	Rhododendron latoucheae	Low altitude
23.4983	120.718	Rhododendron latoucheae	Low altitude
23.4985	120.718	Rhododendron latoucheae	Low altitude
23.498	120.719	Rhododendron latoucheae	Low altitude
23.4557	120.9	Rhododendron latoucheae	Low altitude
23.4557	120.9	Rhododendron latoucheae	Low altitude
23.4891	120.716	Rhododendron latoucheae	Low altitude
23.4547	120.904	Rhododendron latoucheae	Low altitude
23.4981	120.719	Rhododendron latoucheae	Low altitude
23.4982	120.719	Rhododendron latoucheae	Low altitude
24.6392	121.434	Rhododendron latoucheae	Low altitude
23.8573	120.997	Rhododendron latoucheae	Low altitude
23.8565	120.997	Rhododendron latoucheae	Low altitude
23.8568	120.997	Rhododendron latoucheae	Low altitude
23.4982	120.719	Rhododendron latoucheae	Low altitude
24.3378	121.309	Rhododendron latoucheae	Low altitude
24.7697	121.281	Rhododendron latoucheae	Low altitude
24.7107	121.438	Rhododendron latoucheae	Low altitude
24.8281	121.527	Rhododendron latoucheae	Low altitude
23.6566	121.339	Rhododendron latoucheae	Low altitude
24.7698	121.281	Rhododendron latoucheae	Low altitude
25.1736	121.541	Rhododendron latoucheae	Low altitude
24.8459	121.39	Rhododendron latoucheae	Low altitude
24.7091	121.428	Rhododendron latoucheae	Low altitude
23.4574	120.908	Rhododendron latoucheae	Low altitude
24.2446	120.975	Rhododendron latoucheae	Low altitude
24.2534	121.007	Rhododendron latoucheae	Low altitude
24.9697	121.609	Rhododendron latoucheae	Low altitude
24.8403	121.54	Rhododendron latoucheae	Low altitude
24.387	121.356	Rhododendron latoucheae	Low altitude
23.6459	121.325	Rhododendron latoucheae	Low altitude
24.507	121.114	Rhododendron latoucheae	Low altitude
24.2779	121.03	Rhododendron latoucheae	Low altitude
24.4921	121.118	Rhododendron latoucheae	Low altitude
24.498	121.11	Rhododendron latoucheae	Low altitude
24.5009	121.13	Rhododendron latoucheae	Low altitude
24.688	121.308	Rhododendron latoucheae	Low altitude
24.6926	121.303	Rhododendron latoucheae	Low altitude
24.6915	121.305	Rhododendron latoucheae	Low altitude
24.6887	121.307	Rhododendron latoucheae	Low altitude
24.6928	121.304	Rhododendron latoucheae	Low altitude
24.6926	121.304	Rhododendron latoucheae	Low altitude
24.4995	121.112	Rhododendron latoucheae	Low altitude
24.9669	121.618	Rhododendron latoucheae	Low altitude
24.9844	121.649	Rhododendron latoucheae	Low altitude
24.8558	121.522	Rhododendron latoucheae	Low altitude
24.8991	121.674	Rhododendron latoucheae	Low altitude
24.8518	121.733	Rhododendron latoucheae	Low altitude
24.5516	121.646	Rhododendron latoucheae	Low altitude
23.7821	120.692	Rhododendron latoucheae	Low altitude
25.0435	121.676	Rhododendron latoucheae	Low altitude
24.7904	121.441	Rhododendron latoucheae	Low altitude
24.5711	121.363	Rhododendron latoucheae	Low altitude
22.4277	120.851	Rhododendron latoucheae	Low altitude
24.7662	121.283	Rhododendron latoucheae	Low altitude
25.1644	121.555	Rhododendron latoucheae	Low altitude
24.5899	121.27	Rhododendron latoucheae	Low altitude
24.6899	121.274	Rhododendron latoucheae	Low altitude
24.3389	121.307	Rhododendron latoucheae	Low altitude
24.4053	121.359	Rhododendron latoucheae	Low altitude
22.8136	120.747	Rhododendron latoucheae	Low altitude
24.0916	121.176	Rhododendron latoucheae	Low altitude
24.588	121.411	Rhododendron latoucheae	Low altitude
24.4805	121.469	Rhododendron latoucheae	Low altitude
24.1741	121.402	Rhododendron latoucheae	Low altitude
24.5056	121.113	Rhododendron latoucheae	Low altitude
23.5073	120.725	Rhododendron latoucheae	Low altitude
23.4785	120.889	Rhododendron latoucheae	Low altitude
23.5634	120.925	Rhododendron latoucheae	Low altitude
24.2567	121.007	Rhododendron latoucheae	Low altitude
24.3392	121.307	Rhododendron latoucheae	Low altitude
24.5219	121.029	Rhododendron latoucheae	Low altitude
23.4779	120.89	Rhododendron latoucheae	Low altitude
24.687	121.309	Rhododendron latoucheae	Low altitude
25.1568	121.567	Rhododendron latoucheae	Low altitude
24.3394	121.306	Rhododendron latoucheae	Low altitude
23.6368	120.795	Rhododendron latoucheae	Low altitude
23.5135	120.813	Rhododendron latoucheae	Low altitude
26.72	118.12	Rhododendron latoucheae	Low altitude
23.9569	120.851	Rhododendron latoucheae	Low altitude
24.899	121.674	Rhododendron latoucheae	Low altitude
24.3902	121.353	Rhododendron latoucheae	Low altitude
24.3389	121.307	Rhododendron latoucheae	Low altitude
24.3391	121.304	Rhododendron latoucheae	Low altitude
23.2726	120.915	Rhododendron latoucheae	Low altitude
25.1695	121.552	Rhododendron latoucheae	Low altitude
24.3906	121.353	Rhododendron latoucheae	Low altitude
25.0042	121.755	Rhododendron latoucheae	Low altitude
24.7035	121.425	Rhododendron latoucheae	Low altitude
24.7109	121.435	Rhododendron latoucheae	Low altitude
24.3687	120.914	Rhododendron latoucheae	Low altitude
24.9621	121.624	Rhododendron latoucheae	Low altitude
24.7111	121.439	Rhododendron latoucheae	Low altitude
24.0239	121.016	Rhododendron latoucheae	Low altitude
27.03	108.12	Rhododendron latoucheae	Low altitude
28.2922	119.279	Rhododendron latoucheae	Low altitude
24.3863	121.353	Rhododendron latoucheae	Low altitude
24.58	121.41	Rhododendron latoucheae	Low altitude
24.0651	121.168	Rhododendron latoucheae	Low altitude
24.575	121.407	Rhododendron latoucheae	Low altitude
24.7567	121.616	Rhododendron latoucheae	Low altitude
24.6897	121.309	Rhododendron latoucheae	Low altitude
25.03	121.63	Rhododendron latoucheae	Low altitude
25.0256	121.633	Rhododendron latoucheae	Low altitude
24.2649	120.835	Rhododendron latoucheae	Low altitude
24.33	121.28	Rhododendron latoucheae	Low altitude
24.0235	121.325	Rhododendron latoucheae	Low altitude
24.3253	121.281	Rhododendron latoucheae	Low altitude
24.848	121.61	Rhododendron latoucheae	Low altitude
24.8479	121.61	Rhododendron latoucheae	Low altitude
24.5837	121.413	Rhododendron latoucheae	Low altitude
24.3269	121.281	Rhododendron latoucheae	Low altitude
23.6722	120.797	Rhododendron latoucheae	Low altitude
24.5767	121.408	Rhododendron latoucheae	Low altitude
24.3	123.7	Rhododendron latoucheae	Low altitude
24.3	123.8	Rhododendron latoucheae	Low altitude
24.07	121.13	Rhododendron latoucheae	Low altitude
24.0744	121.13	Rhododendron latoucheae	Low altitude
29.58	111.38	Rhododendron latoucheae	Low altitude
28.72	109.65	Rhododendron latoucheae	Low altitude
24.59	121.4	Rhododendron latoucheae	Low altitude
24.5886	121.403	Rhododendron latoucheae	Low altitude
29.13	110.48	Rhododendron latoucheae	Low altitude
24.3231	109.492	Rhododendron latoucheae	Low altitude
24.4833	109.733	Rhododendron latoucheae	Low altitude
24.5033	121.114	Rhododendron latoucheae	Low altitude
24.2149	121.311	Rhododendron latoucheae	Low altitude
24.1104	121.199	Rhododendron latoucheae	Low altitude
23.2803	120.903	Rhododendron latoucheae	Low altitude
24.1208	121.242	Rhododendron latoucheae	Low altitude
24.5783	121.414	Rhododendron latoucheae	Low altitude
26.58	109.68	Rhododendron latoucheae	Low altitude
24.3748	123.882	Rhododendron latoucheae	Low altitude
23.08	120.8	Rhododendron latoucheae	Low altitude
23.11	120.8	Rhododendron latoucheae	Low altitude
25.0667	121.65	Rhododendron latoucheae	Low altitude
24.25	121.583	Rhododendron latoucheae	Low altitude
24.2278	120.977	Rhododendron latoucheae	Low altitude
23.6394	120.79	Rhododendron latoucheae	Low altitude
23.0764	120.797	Rhododendron latoucheae	Low altitude
23.11	120.797	Rhododendron latoucheae	Low altitude
24.5	121.11	Rhododendron latoucheae	Low altitude
24.4764	121.196	Rhododendron latoucheae	Low altitude
24.2483	121.101	Rhododendron latoucheae	Low altitude
24.5003	121.109	Rhododendron latoucheae	Low altitude
24.2333	121.317	Rhododendron latoucheae	Low altitude
27.23	111.47	Rhododendron latoucheae	Low altitude
25	121.633	Rhododendron latoucheae	Low altitude
24.3667	123.883	Rhododendron latoucheae	Low altitude
24.75	121.617	Rhododendron latoucheae	Low altitude
24.7586	121.622	Rhododendron latoucheae	Low altitude
24.0819	121.138	Rhododendron latoucheae	Low altitude
24.0781	121.126	Rhododendron latoucheae	Low altitude
24.48	121.47	Rhododendron latoucheae	Low altitude
24.48	121.473	Rhododendron latoucheae	Low altitude
24.6833	121.283	Rhododendron latoucheae	Low altitude
24.5628	121.133	Rhododendron latoucheae	Low altitude
24.5594	121.123	Rhododendron latoucheae	Low altitude
25	121.65	Rhododendron latoucheae	Low altitude
24.5	121.1	Rhododendron latoucheae	Low altitude
24.8	120.963	Rhododendron latoucheae	Low altitude
23.0827	120.775	Rhododendron latoucheae	Low altitude
23.2667	120.9	Rhododendron latoucheae	Low altitude
23.5579	120.81	Rhododendron latoucheae	Low altitude
24.8524	121.771	Rhododendron latoucheae	Low altitude
22.6333	120.35	Rhododendron latoucheae	Low altitude
24.33	123.82	Rhododendron latoucheae	Low altitude
24.3444	123.833	Rhododendron latoucheae	Low altitude
24.3301	123.819	Rhododendron latoucheae	Low altitude
23.5636	120.663	Rhododendron latoucheae	Low altitude
23.4569	120.907	Rhododendron latoucheae	Low altitude
24.4167	121.1	Rhododendron latoucheae	Low altitude
24.2922	121.281	Rhododendron latoucheae	Low altitude
24.3611	120.904	Rhododendron latoucheae	Low altitude
25.1	121.85	Rhododendron latoucheae	Low altitude
22.6097	120.744	Rhododendron latoucheae	Low altitude
22.6164	120.734	Rhododendron latoucheae	Low altitude
23.073	120.763	Rhododendron latoucheae	Low altitude
25.4	110.44	Rhododendron latoucheae	Low altitude
24.8943	121.73	Rhododendron latoucheae	Low altitude
24.9527	121.635	Rhododendron latoucheae	Low altitude
24.58	121.39	Rhododendron latoucheae	Low altitude
24.1	121.182	Rhododendron latoucheae	Low altitude
24.5794	121.394	Rhododendron latoucheae	Low altitude
24.1006	121.184	Rhododendron latoucheae	Low altitude
23.6362	120.793	Rhododendron latoucheae	Low altitude
24.3485	121.323	Rhododendron latoucheae	Low altitude
24.7648	121.606	Rhododendron latoucheae	Low altitude
22.7	120.81	Rhododendron latoucheae	Low altitude
24.87	121.77	Rhododendron latoucheae	Low altitude
24.8733	121.766	Rhododendron latoucheae	Low altitude
23.6921	120.805	Rhododendron latoucheae	Low altitude
23.6915	120.805	Rhododendron latoucheae	Low altitude
23.692	120.805	Rhododendron latoucheae	Low altitude
24.2474	120.975	Rhododendron latoucheae	Low altitude
22.7017	120.807	Rhododendron latoucheae	Low altitude
24.1667	121.333	Rhododendron latoucheae	Low altitude
24.2303	121.076	Rhododendron latoucheae	Low altitude
23.6373	120.793	Rhododendron latoucheae	Low altitude
24.1599	121.215	Rhododendron latoucheae	Low altitude
24.2505	121.152	Rhododendron latoucheae	Low altitude
23.8052	121.176	Rhododendron latoucheae	Low altitude
27.25	112.73	Rhododendron latoucheae	Low altitude
23.0786	120.804	Rhododendron latoucheae	Low altitude
24.57	121.394	Rhododendron latoucheae	Low altitude
22.61	120.72	Rhododendron latoucheae	Low altitude
22.6147	120.724	Rhododendron latoucheae	Low altitude
24.4992	121.11	Rhododendron latoucheae	Low altitude
29.01	114.41	Rhododendron latoucheae	Low altitude
24.52	121.38	Rhododendron latoucheae	Low altitude
24.5197	121.378	Rhododendron latoucheae	Low altitude
24.5197	121.378	Rhododendron latoucheae	Low altitude
24.88	121.58	Rhododendron latoucheae	Low altitude
24.9942	121.652	Rhododendron latoucheae	Low altitude
24.8842	121.581	Rhododendron latoucheae	Low altitude
24.9497	121.619	Rhododendron latoucheae	Low altitude
24.58	121.33	Rhododendron latoucheae	Low altitude
24.5833	121.333	Rhododendron latoucheae	Low altitude
24.5833	121.333	Rhododendron latoucheae	Low altitude
24.5833	121.333	Rhododendron latoucheae	Low altitude
23.62	120.78	Rhododendron latoucheae	Low altitude
23.6355	120.793	Rhododendron latoucheae	Low altitude
23.6167	120.783	Rhododendron latoucheae	Low altitude
23.0886	120.797	Rhododendron latoucheae	Low altitude
23.54	120.916	Rhododendron latoucheae	Low altitude
25.1419	121.543	Rhododendron latoucheae	Low altitude
23.7022	120.867	Rhododendron latoucheae	Low altitude
22.8908	121.179	Rhododendron latoucheae	Low altitude
22.7333	120.883	Rhododendron latoucheae	Low altitude
22.6306	120.752	Rhododendron latoucheae	Low altitude
28.15	109.2	Rhododendron latoucheae	Low altitude
29.39	110.16	Rhododendron latoucheae	Low altitude
28.45	110.39	Rhododendron latoucheae	Low altitude
30.02	108.18	Rhododendron latoucheae	Low altitude
28.15	120.28	Rhododendron latoucheae	Low altitude
25.1656	121.546	Rhododendron latoucheae	Low altitude
24.25	121.1	Rhododendron latoucheae	Low altitude
24.1833	120.567	Rhododendron latoucheae	Low altitude
24.0864	121.17	Rhododendron latoucheae	Low altitude
23.5275	120.769	Rhododendron latoucheae	Low altitude
24.1753	121.301	Rhododendron latoucheae	Low altitude
24.4	123.8	Rhododendron latoucheae	Low altitude
24.2253	121.076	Rhododendron latoucheae	Low altitude
25.1833	121.567	Rhododendron latoucheae	Low altitude
23.5467	120.8	Rhododendron latoucheae	Low altitude
24.2	121.45	Rhododendron latoucheae	Low altitude
24.1786	121.486	Rhododendron latoucheae	Low altitude
25.1667	121.567	Rhododendron latoucheae	Low altitude
24.7869	121.444	Rhododendron latoucheae	Low altitude
24.2147	121.266	Rhododendron latoucheae	Low altitude
24.5833	120.933	Rhododendron latoucheae	Low altitude
25.6017	110.586	Rhododendron latoucheae	Low altitude
26.13	113.1	Rhododendron latoucheae	Low altitude
25.1706	121.563	Rhododendron latoucheae	Low altitude
25.1717	121.517	Rhododendron latoucheae	Low altitude
29.87	118.43	Rhododendron latoucheae	Low altitude
23.5167	120.806	Rhododendron latoucheae	Low altitude
24.7517	121.425	Rhododendron latoucheae	Low altitude
24.5833	121.483	Rhododendron latoucheae	Low altitude
24.2636	121.004	Rhododendron latoucheae	Low altitude
24.3136	121.729	Rhododendron latoucheae	Low altitude
23.92	112.18	Rhododendron latoucheae	Low altitude
29.4	110.15	Rhododendron latoucheae	Low altitude
24.3617	121.443	Rhododendron latoucheae	Low altitude
24.4	124.2	Rhododendron latoucheae	Low altitude
23.2797	120.913	Rhododendron latoucheae	Low altitude
24.3389	121.315	Rhododendron latoucheae	Low altitude
24.4672	121.215	Rhododendron latoucheae	Low altitude
24.4631	121.251	Rhododendron latoucheae	Low altitude
24.3	123.9	Rhododendron latoucheae	Low altitude
24.5406	120.964	Rhododendron latoucheae	Low altitude
27.78	120.08	Rhododendron latoucheae	Low altitude
22.7481	120.724	Rhododendron latoucheae	Low altitude
23.6364	120.781	Rhododendron latoucheae	Low altitude
23.6675	120.786	Rhododendron latoucheae	Low altitude
24.8856	121.521	Rhododendron latoucheae	Low altitude
24.9472	121.624	Rhododendron latoucheae	Low altitude
24.3497	121.307	Rhododendron latoucheae	Low altitude
24.3356	121.302	Rhododendron latoucheae	Low altitude
22.7556	120.906	Rhododendron latoucheae	Low altitude
28.74	115.82	Rhododendron latoucheae	Low altitude
22.7536	120.9	Rhododendron latoucheae	Low altitude
23.5628	120.914	Rhododendron latoucheae	Low altitude
24.2189	121.3	Rhododendron latoucheae	Low altitude
24.0481	121.254	Rhododendron latoucheae	Low altitude
24.2133	121.299	Rhododendron latoucheae	Low altitude
24.6342	121.516	Rhododendron latoucheae	Low altitude
26.5871	114.101	Rhododendron latoucheae	Low altitude
25.8	114.53	Rhododendron latoucheae	Low altitude
25.7	114.3	Rhododendron latoucheae	Low altitude
24.95	114.07	Rhododendron latoucheae	Low altitude
25.42	110.32	Rhododendron latoucheae	Low altitude
27.22	116.53	Rhododendron latoucheae	Low altitude
25.66	114.76	Rhododendron latoucheae	Low altitude
25.39	114.35	Rhododendron latoucheae	Low altitude
27.69	108.85	Rhododendron latoucheae	Low altitude
27.7	108.85	Rhododendron latoucheae	Low altitude
25.6	115.78	Rhododendron latoucheae	Low altitude
28.87	115.35	Rhododendron latoucheae	Low altitude
25.4	114.35	Rhododendron latoucheae	Low altitude
27.95	107.18	Rhododendron latoucheae	Low altitude
25.87	115	Rhododendron latoucheae	Low altitude
29.12	115.82	Rhododendron latoucheae	Low altitude
27.38	114.62	Rhododendron latoucheae	Low altitude
24.27	121.013	Rhododendron latoucheae	Low altitude
24.2317	121.643	Rhododendron latoucheae	Low altitude
25.39	112.94	Rhododendron latoucheae	Low altitude
25.53	111.58	Rhododendron latoucheae	Low altitude
26.7902	114.909	Rhododendron latoucheae	Low altitude
25.571	111.946	Rhododendron latoucheae	Low altitude
27.2039	109.834	Rhododendron latoucheae	Low altitude
27.4434	109.685	Rhododendron latoucheae	Low altitude
27.81	114.67	Rhododendron latoucheae	Low altitude
27.39	114.61	Rhododendron latoucheae	Low altitude
29.86	118.43	Rhododendron latoucheae	Low altitude
26.79	114.9	Rhododendron latoucheae	Low altitude
27	111.27	Rhododendron latoucheae	Low altitude
25.6	111.93	Rhododendron latoucheae	Low altitude
27.45	109.68	Rhododendron latoucheae	Low altitude
26.78	105.38	Rhododendron latoucheae	Low altitude
24.9111	114.79	Rhododendron latoucheae	Low altitude
26.8373	116.326	Rhododendron latoucheae	Low altitude
27.08	119.65	Rhododendron latoucheae	Low altitude
22.68	109.27	Rhododendron latoucheae	Low altitude
24.57	115.88	Rhododendron latoucheae	Low altitude
29.47	109.43	Rhododendron latoucheae	Low altitude
24.0447	121.526	Rhododendron latoucheae	Low altitude
23.0372	111.599	Rhododendron latoucheae	Low altitude
27.2215	112.806	Rhododendron latoucheae	Low altitude
26.97	112.37	Rhododendron latoucheae	Low altitude
23.6517	120.784	Rhododendron latoucheae	Low altitude
26.8834	112.637	Rhododendron latoucheae	Low altitude
28.9658	116.104	Rhododendron latoucheae	Low altitude
25.8336	116.358	Rhododendron latoucheae	Low altitude
27.2439	112.73	Rhododendron latoucheae	Low altitude
24.186	113.415	Rhododendron latoucheae	Low altitude
26.6405	118.182	Rhododendron latoucheae	Low altitude
24.7469	121.458	Rhododendron latoucheae	Low altitude
24.1	121.182	Rhododendron latoucheae	Low altitude
29.3265	114.963	Rhododendron latoucheae	Low altitude
24.4403	121.785	Rhododendron latoucheae	Low altitude
24.4714	121.485	Rhododendron latoucheae	Low altitude
24.7506	121.518	Rhododendron latoucheae	Low altitude
24.3811	121.414	Rhododendron latoucheae	Low altitude
22.9708	120.823	Rhododendron latoucheae	Low altitude
25.14	121.543	Rhododendron latoucheae	Low altitude
25.1728	121.526	Rhododendron latoucheae	Low altitude
25.1692	121.532	Rhododendron latoucheae	Low altitude
24.3044	121.413	Rhododendron latoucheae	Low altitude
25.1245	113.774	Rhododendron latoucheae	Low altitude
24.8194	121.479	Rhododendron latoucheae	Low altitude
24.7424	114.53	Rhododendron latoucheae	Low altitude
24.8631	121.543	Rhododendron latoucheae	Low altitude
24.1539	121.017	Rhododendron latoucheae	Low altitude
24.9339	121.619	Rhododendron latoucheae	Low altitude
23.5069	120.816	Rhododendron latoucheae	Low altitude
23.02	113.752	Rhododendron latoucheae	Low altitude
25.1006	117.034	Rhododendron latoucheae	Low altitude
27.7567	118.035	Rhododendron latoucheae	Low altitude
29.1245	115.822	Rhododendron latoucheae	Low altitude
22.4465	111.032	Rhododendron latoucheae	Low altitude
22.37	120.801	Rhododendron latoucheae	Low altitude
25.1369	121.543	Rhododendron latoucheae	Low altitude
24.4506	121.471	Rhododendron latoucheae	Low altitude
24.4897	121.528	Rhododendron latoucheae	Low altitude
24.3786	121.329	Rhododendron latoucheae	Low altitude
27.9557	108.535	Rhododendron latoucheae	Low altitude
27.6938	108.85	Rhododendron latoucheae	Low altitude
24.7864	121.168	Rhododendron latoucheae	Low altitude
24.0617	120.97	Rhododendron latoucheae	Low altitude
26.65	118.17	Rhododendron latoucheae	Low altitude
24.7892	121.166	Rhododendron latoucheae	Low altitude
24.6555	115.939	Rhododendron latoucheae	Low altitude
27.2184	116.526	Rhododendron latoucheae	Low altitude
22.3967	120.772	Rhododendron latoucheae	Low altitude
22.9728	120.676	Rhododendron latoucheae	Low altitude
24.9892	121.649	Rhododendron latoucheae	Low altitude
24.7093	121.427	Rhododendron latoucheae	Low altitude
24.7572	121.287	Rhododendron latoucheae	Low altitude
24.8285	121.551	Rhododendron latoucheae	Low altitude
24.7041	121.455	Rhododendron latoucheae	Low altitude
24.869	121.56	Rhododendron latoucheae	Low altitude
24.0697	121.042	Rhododendron latoucheae	Low altitude
24.7609	121.299	Rhododendron latoucheae	Low altitude
24.891	121.785	Rhododendron latoucheae	Low altitude
24.7097	121.427	Rhododendron latoucheae	Low altitude
22.4132	120.777	Rhododendron latoucheae	Low altitude
24.7651	121.282	Rhododendron latoucheae	Low altitude
24.7075	121.444	Rhododendron latoucheae	Low altitude
24.796	121.675	Rhododendron latoucheae	Low altitude
22.8539	120.81	Rhododendron latoucheae	Low altitude
22.4141	120.761	Rhododendron latoucheae	Low altitude
22.4097	120.776	Rhododendron latoucheae	Low altitude
24.0711	121.04	Rhododendron latoucheae	Low altitude
24.8568	121.517	Rhododendron latoucheae	Low altitude
24.4227	121.009	Rhododendron latoucheae	Low altitude
24.7919	121.681	Rhododendron latoucheae	Low altitude
23.4899	120.639	Rhododendron latoucheae	Low altitude
22.8638	120.825	Rhododendron latoucheae	Low altitude
24.7197	121.276	Rhododendron latoucheae	Low altitude
24.8553	121.523	Rhododendron latoucheae	Low altitude
22.8696	120.857	Rhododendron latoucheae	Low altitude
22.4128	120.777	Rhododendron latoucheae	Low altitude
24.4261	121.015	Rhododendron latoucheae	Low altitude
24.7288	121.435	Rhododendron latoucheae	Low altitude
22.8869	120.775	Rhododendron latoucheae	Low altitude
22.8721	120.856	Rhododendron latoucheae	Low altitude
24.6638	121.262	Rhododendron latoucheae	Low altitude
24.7608	121.294	Rhododendron latoucheae	Low altitude
24.8885	121.782	Rhododendron latoucheae	Low altitude
24.6742	121.273	Rhododendron latoucheae	Low altitude
24.4195	121.009	Rhododendron latoucheae	Low altitude
24.3447	121.003	Rhododendron latoucheae	Low altitude
24.8518	121.514	Rhododendron latoucheae	Low altitude
22.7286	120.841	Rhododendron latoucheae	Low altitude
24.731	121.434	Rhododendron latoucheae	Low altitude
22.8509	120.775	Rhododendron latoucheae	Low altitude
24.8064	121.539	Rhododendron latoucheae	Low altitude
22.8718	120.861	Rhododendron latoucheae	Low altitude
24.7049	121.453	Rhododendron latoucheae	Low altitude
24.5857	120.934	Rhododendron latoucheae	Low altitude
24.7919	121.452	Rhododendron latoucheae	Low altitude
24.4341	121.017	Rhododendron latoucheae	Low altitude
24.7617	121.421	Rhododendron latoucheae	Low altitude
22.7305	120.829	Rhododendron latoucheae	Low altitude
22.8727	120.858	Rhododendron latoucheae	Low altitude
24.3369	121.002	Rhododendron latoucheae	Low altitude
24.7087	121.449	Rhododendron latoucheae	Low altitude
22.6253	120.717	Rhododendron latoucheae	Low altitude
23.4921	120.911	Rhododendron latoucheae	Low altitude
22.8717	120.852	Rhododendron latoucheae	Low altitude
24.8576	121.519	Rhododendron latoucheae	Low altitude
22.4246	120.773	Rhododendron latoucheae	Low altitude
24.0745	121.027	Rhododendron latoucheae	Low altitude
22.8219	120.955	Rhododendron latoucheae	Low altitude
24.8251	121.529	Rhododendron latoucheae	Low altitude
24.8768	121.563	Rhododendron latoucheae	Low altitude
24.7592	121.426	Rhododendron latoucheae	Low altitude
22.6335	120.726	Rhododendron latoucheae	Low altitude
24.3369	121.003	Rhododendron latoucheae	Low altitude
23.5128	120.925	Rhododendron latoucheae	Low altitude
22.8758	120.733	Rhododendron latoucheae	Low altitude
22.7297	120.86	Rhododendron latoucheae	Low altitude
24.3469	121.005	Rhododendron latoucheae	Low altitude
24.7615	121.423	Rhododendron latoucheae	Low altitude
24.8882	121.783	Rhododendron latoucheae	Low altitude
22.3983	120.763	Rhododendron latoucheae	Low altitude
24.0081	121.165	Rhododendron latoucheae	Low altitude
24.7888	121.45	Rhododendron latoucheae	Low altitude
22.8803	120.771	Rhododendron latoucheae	Low altitude
24.8128	121.535	Rhododendron latoucheae	Low altitude
22.6349	120.716	Rhododendron latoucheae	Low altitude
22.6185	120.736	Rhododendron latoucheae	Low altitude
22.8843	120.771	Rhododendron latoucheae	Low altitude
24.8747	121.563	Rhododendron latoucheae	Low altitude
22.8644	120.758	Rhododendron latoucheae	Low altitude
22.8517	120.771	Rhododendron latoucheae	Low altitude
24.432	121.017	Rhododendron latoucheae	Low altitude
24.3363	121.003	Rhododendron latoucheae	Low altitude
24.9673	121.62	Rhododendron latoucheae	Low altitude
22.6184	120.736	Rhododendron latoucheae	Low altitude
23.5142	120.925	Rhododendron latoucheae	Low altitude
24.3511	120.999	Rhododendron latoucheae	Low altitude
24.9711	121.615	Rhododendron latoucheae	Low altitude
22.9036	120.76	Rhododendron latoucheae	Low altitude
24.3306	120.996	Rhododendron latoucheae	Low altitude
22.8751	120.775	Rhododendron latoucheae	Low altitude
22.8748	120.74	Rhododendron latoucheae	Low altitude
22.8234	120.954	Rhododendron latoucheae	Low altitude
24.7983	121.542	Rhododendron latoucheae	Low altitude
23.5155	120.902	Rhododendron latoucheae	Low altitude
22.836	120.964	Rhododendron latoucheae	Low altitude
22.8637	120.879	Rhododendron latoucheae	Low altitude
22.8746	120.859	Rhododendron latoucheae	Low altitude
22.865	120.83	Rhododendron latoucheae	Low altitude
24.3747	121.744	Rhododendron latoucheae	Low altitude
22.8287	121.006	Rhododendron latoucheae	Low altitude
22.6155	120.745	Rhododendron latoucheae	Low altitude
22.9098	120.761	Rhododendron latoucheae	Low altitude
23.5108	120.692	Rhododendron latoucheae	Low altitude
22.8612	120.879	Rhododendron latoucheae	Low altitude
24.0695	121.031	Rhododendron latoucheae	Low altitude
24.4806	121.193	Rhododendron latoucheae	Low altitude
22.616	120.736	Rhododendron latoucheae	Low altitude
22.8226	120.954	Rhododendron latoucheae	Low altitude
24.5006	121.112	Rhododendron latoucheae	Low altitude
24.3518	121.004	Rhododendron latoucheae	Low altitude
24.3513	121	Rhododendron latoucheae	Low altitude
22.6266	120.717	Rhododendron latoucheae	Low altitude
24.3439	121.004	Rhododendron latoucheae	Low altitude
22.8747	120.865	Rhododendron latoucheae	Low altitude
24.3476	120.999	Rhododendron latoucheae	Low altitude
23.5139	120.898	Rhododendron latoucheae	Low altitude
23.487	120.907	Rhododendron latoucheae	Low altitude
24.9729	121.628	Rhododendron latoucheae	Low altitude
24.7095	121.437	Rhododendron latoucheae	Low altitude
23.5129	120.908	Rhododendron latoucheae	Low altitude
24.0565	121.025	Rhododendron latoucheae	Low altitude
24.1952	121.387	Rhododendron latoucheae	Low altitude
24.3517	121.001	Rhododendron latoucheae	Low altitude
22.869	120.753	Rhododendron latoucheae	Low altitude
23.4915	120.911	Rhododendron latoucheae	Low altitude
24.1429	121.515	Rhododendron latoucheae	Low altitude
22.8109	121.02	Rhododendron latoucheae	Low altitude
22.8734	120.866	Rhododendron latoucheae	Low altitude
24.4751	121.196	Rhododendron latoucheae	Low altitude
22.1646	120.732	Rhododendron latoucheae	Low altitude
23.4527	120.852	Rhododendron latoucheae	Low altitude
24.1789	121.404	Rhododendron latoucheae	Low altitude
23.4519	120.851	Rhododendron latoucheae	Low altitude
22.8699	120.757	Rhododendron latoucheae	Low altitude
22.6157	120.738	Rhododendron latoucheae	Low altitude
22.9028	120.764	Rhododendron latoucheae	Low altitude
22.8351	120.946	Rhododendron latoucheae	Low altitude
25.0678	121.734	Rhododendron latoucheae	Low altitude
24.7105	121.441	Rhododendron latoucheae	Low altitude
22.8653	120.861	Rhododendron latoucheae	Low altitude
22.6148	120.742	Rhododendron latoucheae	Low altitude
22.1563	120.737	Rhododendron latoucheae	Low altitude
24.7163	121.439	Rhododendron latoucheae	Low altitude
22.8616	120.764	Rhododendron latoucheae	Low altitude
23.2861	120.898	Rhododendron latoucheae	Low altitude
22.834	121.002	Rhododendron latoucheae	Low altitude
24.8	121.194	Rhododendron latoucheae	Low altitude
24.9678	121.621	Rhododendron latoucheae	Low altitude
24.192	121.397	Rhododendron latoucheae	Low altitude
24.7902	121.233	Rhododendron latoucheae	Low altitude
24.4823	121.194	Rhododendron latoucheae	Low altitude
22.1485	120.74	Rhododendron latoucheae	Low altitude
24.3784	121.75	Rhododendron latoucheae	Low altitude
24.8255	121.684	Rhododendron latoucheae	Low altitude
24.1859	121.42	Rhododendron latoucheae	Low altitude
24.5044	121.132	Rhododendron latoucheae	Low altitude
24.1321	121.502	Rhododendron latoucheae	Low altitude
22.1563	120.737	Rhododendron latoucheae	Low altitude
24.3765	121.75	Rhododendron latoucheae	Low altitude
24.9746	121.61	Rhododendron latoucheae	Low altitude
24.7097	121.441	Rhododendron latoucheae	Low altitude
24.8259	121.682	Rhododendron latoucheae	Low altitude
22.8989	120.77	Rhododendron latoucheae	Low altitude
24.1854	121.338	Rhododendron latoucheae	Low altitude
24.192	121.387	Rhododendron latoucheae	Low altitude
23.9903	121.191	Rhododendron latoucheae	Low altitude
24.1796	121.408	Rhododendron latoucheae	Low altitude
22.8265	120.848	Rhododendron latoucheae	Low altitude
24.709	121.425	Rhododendron latoucheae	Low altitude
24.7222	121.275	Rhododendron latoucheae	Low altitude
24.8283	121.682	Rhododendron latoucheae	Low altitude
23.2805	120.903	Rhododendron latoucheae	Low altitude
23.2858	120.898	Rhododendron latoucheae	Low altitude
24.0257	120.785	Rhododendron latoucheae	Low altitude
24.715	121.445	Rhododendron latoucheae	Low altitude
24.0307	120.789	Rhododendron latoucheae	Low altitude
24.8291	121.68	Rhododendron latoucheae	Low altitude
23.4598	120.851	Rhododendron latoucheae	Low altitude
23.284	120.899	Rhododendron latoucheae	Low altitude
23.2865	120.898	Rhododendron latoucheae	Low altitude
23.2837	120.9	Rhododendron latoucheae	Low altitude
24.4846	121.079	Rhododendron latoucheae	Low altitude
24.4972	121.132	Rhododendron latoucheae	Low altitude
24.5014	121.132	Rhododendron latoucheae	Low altitude
23.2837	120.901	Rhododendron latoucheae	Low altitude
23.4565	120.852	Rhododendron latoucheae	Low altitude
24.7113	121.44	Rhododendron latoucheae	Low altitude
24.8279	121.68	Rhododendron latoucheae	Low altitude
23.2849	120.898	Rhododendron latoucheae	Low altitude
23.2805	120.902	Rhododendron latoucheae	Low altitude
23.2868	120.898	Rhododendron latoucheae	Low altitude
22.1666	120.73	Rhododendron latoucheae	Low altitude
24.8382	121.672	Rhododendron latoucheae	Low altitude
23.9904	121.193	Rhododendron latoucheae	Low altitude
23.2842	120.898	Rhododendron latoucheae	Low altitude
23.9802	121.203	Rhododendron latoucheae	Low altitude
23.9953	121.188	Rhododendron latoucheae	Low altitude
23.2843	120.897	Rhododendron latoucheae	Low altitude
22.9956	120.794	Rhododendron latoucheae	Low altitude
24.4179	121.008	Rhododendron latoucheae	Low altitude
24.0238	120.782	Rhododendron latoucheae	Low altitude
23.2825	120.901	Rhododendron latoucheae	Low altitude
23.2865	120.899	Rhododendron latoucheae	Low altitude
24.8456	121.676	Rhododendron latoucheae	Low altitude
24.02	120.785	Rhododendron latoucheae	Low altitude
24.8518	121.62	Rhododendron latoucheae	Low altitude
23.9786	121.2	Rhododendron latoucheae	Low altitude
24.8494	121.628	Rhododendron latoucheae	Low altitude
24.4761	121.073	Rhododendron latoucheae	Low altitude
23.2774	120.911	Rhododendron latoucheae	Low altitude
23.9859	121.188	Rhododendron latoucheae	Low altitude
23.2847	120.897	Rhododendron latoucheae	Low altitude
24.7891	121.253	Rhododendron latoucheae	Low altitude
23.9789	121.201	Rhododendron latoucheae	Low altitude
23.4551	120.86	Rhododendron latoucheae	Low altitude
23.9848	121.197	Rhododendron latoucheae	Low altitude
23.9791	121.198	Rhododendron latoucheae	Low altitude
24.5041	121.135	Rhododendron latoucheae	Low altitude
[truncated: 1,565 more rows]

## Sheet: Altitude (including specimen)
Rni (m)	Rpri (m)	Rlau (m)	Ror (m)	Rpra (m)	Rwi (m)	Rir (m)	Rde (m)	Rgr (m)	Rvi (m)	Rba (m)	Rhe (m)	Rfo (m)	Rlat (m)	Rov (m)	Rmo (m)	Rsi (m)	Rri (m)
30	24	3026	47	24	47	47	46	1631	11	1790	42	6	10	5	6	0	6
447	47	3026	65	27	47	298	47	1733	1000	1720	212	11	11	5	7	4	7
829	2510	3057	91	47	87	312	91	1758	1060	2040	329	13	15	8	8	4	9
1246	3000	3063	98	743	125	320	96	1758	1060	1780	371	16	16	8	8	5	10
1397	3026	3453	98	829	290	597	133	1758	1211		419	16	17	9	9	5	19
1545	3057	3600	98	829	811	604	245	1761	1248		447	19	18	9	9	5	24
1545	3063	3700	98	829	856	678	394	1860	1300		603	19	20	11	10	5	24
1545	3169	3700	98	1366	856	723	424	1862	1300		705	23	20	12	10	6	27
1690	3180	3750	163	1404	980	865	469	1870	1307		800	24	26	13	10	6	40
1727	3231	3750	1089	1545	1246	983	476	1879	1325		892	27	28	13	13	6	45
1767	3246	3772	1209	1545	1600	1000	518	1887	1340		1350	30	32	15	14	7	47
1798	3257	3778	1246	1545	1650	1025	784	1895	1350		1350	32	36	16	15	8	51
1857	3300	3780	1397	1617	1700	1076	785	1909	1350		1600	32	39	16	15	8	57
1903	3300	3800	1404	1692	1700	1180	800	1935	1366		1800	33	42	16	16	10	70
1950	3300	3800	1404	1714	1720	1180	828	1941	1369		1800	42	47	16	17	11	70
1982	3300	3802	1429	1727	1728	1192	840	1941	1400		1800	44	49	16	19	11	70
2210	3300	3830	1429	1767	1749	1200	840	2078	1400		1810	47	49	17	20	13	70
2434	3350	3840	1571	1798	1800	1209	857	2091	1470		1810	47	50	19	21	13	70
2454	3350	3850	1617	1798	1850	1214	880	2120	1500		1850	47	52	20	21	13	71
2471	3350	3900	1654	1857	2250	1248	912	2120	1550		1860	52	56	23	22	15	77
2471	3350	3900	1662	1903	2250	1248	980	2120	1550		1950	52	56	28	23	15	99
2471	3350	3970	1700	1950	2250	1266	984	2120	1550		1950	56	56	28	24	16	106
2485	3350	4000	1700	2090	2250	1300	993	2272.5	1580		2343	58	58	32	26	16	107
2518	3350	4000	1728	2115	2380	1300	1045	2285	1589		2500	62	62	32	28	16	115
2723	3350	4000	1728	2457	2400	1350	1045	2285	1628			65	62	32	28	16	127
2735	3350	4000	1798	2500	2400	1350	1063	2285	1628			65	64	39	30	16	131
2749	3350	4000	1800	2518	2400	1350	1085	2425	1650			65	64	47	31	18	133
2875	3400	4000	1895	2800	2400	1350	1089	2450	1725			65	65	47	31	18	138
2944	3400	4000	1900	2900	2450	1350	1100	2450	1725			68	65	47	32	19	146
2946	3400	4030	1900	2900	2453	1350	1100	2450	1794			71	65	47	33	19	150
2963	3400	4059	2000	2900	2550	1351	1100	2750	1800			73	68	49	34	19	150
2988	3400	4100	2000	3000	2550	1397	1117	2750	1800			79	70	49	34	20	154
2995	3472	4100	2014	3009	2550	1400	1196	2862	1800			81	73	49	34	20	166
2995	3500	4100	2054	3039	2550	1400	1197		1800			84	75	51	40	20	183
3000	3500	4100	2200	3039	2550	1400	1200		1800			87	75	52	41	21	188
3000	3538	4100	2220	3039	2910	1439	1200		1915			88	76	53	44	21	190
3026	3554	4152	2220	3042	3042	1448	1200		1950			91	77	55	51	23	193
3026	3582	4200	2250	3042	3150	1450	1228		1950			98	77	56	52	23	199
3039	3593	4200	2250	3042	3150	1450	1243		1956			98	79	58	52	23	202
3040	3600	4200	2250	3068	3150	1457	1244		1970			98	79	65	53	24	202
3042	3600	4200	2273	3130	3200	1466	1248		1973			101	80	65	56	24	218
3042	3600	4220	2350	3190	3291	1469	1248		2000			105	80	65	57	24	232
3042	3600	4300	2352	3200	3350	1472	1250		2000			107	81	65	58	25	238
3057	3600	4362	2352	3263	3480	1472	1280		2000			108	83	65	60	25	238
3063	3600	4370	2372	3263	3480	1488	1280		2000			112	85	68	61	25	242
3069	3600	4370	2384	3300	3480	1489	1300		2000			112	85	69	62	26	243
3130	3600	4391	2408	3400	3650	1490	1300		2080			114	86	70	68	26	248
3200	3600	4391	2434	3400	3700	1493	1300		2096			114	89	70	70	28	250
3200	3600	4400	2453	3400	3709	1500	1300		2150			116	91	70	70	28	250
3200	3600	4400	2461	3450	4380	1500	1302		2200			120	91	70	70	29	251
3200	3600	4410	2461	3497		1500	1302		2200			120	91	73	70	29	251
3200	3600	4431	2465	3500		1500	1306		2300			120	91	73	73	30	251
3200	3681	4450	2471	3500		1500	1307		2336			123	92	75	73	30	252
3227	3690	4457	2471	3500		1540	1307		2336			123	93	76	76	32	252
3246	3700	4525	2471	3600		1550	1325		2350			125	96	76	80	32	262
3246	3700	4549	2500	3600		1550	1333		2400			126	97	79	86	32	268
3263	3700	4553	2500	3624		1550	1334.6		2400			129	97	80	89	33	268
3287	3700	4556	2500	3650		1550	1334.6		2550			133	99	80	89	33	268
3300	3700	4557	2500	3790		1550	1348		2700			135	99	81	91	33	268
3300	3700	4600	2500	3800		1550	1352.6		2800			147	99	91	96	34	274
3300	3787	4600	2508	3800		1550	1352.6					155	99	91	98	34	274
3337	3800	4600	2508	3800		1550	1355					161	100	91	98	34	278
3356	3800	4640	2515	3800		1551	1365					164	101	92	98	35	281
3362	3800	4640	2515	3850		1562	1366					164	103	93	98	35	287
3400	3800	4640	2526	4100		1571	1375					164	106	97	98	35	288
3400	3800	4685	2527	4361		1571	1380					179	106	98	98	35	294
3400	3800	4700	2568	4400		1571	1383					182	106	99	100	36	294
3400	3817	4700	2576	4400		1589	1397					187	107	99	100	36	294
3400	3820	4720	2600	4444		1600	1400					187	107	101	100	37	294
3406	3831	4751	2600			1600	1400					189	107	101	100	38	300
3453	3900	4800	2600			1600	1408					192	108	101	100	39	305
3453	3900	4800	2600			1600	1466					209	108	104	100	39	320
3455	3900	4800	2600			1600	1469					222	109	106	100	39	323
3472	3900	4800	2700			1600	1472					222	109	108	101	40	327
3482	3900	4800	2700			1600	1482					227	110	108	101.9	40	341
3500	3900	4800	2702			1600	1488					234	111	108	102	41	342
3500	3900	4863	2702			1600	1500					234	111	108	105	42	343
3500	3900	4870	2750			1600	1500					239	112	109	105	42	344
3500	3900	4937	2756			1600	1500					239	112	109	105	42	349
3500	3900	4937	2861			1604	1523					239	114	110	107	42	350
3500	3900	4950	2861			1650	1540					244	114	110	109	43	354
3500	3900	4950	2890			1650	1540					245	115	111	110	45	362
3500	3900	5100	2900			1650	1544					251	116	111	110	46	363
3500	3900	5100	2900			1658	1544					257	116	111	112	46	372
3543	3900	5300	2900			1679	1550					259	116	112	112	47	372
3554	3900	5300	2900			1684	1550					271	117	112	112	47	388
3559	3900		2900			1687	1550					271	117	115	113	47	399
3569	3900		2900			1687	1551					275	118	116	114	47	404
3582	3900		2910			1694	1551					276	120	116	115	47	404
3588	3900		2946			1694	1560					283	123	116	116	47	406
3600	3900		2950			1694	1562					286	125	116	116	47	406
3600	3900		3000			1694	1588					286	126	116	125	49	412
3600	3900		3000			1700	1589					298	127	116	126	49	418
3600	3900		3000			1700	1589					301	130	117	126	49	422
3600	3900		3000			1700	1600					303	131	118	126	49	424
3610	3900		3000			1700	1600					312	133	121	132	49	429
3611	3910		3000			1700	1600					315	133	125	133	49	435
3640	3925		3000			1700	1604					315	135	129	135	49	436
3640	3950		3000			1700	1619					315	135	129	138	51	440
3642	3950		3015			1718	1620					317	135	131	146	51	445
3681	3960		3026			1728	1628					317	135	133	150	52	452
3693	3970		3030			1730	1636					319	141	133	152	52	460
3700	3988		3030			1734	1650					327	144	135	152	53	471
3700	4000		3030			1736	1658					332	147	135	152	55	472
3700	4000		3030			1750	1658					332	147	135	152	56	473
3700	4000		3050			1750	1660					337	147	135	152	56	473
3714	4009		3057			1758	1665					342	148	137	152	58	473
3717	4009		3089			1769	1665					342	150	143	152	58	478
3744	4030		3100			1770	1676					344	153	144	152	58	482
3747	4030		3100			1783	1683					344	154	144	152	58	482
3748	4030		3100			1794	1687					365	154	146	152	58	487
3750	4030		3100			1800	1694					365	155	147	152	60	489
3750	4100		3100			1800	1694					371	155	147	152	60	504
3750	4100		3100			1800	1694					372	156	148	152	60	504
3755	4100		3100			1800	1694					384	158	149	152	62	504
3758	4161		3100			1800	1699					386	160	150	152	62	504
3758	4161		3103			1800	1700					390	160	150	152	62	504
3758	4161		3130			1805	1700					400	160	150	155	63	505
3772	4165		3150			1810	1700					400	160	152	158	64	505
3773	4172		3154			1834	1700					401	161	154	160	65	506
3780	4176		3165			1834	1700					414	164	154	161	65	520
3792	4176		3165			1834	1700					416	164	154.4	162	65	521
3792	4179		3165			1843	1700					447	164	155	164	65	531
3800	4200		3172			1843	1700					448	166	155	164	66	533
3800	4200		3182			1850	1700					453	171	160	165	68	534
3800	4200		3192			1860	1700					453	172	160	176	68	546
3800	4200		3200			1867	1700					456	175	161	180	68	552
3800	4288		3200			1880	1718					461	175	163	180	69	552
3800	4291		3200			1883	1728					468	176	164	180	69	555
3800	4300		3200			1885	1734					469	177	164	180	72	565
3800	4300		3200			1891	1745					474	177.42	164	181	72	565
3800	4300		3200			1900	1750					475	178.9	164	183	72	568
3800	4321		3200			1900	1750					511	180	165	190	73	596
3800	4331		3200			1900	1750					514	183	166	195	73	601
3800	4369		3200			1900	1758					528	183	172	200	73	606
3802	4383		3200			1900	1769					530	184	172	200	73	606
3816	4391		3200			1900	1772					582	185	173	200	73	614
3816	4391		3200			1900	1773					586	187	176	202	73	616
3820	4392		3200			1900	1780					598	187	179	226	74	618
3840	4392		3200			1900	1780					603	187	180	230	75	622
3850	4400		3200			1913	1787					604	189	180	230	75	629
3850	4400		3200			1925	1798					620	189	180	239	76	659
3850	4400		3200			1926	1799					623	189	182	239	77	659
3850	4410		3200			1930	1799					625	195	183	240	79	661
3870	4447		3200			1944	1799					628	197	184	244	79	677
3900	4475		3200			1944	1800					633	198	186	245	79	691
3900	4500		3200			1949	1800					633	199	186	250	79	691
3900	4500		3200			1954	1800					633	199	186	250	80	691
3913	4510		3200			1954	1800					650	200	187	250	80	695
3913	4526		3200			1954	1800					671	200	189	250	80	704
3920	4540		3200			1960	1800					680	200	189	250	81	704
3920	4550		3200			1973	1800					680	200	189	250	83	704
3936	4573		3246			1982	1800					727	200	189	250	86	707
3945	4573		3250			1982	1800					735	204	189	251	86	730
3959	4637		3250			1995	1800					738	204	192	259	87	731
3960	4650		3250			1995	1800					738	204	192	260	87	752
3960	4744		3250			1997	1800					750	205	197	260	87	777
3970	4744		3250			2000	1800					750	206	199	260	88	809
3970	4748		3250			2000	1800					750	211	199	260	89	811
3980	4887		3250			2000	1800					750	211	199	262	89	817
3980	5231		3287			2000	1800					751	212	200	271	92	846
3980			3300			2000	1800					773	214	200	277	92	859
3980			3300			2000	1800					800	214	200	296	92	859
3981			3300			2000	1801					800	214	200	300	94	918
3981			3300			2000	1804					800	219	200	300	95	940
3984			3300			2000	1805					800	220	200	300	95	1031
3988			3300			2000	1820					800	221	204	300	95	1031
3990			3300			2000	1825					800	222	204.98	300	96	1099
4000			3300			2000	1846					800	222	206	330	97
4000			3300			2000	1846					800	225	208	330	97
4000			3300			2000	1850					800	225	210	344	98
4000			3300			2000	1855					800	225	210	350	99
4000			3300			2000	1860					800	226	212	351	99
4000			3300			2000	1867					800	230	212	355	99
4000			3300			2000	1870					800	230	214	365	99
4000			3300			2000	1870					800	230	214	371	101
4000			3300			2014	1879					800	230	214	372	101
4000			3300			2015	1883					804	234	218	378	101
4000			3300			2016	1884					806	234	220	380	102
4000			3300			2029	1884					809	235	220	400	102
4000			3300			2050	1885					816	235	221	400	103
4000			3300			2050	1885					816	236	221	400	103
4004			3300			2050	1886					816	239	222	400	104
4009			3302			2050	1891					820	239	222	400	104
4010			3307			2050	1895					822	244	223	400	105
4010			3360			2050	1900					829	245	223	408	105
4010			3362			2050	1900					830	245	225	413	105
4017			3394			2050	1900					856	250	226	414	105
4017			3397			2060	1900					858	251	226	417	105
4020			3400			2067	1900					860	251	227	430	106
4020			3400			2069	1900					896	251	230	430	106
4027			3400			2083	1900					900	251	234	440	106
4050			3400			2094	1900					900	251	234	453	107
4050			3400			2094	1900					900	255	234	453	107
4050			3400			2096	1900					900	255	234	479	107
4050			3400			2100	1900					900	255	234	481	108
4050			3400			2100	1900					900	255	235	490	108
4050			3400			2100	1900					900	257	235	500	108
4050			3400			2100	1900					920	257	236	500	108
4050			3400			2100	1900					923	259	239	500	109
4050			3418			2100	1900					950	259	239	500	109
4050			3426			2100	1900					950	260	244	500	109
4050			3428			2100	1900					956	260	245	500	110
4056			3440			2100	1900					959	260	248	518	110
4065			3450			2100	1900					959	260	250	550	110
4066			3450			2100	1903					980	262	250	614	111
4074			3460			2100	1925					980	262	250	618	111
4080			3470			2100	1925					980	271	250	650	111
4095			3470			2100	1926					1000	275	254	650	112
4097			3470			2100	1934					1000	276	255	670	112
4100			3470			2120	1939					1000	276	257	670	112
4100			3470			2136	1950					1000	277	258.49	712	112
4100			3473			2155	1950					1000	281	259	712	113
4100			3477			2158	1950					1000	281	260	712	113
4100			3480			2185	1950					1000	281	261	733	113
4100			3500			2198	1960					1000	281	262	733	113
4100			3500			2200	1962					1000	281	265	738	113
4100			3500			2200	1965					1000	281	267	743	113
4100			3500			2200	1970					1000	281	271	752	113
4100			3500			2200	1972					1000	281	275	789	113
4100			3500			2200	1973					1000	281	275	800	113
4100			3500			2200	1979					1000	281	275	800	113
4100			3500			2200	1979					1000	281	276	800	114
4100			3500			2200	1980					1000	281	277	800	114
4100			3500			2200	1982					1000	281	280	800	114
4100			3500			2200	1982					1000	281	282	982	115
4100			3500			2200	1982					1000	281	283	1000	115
4100			3500			2200	1995					1000	281	286	1000	116
4100			3500			2200	1995					1016	281	286	1000	116
4100			3500			2200	1998					1060	281	288	1000	116
4100			3500			2200	2000					1075	281	288	1000	116
4100			3500			2200	2000					1076	281	291	1000	116
4100			3500			2200	2000					1090	284	292	1000	116
4100			3500			2227	2000					1097	286	293	1000	116
4120			3500			2230	2000					1100	286	293	1000	116
4127			3507			2250	2000					1100	286	294	1005	118
4130			3507			2250	2000					1100	288	297	1062	119
4130			3522			2250	2000					1100	289	300	1085	119
4130			3537			2250	2000					1100	289	300	1100	120
4130			3544			2253	2000					1100	293	300	1100	120
4130			3550			2273	2000					1100	293	300	1100	121
4140			3550			2287	2009					1100	293	300	1100	122
4144			3550			2287	2015					1100	293	300	1104	123
4144			3550			2300	2025					1100	293	300	1176	123
4150			3554			2300	2025					1100	293	301	1200	125
4152			3554			2300	2047					1100	293	303	1200	126
4161			3583			2300	2047					1100	293	303	1270	126
4165			3584			2300	2047					1114	293	306	1270	127
4172			3600			2300	2047					1149	300	310	1270	129
4172			3600			2300	2047					1150	300	310	1270	129
4175			3600			2300	2047					1150	300	310	1270	129
4175			3600			2300	2047					1165	300	310	1270	129
4177			3600			2300	2050					1180	300	310	1270	130
4179			3600			2300	2050					1180	303	310	1350	130
4182			3600			2300	2050					1180	303	310	1366	131
4182			3600			2300	2050					1180	304	312	1567	133
4182			3600			2300	2050					1195	306	312	1617	133
4182			3600			2300	2050					1200	308	312	1785	134
4186			3600			2300	2060					1200	309	312	1834	135
4186			3600			2300	2062					1200	309	315	1891	135
4200			3600			2320	2080					1200	310	315	1960	135
4200			3600			2320	2083					1200	312	317	1970	136
4200			3600			2320	2084					1200	312	317	1970	136
4200			3600			2320	2100					1200	312	319	2000	136
4200			3600			2320	2100					1200	312	319	2300	136
4200			3600			2339	2100					1200	315	320	2392	137
4200			3640			2339	2100					1200	315	320	3192	139
4200			3640			2350	2100					1200	317	320	3543	139
4200			3640			2350	2100					1200	317	323		140
4200			3640			2354	2100					1200	317	324		140
4200			3640			2380	2100					1200	317	327		140
4202			3640			2380	2100					1200	319	327		140
4207			3640			2380	2100					1200	319	330		140
4207			3640			2381	2100					1220	319	330		140
4210			3640			2381	2100					1230	320	335		140
4214			3653			2388	2100					1232	320	335		140
4214			3700			2400	2100					1232	320	335		141
4214			3700			2400	2100					1232	320	337		141
4223			3700			2400	2100					1245	320	338		144
4224			3700			2400	2100					1249	320	338		144
4231			3700			2400	2100					1249	321	338		145
4233			3700			2400	2100					1250	323	340		146
4233			3700			2400	2102					1250	323	342		147
4250			3700			2400	2102					1264.51	323	344		147
4250			3700			2400	2102					1277.75	323	344		147
4250			3700			2400	2102					1280	323	348		147
4250			3700			2400	2102					1280	323	348		148
4250			3700			2400	2102					1280	323	350		148
4250			3700			2400	2102					1280	323	350		149
4250			3700			2400	2102					1280	323	350		150
4251			3700			2400	2102					1300	323	350		150
4257			3710			2400	2102					1300	323	350		151
4257			3720			2400	2102					1300	323	350		152
4257			3721			2400	2102					1300	323	350		153
4260			3744			2400	2104					1300	323	350		153
4264			3750			2400	2111					1300	323	350		153
4264			3750			2400	2115					1300	323	350		153
4264			3750			2400	2115					1300	323	356		153
4280			3753			2400	2117					1300	325	356		153
4281			3755			2400	2117					1300	325	356		153
4290			3764			2400	2117					1300	325	358		154
4290			3790			2400	2117					1300	327	359		154
4291			3790			2400	2117					1300	330	360		154
4291			3800			2400	2119					1300	332	360		155
4296			3800			2400	2120					1300	334	360		155
4300			3800			2400	2125					1300	335	360		155
4300			3800			2400	2130					1300	336	360		156
4300			3800			2400	2132					1300	340	365		156
4300			3800			2400	2132					1300	341	371		156
4300			3800			2400	2136					1320	342	372		156
4300			3820			2400	2138					1322	343	374		157
4300			3839			2400	2142					1322	343	376		157
4300			3865			2400	2143					1324	343	376		158
4300			3870			2400	2150					1335	344	378		158
4300			3900			2400	2150					1338	344	378		158
4300			3900			2400	2150					1338	344	380		159
4300			3900			2406	2150					1348	346	380		159
4300			3900			2415	2150					1348	349	380		160
4300			3900			2420	2150					1350	349	380		160
4300			3900			2430	2150					1350	349	380		160
4300			3909			2430	2155					1350	350	383		161
4306			3910			2430	2156					1350	350	383		161
4306			3920			2434	2159					1350	350	383		161
4312			3925			2436	2165					1350	353	383		161
4320			3932			2440	2169					1360	353	383		161
4320			3932			2450	2170					1360	353	384		161
4320			3932			2450	2185					1387	353	385		161
4320			3932			2450	2198					1400	356	386		162
4332			3932			2450	2198					1400	359	388		163
4360			3932			2450	2200					1400	359	390		164
4360			3940			2450	2200					1400	359	391		164
4360			3940			2450	2200					1400	360	393		164
4362			3940			2450	2200					1400	363	393		164
4365			3940			2454	2200					1400	366	394		164
4367			3940			2454	2200					1400	371	394		164
4372			3940			2465	2200					1400	371	400		166
4377			3940			2465	2200					1400	378	400		167
4380			3962.5			2470	2200					1400	384	400		167
4380			4004			2470	2200					1400	388	400		167
4391			4004			2470	2200					1400	391	400		167
4400			4004			2471	2200					1400	391	400		167
4400			4010			2471	2200					1400	394	400		167
4400			4015			2481	2200					1408	400	401		168
4400			4090			2481	2203					1430	400	403		168
4400			4090			2481	2211					1450	400	406		168
4400			4090			2500	2215					1450	400	410		168
4400			4100			2500	2225					1450	400	411		170
4400			4163			2500	2230					1450	400	414		171
4400			4200			2500	2230					1450	400	417		172
4400			4240			2500	2230					1453	400	417		173
4400			4240			2500	2230					1457	403	420		173
4400			4240			2500	2230					1460	403	420		173
4400			4247			2500	2253					1460	407	420		175
4400			4250			2500	2256					1460	411	420		175
4400			4257			2500	2256					1464	411	420.8		175
4400			4300			2500	2285					1470	411	427		175
4400			4309			2500	2300					1480	411	437		175
4400			4484			2500	2300					1480	414	437		175
4400			4510			2500	2300					1480	416	440		175
4400			4670			2500	2300					1490	420	440		175
4400			4875			2500	2300					1490	420	443		176
4409						2500	2300					1490	420	443		176
4409						2500	2300					1490	421	443		179
4409						2500	2300					1492	421	446		180
4409						2500	2300					1492	421	448		180
4410						2500	2300					1495	428	448		181
4410						2500	2300					1500	428	449		182
4412						2500	2300					1500	428	450		183
4420						2500	2300					1500	428	450		183
4425						2500	2305					1500	428	450		183
4425						2500	2310					1500	428	450		184
4430						2500	2321.5					1500	429	450		185
4440						2500	2321.5					1500	429	450		185
4442						2500	2338					1500	429	450		185
4444						2508	2339					1500	429	450		186
4445						2508	2339					1500	429	450		186
4445						2512	2340					1500	433	450		187
4445						2515	2350					1500	436	450		187
4457						2515	2350					1500	440	450		187
4460						2515	2350					1500	445	450		188
4460						2540	2350					1500	447	450		188
4470						2550	2350					1500	447	450		189
4474						2550	2350					1500	448	453		189
4474						2575	2350					1500	448	453		189
4474						2585	2353					1500	448	456		189
4475						2600	2361					1500	448	460		194
4475						2600	2372					1500	448	460		197
4475						2600	2372					1500	448	460		199
4475						2600	2372					1500	448	460		199
4480						2600	2376					1500	448	460		199
4490						2600	2396					1500	448	460		199
4490						2600	2400					1500	448	461		200
4491						2600	2400					1500	448	464		202
4492.5						2600	2400					1500	448	469		203
4493						2600	2400					1504	448	470		203
4496						2600	2400					1504	448	470		203
4500						2600	2400					1504	448	475		203
4500						2600	2400					1504	450	475		203
4500						2600	2400					1510	450	475		204
4500						2600	2400					1520	450	475		204
4500						2600	2400					1538	450	478		204
4500						2600	2400					1539	450	479		204
4500						2600	2400					1547	450	480		204
4500						2600	2400					1547	450	480		204
4500						2600	2407					1552	453	480		204
4500						2600	2420					1562	456	480		204
4500						2600	2422					1562	460	480		204
4500						2627	2425					1571	461	480		204
4500						2650	2430					1571	461	480		206
4500						2650	2432					1577	461	485		206
4500						2650	2443					1580	464	492		206
4500						2650	2450					1595	466	495		206
4500						2650	2450					1595	467	500		207
4500						2650	2450					1595	467	500		212
4510						2651	2450					1597	467	500		212
4513						2665	2450					1600	469	500		212
4523						2680	2450					1600	469	500		214
4523						2680	2450					1600	469	500		214
4529						2680	2450					1600	470	500		214
4530						2700	2450					1600	475	500		214
4530						2700	2450					1600	475	500		214
4530						2700	2450					1600	475	500		216
4530						2700	2454					1600	475	500		216
4530						2700	2465					1600	475	500		217
4534						2700	2465					1600	475	500		218
4537						2700	2466					1600	475	500		218
4540						2700	2490					1600	475	500		218
4541						2700	2490					1600	475	500		220
4541						2700	2491					1600	475	500		221
4550						2700	2491					1600	475	500		221
4550						2700	2491					1600	476	500		221
4550						2700	2500					1600	476	500		222
4550						2700	2500					1600	476	500		222
4550						2700	2500					1610	476	500		222
4573						2700	2500					1620	476	500		222
4574						2700	2500					1643.5	480	505		223
4574						2700	2500					1650	482	505		225
4581						2700	2530					1650	488	506		225
4581						2700	2540					1650	490	514		226
4585						2700	2550					1650	490	518		226
4587						2700	2550					1672	492	520		227
4589						2700	2550					1680	495	520		227
4590						2700	2562.3					1680	496	520		230
4592						2700	2562.3					1700	497	520		231
4600						2700	2570					1700	500	520		231
4600						2700	2574					1700	500	520		231
4600						2700	2580					1700	500	521		233
4600						2700	2590					1700	500	524		234
4600						2710	2590					1700	500	525		234
4600						2713	2590					1700	500	530		234
4600						2725	2597					1700	500	530		234
4600						2730	2598					1700	500	530		235
4600						2730	2600					1700	500	530		239
4600						2733	2600					1700	500	539		239
4600						2733	2600					1711	500	539		239
4600						2733	2600					1720	500	540		241
4600						2733	2600					1721	500	540		244
4600						2750	2600					1721	500	540		244
4600						2750	2600					1750	500	548		245
4600						2750	2600					1750	500	550		245
4600						2750	2600					1750	500	550		245
4600						2750	2600					1750	500	550		245
4605						2750	2600					1760	500	550		248
4617						2771	2600					1767	514	550		249
4620						2800	2600					1785	524	550		249
4627						2800	2600					1795	529	550		249
4630						2800	2600					1800	530	550		250
4632						2800	2627					1800	530	550		251
4637						2800	2637					1800	535	555		251
4640						2800	2637					1800	535	555		251
4650						2800	2637					1800	535	555		251
4650						2800	2640					1800	535	555		253
4650						2800	2641					1800	535	559		254
4650						2800	2641					1800	535	559		255
4650						2800	2650					1800	535	560		255
4650						2800	2650					1800	535	560		255
4650						2800	2650					1800	535	560		257
4657						2800	2650					1800	535	575		257
4665						2800	2657					1800	535	580		257
4670						2800	2673					1800	535	580		259
4670						2840	2673					1800	535	580		259
4685						2844	2700					1800	535	586		260
4700						2850	2700					1800	535	600		260
4700						2850	2700					1800	536	600		262
4700						2850	2700					1802	540	600		265
4700						2850	2700					1811	541	600		265
4700						2890	2733					1811	543	600		265
4700						2890	2733					1811	543	600		265
4700						2890	2737					1811	543	600		265
4700						2890	2740					1819	543	600		265
4700						2900	2750					1829	543	600		265
4700						2900	2750					1829	543	600		265
4700						2900	2750					1829	543	600		265
4700						2900	2750					1835	543	600		265
4700						2900	2750					1845	550	600		265
4700						2900	2779					1846	550	600		265
4700						2900	2800					1850	550	600		265
4700						2900	2800					1870	550	600		266
4700						2900	2800					1870	550	600		266
4700						2900	2800					1870	550	600		268
4700						2900	2800					1880	550	600		269
4700						2900	2800					1891	550	600		271
4700						2900	2800					1891	550	600		271
4709						2900	2800					1920	560	600		273
4712						2900	2800					1922	560	600		273
4728						2900	2800					1950	560	600		274
4728						2900	2800					1960	560	600		275
4731						2920	2838					1982	566	600		275
4734						2946	2850					2000	566	600		276
4741						2950	2850					2000	566	600		277
4741						2955	2850					2000	576	600		279
4744						3000	2862					2000	579	600		282
4748						3000	2875					2000	580	600		282
4750						3000	2880					2030	580	600		282
4750						3000	2890					2060	580	600		283
4750						3000	2900					2103	588	600		283
4759						3000	2900					2150	588	600		283
4771						3000	2900					2167	588	601		283
4800						3000	2925					2185	588	601		285
4800						3000	2944					2200	588	604		286
4800						3000	3000					2515	588	604		286
4800						3000	3000					2550	588	604		288
4800						3000	3000					2550	588	610		288
4800						3000	3000					2550	588	611		289
4800						3000	3000					2570	589	611		293
4800						3000	3000					3042	593	611		293
4800						3000	3000					3150	595	614		294
4800						3000	3000						596	614		294
4800						3000	3000						599	615		296
4800						3000	3000						600	615		296
4800						3000	3000						600	620		296
4800						3000	3000						600	620		299
4800						3000	3000						600	620		299
4800						3000	3000						600	626		301
4800						3000	3000						600	626		301
4800						3000	3000						600	629		302
4800						3000	3000						600	630		303
4800						3000	3000						600	630		304
4800						3000	3000						600	630		306
4800						3000	3000						600	631		312
4800						3000	3000						600	633		312
4814						3000	3015						600	633		312
4819						3000	3015						600	633		312
4850						3000	3015						600	635		312
4850						3030	3030						604	645		312
4866						3030	3030						606	647		315
4870						3030	3030						606	650		315
4875						3030	3030						610	650		317
4875						3030	3030						614	650		319
4875						3030	3030						614	650		319
4900						3030	3030						616	650		319
4900						3030	3030						616	650		319
4900						3030	3030						617	650		320
4900						3030	3030						617	650		320
4900						3030	3030						617	650		320
4912						3030	3030						617	650		324
4920						3030	3030						617	652		327
4920						3030	3038						617	655		327
4922						3030	3042						617	660		329
4937						3030	3050						617	660		330
4938						3030	3078						620	670		330
4946						3042	3100						622	670		330
4950						3050	3103						623	680		330
4950						3050	3150						624	686.6		333
4950						3050	3150						624	686.6		335
4951						3060	3165						624	686.6		340
4952						3075	3170						624	686.6		340
4954						3100	3170						625	686.6		340
4955						3100	3182						625	690		340
4962						3100	3195						626	690		340
4980						3100	3200						633	692		341
4999						3100	3200						633	699		342
5000						3100	3200						633	700		342
5000						3100	3200						637	700		344
5000						3100	3233						637	700		344
5000						3100	3246						637	700		348
5000						3100	3287						637	700		348
5000						3100	3298						638	700		353
5014						3100	3300						638	700		356
5018						3100	3300						638	700		356
5018						3100	3300						638	700		358
5029						3100	3356						638	700		358
5031						3133	3418						638	700		358
5047						3133	3554						638	700		358
5047						3133	4161						638	700		358
5048						3161							638	700		359
5050						3165							640	700		360
5065						3165							641	700		360
5097						3165							646	700		361
5120						3165							650	700		363
5131						3165							650	700		364
5200						3165							650	700		365
5200						3165							650	700		365
5200						3165							650	700		366
5200						3180							650	700		371
5200						3195							650	700		371
5224						3195							652	700		374
5255						3195							660	720		374
5282						3195							663	720		374
5299						3200							670	720		374
5300						3200							670	720		374
5311						3200							672	721		376
5400						3200							672	730		376
5400						3200							672	730		378
5431						3200							672	730		378
						3200							672	730		384
						3200							672	730		385
						3200							672	730		385
						3200							672	730		386
						3200							672	730		389
						3200							672	735		389
						3200							672	735		391
						3200							672	738		391
						3200							672	738		391
						3200							672	740		394
						3200							680	740		394
						3200							680	740		401
						3200							681	740		402
						3200							681	740		403
						3200							681	740		404
						3200							681	741		406
						3200							681	741		406
						3200							681	742		407
						3200							681	745		407
						3200							681	747.78		408
						3287							681	750		411
						3298							681	750		411
						3300							681	750		414
						3300							681	750		415
						3300							681	750		420
						3300							681	750		426
						3300							681	750		431
						3300							681	755		433
						3300							681	760		434
						3300							684	760		435
						3300							684	760		436
						3300							686	760		439
						3300							688	760		442
						3300							693	760		443
						3300							698	760		446
						3300							700	762		447
						3300							700	762		447
						3300							700	765		447
						3300							700	770		448
						3300							700	771		448
						3300							700	771.98		452
						3431							700	772.09		453
						3450							700	780		453
						3450							700	780		456
						3450							700	780		461
						3450							700	790		464
						3500							700	793.05		466
						3500							700	794		468
						3550							700	797		469
						3550							700	797		469
						3588							700	797		469
						3600							700	800		470
						3600							700	800		470
						3600							700	800		474
						3600							700	800		475
						3600							700	800		475
						3600							700	800		475
						3600							700	800		475
						3600							700	800		476
						3640							700	800		478
						3737							700	800		478
						3737							700	800		478
													700	800		479
													700	800		486
													700	800		488
													700	800		488
													701	800		493
													703	800		495
													707	800		500
													710	800		501
													715	800		502
													717	800		503
													717	800		503
													717	800		511
													717	800		514
													717	800		517
													717	800		523
													717	800		523
													717	800		523
													717	800		523
													717	800		524
													720	800		525
													720	800		527
													721	800		528
													721	800		529
													723	800		530
													729.8	800		535
													730	800		539
													733	800		541
													738	800		542
													738	800		545
													740	800		559
													740	800		560
													744	800		565
													744	800		575
													744	800		576
													744	800		576
													744	800		576
													747	804		577
													747	806		578
													747	807		583
													750	810		586
													750	810		587
													750	811		588
													750	811		595
													754	815		595
													755	817		598
													755	820		603
													756	822		603
													756	825		604
													756	828		604
													756	830		604
													756	830		609
													756	830		609
													756	840		613
													756	840		615
													756	840		616
													756	850		618
													756	850		618
													758	850		620
													760	850		620
													760	850		620
													760	850		620
													760	850		628
													767	852		628
													774	873		628
													780	880		628
													780	880		628
													780	880		631
													784	895		633
													785	900		633
													787	900		633
													790	900		633
													790	900		633
													790	900		635
													791	900		637
													795	900		640
													800	900		656
													800	900		661
													800	900		662
													800	900		664
													800	900		664
													800	900		668
													800	900		679
													800	900		679
													800	900		681
													800	900		684
													800	900		689
													800	900		689
													800	900		691
													800	900		696
													800	900		699
													800	900		700
													800	900		702
													800	900		705
													803.19	900		706
													804	900		715
													810	900		721
													810	900		727
													813	900		733
													813	900		733
													815	900		735
													817	904		735
													817	904		738
													817	920		738
													820	920		738
													820	920		738
													820	923		738
													835	940		745
													840	940		751
													844	948		760
													844	950		771
													844	950		772
													849	950		779
													850	950		782
													850	950		783
													850	950		784
													850	950		785
													850	950		791
													853	950		798
													853	950		800
													853	950		800
													853	950		801
													853	950		806
													853	958		809
													858	959		809
													859	959		809
													860	960		812
													860	980		821
													867	983		822
													870	992		822
													870	1000		822
													870	1000		824
													870	1000		827
													870	1000		829
													877	1000		831
													877	1000		835
													880	1000		835
													882	1000		840
													886	1000		846
													890	1000		851
													892	1000		853
													900	1000		853
													900	1000		853
													900	1000		855
													900	1000		856
													900	1000		856
													900	1000		857
													900	1000		858
													900	1000		860
													902	1001		874
													902	1001		875
													902	1001		886
													904	1001		887
													904	1001		894
													904	1010		897
													908	1010		897
													916	1050		897
													920	1050		903
													920	1054		904
													930	1054		905
													930	1054		908
													938	1054		923
													938	1059.5		926
													947	1065		926
													947	1066		933
													947	1073		934
													947	1076		936
													950	1079		945
													950	1080		945
													950	1080		948
													950	1080		958
													950	1085		959
													950	1097		959
													950	1100		959
													951	1100		966
													951	1100		971
													951	1100		973
													951	1100		974
													957	1100		975
													957	1100		979
													958	1100		979
													958	1100		979
													960	1100		979
													960	1100		980
													972	1100		983
													978	1100		984
													980	1100		986
													980	1100		992
													984	1100		1000
													984	1100		1006
													985	1100		1009
													989	1100		1009
													990	1100		1014
													992	1100		1029
													1000	1100		1036
													1000	1100		1053
													1000	1100		1053
													1000	1101		1053
													1000	1104		1062
													1000	1105		1067
													1000	1110		1074
													1000	1110		1085
													1000	1113		1089
													1000	1113		1090
													1000	1113		1093
													1000	1114		1093
													1000	1121		1093
													1000	1127		1102
													1000	1127		1110
													1000	1127		1114
													1000	1143		1114
													1000	1147.47		1114
													1000	1150		1116
													1000	1150		1127
													1000	1150		1132
													1004	1150		1153
													1010	1150		1156
													1010	1150		1165
													1011	1150		1165
													1013	1150		1176
													1014	1153		1179
													1015	1160		1181
													1030	1160		1189
													1037.06	1160		1190
													1040	1165		1191
													1040	1165		1191
													1040	1169		1191
													1040	1175		1207
													1040	1175		1211
													1042	1176		1216
													1042	1179		1216
													1042	1182		1220
													1048	1182		1221
													1050	1189		1222
													1050	1200		1227
													1050	1200		1245
													1050	1200		1248
													1050	1200		1249
													1055	1200		1258
													1059	1200		1267
													1062.2	1200		1273
													1062.2	1200		1283
													1072	1200		1284
													1072	1200		1291
													1076	1200		1291
													1077	1200		1302
													1078	1200		1302
													1080	1200		1307
													1099	1200		1309
													1099	1200		1311
													1099	1200		1321
													1099	1200		1324
													1099	1220		1325
													1099	1221		1325
													1099	1223		1331
													1099	1225		1333
													1099	1245		1333
													1099	1250		1343
													1099	1250		1350
													1099	1250		1354
													1100	1250		1358
													1100	1250		1358
													1100	1258		1365
													1100	1258		1365
													1100	1260		1365
													1100	1260		1369
													1100	1260		1369
													1100	1268		1369
													1100	1268		1370
													1100	1268		1376
													1100	1268		1377
													1100	1270		1390
													1100	1276		1397
													1100	1277		1411
													1100	1277		1425
													1108	1280		1433
													1108	1299		1433
													1110	1299		1433
													1111	1299		1445
													1111	1300		1447
													1116	1300		1469
													1127	1300		1478
													1127	1300		1483
													1130	1300		1488
													1130	1300		1489
													1130	1300		1490
													1132	1300		1493
													1134	1300		1511
													1134	1300		1524
													1135	1300		1540
													1138	1334		1544
													1138	1340		1544
													1139	1350		1551
													1140	1350		1555
													1140	1350		1555
													1140	1393		1567
													1143	1393		1567
													1143	1393		1568
													1143	1393		1587
													1144	1397		1588
													1144	1400		1589
													1144	1400		1597
													1144	1400		1605
													1144	1400		1607
													1144	1400		1635
													1144	1400		1654
													1144	1400		1665
													1144	1400		1667
													1144	1400		1676
													1144	1405		1685
													1144	1420		1694
													1144	1420		1694
													1144	1466		1694
													1144	1466		1697
													1144	1480		1697
													1144	1500		1699
													1144	1500		1709
													1144	1589		1728
													1144	1589		1728
													1144	1600		1736
													1144	1600		1749
													1144	1600		1758
													1144	1600		1762
													1144	1600		1762
													1144	1600		1767
													1147	1600		1770
													1150	1600		1775
													1150	1600		1786
													1150	1600		1786
													1153	1600		1794
													1154	1650		1798
													1156	1650		1810
													1161	1660		1820
													1161	1675		1820
													1167	1684		1826
													1173.4	1698		1846
													1173.4	1698		1852
													1173.4	1700		1870
													1176	1720		1871
													1179	1720		1871
													1180	1740		1876
													1180	1780		1884
													1191	1780		1887
													1200	1794		1889
													1200	1794		1890
													1200	1800		1891
													1200	1800		1891
													1200	1810		1891
													1200	1820		1895
													1200	1826		1900
													1200	1826		1900
													1200	1826		1902
													1201	1826		1906
													1201	1826		1906
													1201	1826		1935
													1201	1826		1966
													1210	1826		1968
													1214	1826		1969
													1220	1826		1978
													1221	1826		1982
													1221	1826		1982
													1225	1826		1988
													1225	1826		1995
													1225	1826		2044
													1225	1826		2047
													1230	1826		2050
													1230	1830		2065
													1248	1830		2076
													1250	1830		2108
													1250	1830		2109
													1250	1891		2125
													1250	1924		2134
													1250	1924		2134
													1258	1924		2134
													1258	1924		2134
													1258	1945		2134
													1258	1945		2134
													1258	1945		2142
													1259	1968		2162
													1259	1968		2176
													1259	1968		2185
													1259	1968		2188
													1260	1968		2198
													1261	1968		2230
													1261	1968		2236
													1261	1968		2242
													1261	1968		2273
													1261	1968		2280
													1261	1968		2300
													1261	1968		2387
													1263	1968		2392
													1263	1968		2450
													1264	1968		2453
													1266	1968		2454
													1270	1968		2465
													1275	1968		2471
													1275	2006		2471
													1275	2006		2478
													1275	2022		2555
													1275	2022		2651
													1277	2138		2806
													1277	2138		2875
													1277	2138		2901
													1277	2138		3042
													1277	2138		3057
													1277	2138		3233
													1277	2143		3543
													1277	2190		3583
													1277	2227		3682
													1277	2227		3690
													1280	2231		3690
													1286	2300
													1286	2350
													1290	2434
													1296	2454
													1296	2454
													1296	2454
													1296	2454
													1296	2500
													1296	2538
													1296	2538
													1299	2900
													1299	2900
													1299	3214
													1299
													1299
													1299
													1299
													1299
													1300
													1300
													1300
													1300
													1300
													1300
													1300
													1300
													1300
													1300
													1300
													1300
													1300
													1300
													1300
													1300
													1300
													1300
													1300
													1300
													1300
													1300
													1300
													1300
													1310
													1310
													1311
													1313
													1314
													1320
													1320
													1320
													1339
													1340
													1345
													1345
													1350
													1350
													1350
													1350
													1350
													1350
													1350
													1350
													1351
													1353
													1356
													1360
													1360
													1360
													1368
													1368
													1379
													1379
													1379
													1379
													1379
													1379
													1379
													1379
													1379
													1379
													1379
													1379
													1379
													1379
													1379
													1379
													1379
													1379
													1379
													1379
													1379
													1379
													1379
													1379
													1380
													1389
													1393
													1400
													1400
													1400
													1400
													1400
													1400
													1400
													1400
													1400
													1400
													1400
													1400
													1400
													1400
													1404
													1407
													1410
													1410
													1410
													1410
													1410
													1410
													1410
													1410
													1414
													1420
													1424
													1424
													1425
													1430
													1430
													1430
													1430
													1430
													1442
													1442
													1442
													1442
													1442
													1442
													1442
													1442
													1442
													1442
													1442
													1442
													1442
													1442
													1442
													1442
													1443
													1446
													1450
													1450
													1450
													1450
													1450
													1450
													1450
													1462
													1466
													1466
													1469
													1472
													1472
													1472
													1472
													1472
													1472
													1472
													1474
													1474
													1474
													1474
													1474
													1474
													1474
													1474
													1474
													1474
													1480
													1488
													1500
													1500
													1500
													1500
													1500
													1500
													1500
													1500
													1500
													1500
													1529
													1529
													1530
													1530
													1533
													1533
													1533
													1533
													1533
													1533
													1533
													1533
													1533
													1533
													1533
													1533
													1533
													1533
													1533
													1533
													1533
													1533
													1533
													1533
													1533
													1533
													1533
													1533
													1533
													1533
													1533
													1533
													1533
													1533
													1533
													1536
													1538
													1548
													1548
													1548
													1549
													1549
													1558
													1558
													1558
													1558
													1558
													1558
													1558
													1558
													1558
													1562
													1562
													1562
													1562
													1578
													1579
													1579
													1588
													1588
													1598
													1600
													1600
													1600
													1641
													1643
													1643
													1643
													1643
													1643
													1643
													1643
													1643
													1643
													1643
													1643
													1643
													1650
													1651
													1662
													1662
													1662
													1662
													1662
													1662
													1662
													1664
													1671
													1672
													1672
													1672
													1674
													1674
													1674
													1674
													1674
													1674
													1674
													1674
													1674
													1674
													1674
													1674
													1674
													1674
													1674
													1674
													1674
													1677
													1686
													1691
													1697
													1697
													1697
													1697
													1700
													1700
													1700
													1711
													1711
													1711
													1711
													1711
													1711
													1711
													1717
													1717
													1717
													1717
													1717
													1717
													1718
													1718
													1720
													1721
													1723
													1743
													1743
													1743
													1743
													1743
													1743
													1743
													1743
													1743
													1743
													1743
													1743
													1743
													1743
													1743
													1743
													1743
													1780
													1780
													1780
													1780
													1780
													1790
													1790
													1810
													1810
													1810
													1810
													1810
													1810
													1810
													1810
													1810
													1810
													1810
													1810
													1810
													1810
													1810
													1810
													1820
													1820
													1820
													1820
													1820
													1820
													1820
													1820
													1820
													1826
													1826
													1826
													1826
													1826
													1826
													1826
													1827
													1827
													1827
													1827
													1827
													1827
													1830
													1830
													1830
													1835
													1835
													1835
													1835
													1838
													1863
													1863
													1863
													1863
													1863
													1863
													1863
													1880
													1880
													1880
													1880
													1880
													1885
													1885
													1885
													1887
													1887
													1887
													1893
													1893
													1894
													1900
													1900
													1900
													1900
													1918
													1918
													1924
													1924
													1924
													1927
													1927
													1930
													1945
													1945
													1945
													1949
													1950
													1950
													1950
													1950
													1950
													1950
													1952
													1954
													1954
													1960
													1960
													1960
													1960
													1966
													1966
													1966
													1966
													1966
													1966
													1966
													1966
													1966
													1966
													1968
													1968
													1968
													1968
													1968
													1968
													1968
													1968
													1968
													1968
													1968
													1974
													1974
													1974
													1974
													1974
													1974
													1974
													1974
													1974
													1974
													1974
													1974
													1974
													1974
													1974
													1974
													1974
													1975
													1984
													1984
													1984
													1984
													1984
													1984
													1984
													1984
													1984
													1984
													1984
													1984
													1984
													1984
													1984
													1984
													1984
													1984
													1984
													1984
													1984
													1984
													1984
													1987
													1987
													1998
													2000
													2000
													2000
													2000
													2006
													2006
													2006
													2006
													2006
													2006
													2006
													2006
													2006
													2008
													2008
													2008
													2008
													2021
													2022
													2022
													2022
													2022
													2048
													2051
													2051
													2081
													2113
													2113
													2113
													2126
													2126
													2126
													2126
													2126
													2126
													2126
													2126
													2126
													2126
													2126
													2130
													2134
													2138
													2138
													2138
													2138
													2138
													2151
													2158
													2188
													2188
													2190
													2190
													2200
													2200
													2200
													2200
													2200
													2202
													2202
													2202
													2202
													2202
													2214
													2231
													2231
													2231
													2231
													2244
													2248
													2248
													2248
													2248
													2248
													2248
													2268
													2268
													2268
													2268
													2268
													2268
													2268
													2268
													2268
													2268
													2268
													2268
													2268
													2268
													2268
													2268
													2268
													2268
													2268
													2268
													2268
													2268
													2268
													2268
													2268
													2268
													2268
													2268
													2268
													2268
													2268
													2268
													2268
													2268
													2268
													2268
													2268
													2268
													2268
													2268
													2268
													2268
													2268
													2268
													2268
													2268
													2268
													2268
													2268
													2268
													2268
													2268
													2268
													2268
													2268
													2268
													2276
													2293
													2293
													2300
													2306
													2306
													2306
													2313
													2326
													2394
													2418
													2418
													2418
													2418
													2418
													2418
													2418
													2418
													2429
													2429
													2434
													2434
													2434
													2434
													2470
													2556
													2556
													2560
													2647
													2671
													2671
													2673
													2673
													2692
													2698
													2738
													2739
													2939
													2939
													3026
													3063
													3149
													4152
													4291
