# Supplementary material for: Pangenome analysis reveals the genetic mechanism underlying high‐altitude adaptation in Qinghai–Xizang (Tibet) Plateau Rhododendron
Source: J Integr Plant Biol. 2026 Apr 12;68(7):2166–88. doi: 10.1111/jipb.70252 (PMC13326988; doi:10.1111/jipb.70252)
Supplement: Supplementary file 6 — Dataset S6. KEGG enrichment information of unique genes of Rhododendron species at high and low altitudes [file JIPB-68-2166-s005.xlsx]

## Sheet: High-altitude
Pathway Hierarchy1	Pathway Hierarchy2	KEGG Pathway	Pathway ID	Gene Number	Background number	P-Value	Q-Value	Gene IDs
Metabolism	Metabolism of cofactors and vitamins	Porphyrin and chlorophyll metabolism	ko00860	31	148	0.00406419	0.52428	cluster38890,cluster28336,cluster43160,cluster36453,cluster38867,cluster26500,cluster24757,cluster28834,cluster38715,cluster36669,cluster37712,cluster37516,cluster39656,cluster36025,cluster36955,cluster36128,cluster28847,cluster27252,cluster36037,cluster39951,cluster42565,cluster36066,cluster24282,cluster37047,cluster45096,cluster32288,cluster29249,cluster30052,cluster27976,cluster32297,cluster38…
Metabolism	Amino acid metabolism	Alanine, aspartate and glutamate metabolism	ko00250	29	154	0.0224709	0.773248	cluster37039,cluster38310,cluster39211,cluster37503,cluster28202,cluster32440,cluster20935,cluster29105,cluster22316,cluster20843,cluster32513,cluster36647,cluster38671,cluster35086,cluster34613,cluster43135,cluster36091,cluster28350,cluster32314,cluster32506,cluster25714,cluster38980,cluster36820,cluster27194,cluster38059,cluster18334,cluster32596,cluster27323,cluster38665
Genetic Information Processing	Transcription	Spliceosome	ko03040	159	1062	0.0236829	0.773248	cluster32469,cluster39982,cluster38328,cluster24293,cluster24772,cluster30150,cluster20077,cluster36812,cluster37730,cluster24808,cluster37060,cluster36138,cluster34073,cluster25229,cluster36753,cluster36491,cluster34542,cluster22835,cluster36767,cluster43649,cluster29753,cluster23281,cluster44521,cluster39545,cluster22341,cluster36483,cluster30440,cluster25257,cluster36851,cluster25259,cluster42…
Metabolism	Carbohydrate metabolism	Glycolysis / Gluconeogenesis	ko00010	72	446	0.0255814	0.773248	cluster36707,cluster32481,cluster34147,cluster23318,cluster36687,cluster22844,cluster25474,cluster37327,cluster37005,cluster35974,cluster26973,cluster35539,cluster37228,cluster37307,cluster38415,cluster28986,cluster43030,cluster43579,cluster32502,cluster25902,cluster39845,cluster39320,cluster38568,cluster35491,cluster27219,cluster36372,cluster29232,cluster36394,cluster32272,cluster32575,cluster29…
Metabolism	Metabolism of cofactors and vitamins	Vitamin B6 metabolism	ko00750	9	36	0.0354429	0.773248	cluster37482,cluster32497,cluster30272,cluster43710,cluster25899,cluster43846,cluster27145,cluster37181,cluster42427
Metabolism	Amino acid metabolism	Phenylalanine, tyrosine and tryptophan biosynthesis	ko00400	33	191	0.0479259	0.773248	cluster39840,cluster37030,cluster25424,cluster37222,cluster39895,cluster39149,cluster37688,cluster44533,cluster37178,cluster24358,cluster22939,cluster37943,cluster38980,cluster43066,cluster44532,cluster36117,cluster43494,cluster39903,cluster36658,cluster36999,cluster32331,cluster35536,cluster30439,cluster32545,cluster24900,cluster32414,cluster36463,cluster38389,cluster36803,cluster32599,cluster37…
Metabolism	Overview	Carbon metabolism	ko01200	143	973	0.0502026	0.773248	cluster36628,cluster37778,cluster36707,cluster32481,cluster37884,cluster27318,cluster37902,cluster43712,cluster23318,cluster36687,cluster35065,cluster45081,cluster36026,cluster37202,cluster37327,cluster37005,cluster39893,cluster35974,cluster35539,cluster44486,cluster38415,cluster34096,cluster43030,cluster29211,cluster34370,cluster22837,cluster32502,cluster36380,cluster39845,cluster39320,cluster36…
Metabolism	Glycan biosynthesis and metabolism	Other types of O-glycan biosynthesis	ko00514	17	88	0.0557685	0.773248	cluster34212,cluster32362,cluster32523,cluster36279,cluster37295,cluster35034,cluster29925,cluster27320,cluster19263,cluster37785,cluster38361,cluster32450,cluster21567,cluster28539,cluster37294,cluster36951,cluster39607
Metabolism	Carbohydrate metabolism	Pyruvate metabolism	ko00620	38	228	0.0573546	0.773248	cluster37778,cluster36628,cluster26098,cluster32363,cluster38892,cluster38031,cluster35984,cluster38411,cluster39592,cluster42673,cluster38216,cluster36026,cluster37005,cluster35581,cluster44486,cluster32581,cluster37307,cluster36090,cluster26335,cluster43579,cluster32390,cluster37769,cluster36187,cluster39374,cluster39320,cluster26186,cluster32279,cluster37551,cluster43459,cluster36375,cluster19…
Metabolism	Carbohydrate metabolism	Pentose phosphate pathway	ko00030	29	170	0.069052	0.773248	cluster38360,cluster43030,cluster32481,cluster21126,cluster37329,cluster25902,cluster36876,cluster23318,cluster36687,cluster26012,cluster22844,cluster36641,cluster36430,cluster21164,cluster45081,cluster38568,cluster37202,cluster36271,cluster39706,cluster39046,cluster29232,cluster35974,cluster39617,cluster23102,cluster35539,cluster37304,cluster24681,cluster36874,cluster34096
Metabolism	Energy metabolism	Sulfur metabolism	ko00920	23	130	0.0702242	0.773248	cluster39312,cluster36014,cluster39460,cluster22353,cluster34370,cluster30403,cluster35590,cluster37192,cluster35022,cluster36660,cluster36693,cluster44301,cluster27861,cluster32261,cluster42386,cluster27342,cluster38203,cluster27867,cluster37506,cluster36174,cluster37561,cluster29499,cluster32562
Metabolism	Metabolism of other amino acids	Taurine and hypotaurine metabolism	ko00430	5	18	0.07193	0.773248	cluster36204,cluster25572,cluster38310,cluster43135,cluster39274
Metabolism	Glycan biosynthesis and metabolism	Mannose type O-glycan biosyntheis	ko00515	6	25	0.0932666	0.78445	cluster37780,cluster21186,cluster37887,cluster39084,cluster45065,cluster37783
Metabolism	Carbohydrate metabolism	Fructose and mannose metabolism	ko00051	37	231	0.094857	0.78445	cluster32481,cluster32496,cluster36610,cluster38254,cluster36687,cluster38543,cluster29398,cluster37128,cluster39706,cluster35974,cluster39046,cluster32470,cluster35539,cluster34334,cluster31987,cluster38360,cluster29201,cluster32361,cluster29797,cluster30659,cluster21126,cluster32502,cluster38582,cluster37329,cluster25304,cluster39018,cluster38568,cluster32077,cluster38905,cluster28889,cluster28…
Environmental Information Processing	Signal transduction	Plant hormone signal transduction	ko04075	108	748	0.111164	0.78445	cluster22821,cluster30213,cluster43527,cluster31698,cluster36283,cluster37019,cluster39282,cluster39035,cluster35565,cluster35518,cluster36000,cluster22287,cluster43550,cluster43484,cluster33933,cluster39714,cluster44348,cluster35507,cluster29157,cluster29530,cluster34579,cluster34538,cluster44319,cluster21167,cluster38668,cluster32613,cluster25419,cluster37718,cluster37001,cluster27949,cluster21…
Environmental Information Processing	Signal transduction	MAPK signaling pathway - plant	ko04016	68	460	0.125523	0.78445	cluster22821,cluster36283,cluster37316,cluster37019,cluster39323,cluster36990,cluster25542,cluster39255,cluster22263,cluster30489,cluster35518,cluster34328,cluster36000,cluster25400,cluster22287,cluster38486,cluster37262,cluster33933,cluster39714,cluster29157,cluster36592,cluster38690,cluster34554,cluster34579,cluster44319,cluster22837,cluster37001,cluster27949,cluster36298,cluster43944,cluster36…
Metabolism	Amino acid metabolism	Tyrosine metabolism	ko00350	31	195	0.126076	0.78445	cluster36361,cluster29434,cluster36117,cluster29669,cluster39050,cluster42372,cluster35997,cluster29465,cluster36456,cluster30536,cluster22689,cluster36019,cluster38825,cluster25846,cluster36463,cluster38560,cluster36898,cluster36313,cluster37943,cluster38980,cluster35596,cluster37228,cluster38625,cluster36997,cluster35896,cluster25747,cluster26491,cluster32272,cluster39105,cluster36552,cluster36…
Metabolism	Amino acid metabolism	Glycine, serine and threonine metabolism	ko00260	31	196	0.132147	0.78445	cluster29428,cluster43841,cluster28781,cluster36361,cluster28823,cluster37695,cluster36707,cluster38401,cluster29830,cluster35997,cluster29415,cluster36657,cluster27318,cluster29887,cluster39895,cluster39845,cluster30428,cluster37902,cluster42978,cluster34418,cluster36419,cluster36315,cluster43786,cluster32548,cluster24242,cluster38389,cluster38364,cluster38415,cluster29560,cluster36569,cluster36…
Metabolism	Overview	Biosynthesis of amino acids	ko01230	123	867	0.134703	0.78445	cluster32410,cluster36707,cluster37884,cluster22353,cluster30403,cluster25424,cluster22674,cluster32259,cluster36737,cluster27318,cluster28202,cluster29887,cluster39895,cluster37688,cluster37902,cluster43651,cluster36687,cluster32261,cluster42673,cluster44533,cluster37202,cluster30045,cluster37327,cluster35974,cluster35539,cluster38415,cluster27323,cluster29560,cluster43190,cluster39312,cluster39…
Metabolism	Carbohydrate metabolism	Inositol phosphate metabolism	ko00562	41	268	0.138074	0.78445	cluster36794,cluster39148,cluster29778,cluster27171,cluster31725,cluster26139,cluster39042,cluster35537,cluster38097,cluster35065,cluster38990,cluster38556,cluster36450,cluster35024,cluster29890,cluster39001,cluster35933,cluster32428,cluster27915,cluster39152,cluster29201,cluster21869,cluster32423,cluster22369,cluster35022,cluster32422,cluster22285,cluster24958,cluster38905,cluster30582,cluster36…
Organismal Systems	Environmental adaptation	Circadian rhythm - plant	ko04712	25	156	0.146398	0.78445	cluster24271,cluster34121,cluster36686,cluster32327,cluster38312,cluster29172,cluster39282,cluster39035,cluster36438,cluster44365,cluster36471,cluster43108,cluster29585,cluster38013,cluster36233,cluster37751,cluster37646,cluster43152,cluster32283,cluster43099,cluster25667,cluster37566,cluster36023,cluster28224,cluster33981
Metabolism	Carbohydrate metabolism	Ascorbate and aldarate metabolism	ko00053	25	159	0.169609	0.78445	cluster39017,cluster22352,cluster25475,cluster36729,cluster42971,cluster32432,cluster38031,cluster42970,cluster29906,cluster36170,cluster32268,cluster21150,cluster28949,cluster29935,cluster36450,cluster44413,cluster38847,cluster28787,cluster35523,cluster39001,cluster44622,cluster44517,cluster29442,cluster30057,cluster36499
Metabolism	Carbohydrate metabolism	Amino sugar and nucleotide sugar metabolism	ko00520	57	390	0.170611	0.78445	cluster32471,cluster38846,cluster38834,cluster45665,cluster32496,cluster39255,cluster38254,cluster42785,cluster38809,cluster22844,cluster36430,cluster23731,cluster37128,cluster36703,cluster37509,cluster30429,cluster20173,cluster36039,cluster34334,cluster43106,cluster42786,cluster43254,cluster25226,cluster38423,cluster43615,cluster30025,cluster43030,cluster37569,cluster36011,cluster37477,cluster30…
Metabolism	Biosynthesis of other secondary metabolites	Phenylpropanoid biosynthesis	ko00940	82	575	0.175614	0.78445	cluster33926,cluster37249,cluster27174,cluster39110,cluster37776,cluster43391,cluster36974,cluster39672,cluster29881,cluster43354,cluster29355,cluster36388,cluster24340,cluster43736,cluster44031,cluster36983,cluster37630,cluster32468,cluster37715,cluster37635,cluster37314,cluster29187,cluster43393,cluster37016,cluster27243,cluster38522,cluster30176,cluster2216,cluster32062,cluster38287,cluster177…
Metabolism	Metabolism of other amino acids	Selenocompound metabolism	ko00450	6	30	0.18172	0.78445	cluster37640,cluster36014,cluster27340,cluster37007,cluster44375,cluster42386
Metabolism	Metabolism of cofactors and vitamins	Ubiquinone and other terpenoid-quinone biosynthesis	ko00130	28	182	0.182978	0.78445	cluster27188,cluster35050,cluster36117,cluster32324,cluster27343,cluster43391,cluster23777,cluster37246,cluster32611,cluster32315,cluster43109,cluster27223,cluster23189,cluster42326,cluster30176,cluster37143,cluster38125,cluster36327,cluster32571,cluster36463,cluster35524,cluster42624,cluster37943,cluster38855,cluster39131,cluster35051,cluster43590,cluster42736
Metabolism	Metabolism of terpenoids and polyketides	Sesquiterpenoid and triterpenoid biosynthesis	ko00909	20	126	0.189849	0.78445	cluster37721,cluster29131,cluster42886,cluster20864,cluster32486,cluster39294,cluster34986,cluster26985,cluster38598,cluster37970,cluster32345,cluster45018,cluster29076,cluster35973,cluster44688,cluster32570,cluster17742,cluster39680,cluster34155,cluster23352
Environmental Information Processing	Signal transduction	Phosphatidylinositol signaling system	ko04070	36	242	0.200759	0.78445	cluster36794,cluster39148,cluster27171,cluster26139,cluster39042,cluster22263,cluster30489,cluster35537,cluster38097,cluster38556,cluster35024,cluster29890,cluster39001,cluster32428,cluster27915,cluster39152,cluster17303,cluster32423,cluster22369,cluster35022,cluster32422,cluster32589,cluster22285,cluster36136,cluster35926,cluster29487,cluster36765,cluster27867,cluster32587,cluster38070,cluster37…
Metabolism	Carbohydrate metabolism	Butanoate metabolism	ko00650	15	92	0.201157	0.78445	cluster30328,cluster38310,cluster43459,cluster43807,cluster21960,cluster43135,cluster36091,cluster44634,cluster35581,cluster20843,cluster18334,cluster22316,cluster23144,cluster44280,cluster36367
Metabolism	Energy metabolism	Oxidative phosphorylation	ko00190	57	396	0.202764	0.78445	cluster34362,cluster37484,cluster24330,cluster36695,cluster28106,cluster30337,cluster32306,cluster27930,cluster34379,cluster29549,cluster35486,cluster36290,cluster38283,cluster28230,cluster22094,cluster37520,cluster43402,cluster27843,cluster21175,cluster36985,cluster21257,cluster28199,cluster32446,cluster26936,cluster39893,cluster37886,cluster25555,cluster37026,cluster39970,cluster25668,cluster29…
Metabolism	Energy metabolism	Carbon fixation in photosynthetic organisms	ko00710	30	199	0.203935	0.78445	cluster37778,cluster26335,cluster29201,cluster32390,cluster32481,cluster38892,cluster37769,cluster21126,cluster39592,cluster35984,cluster38411,cluster26012,cluster37551,cluster38568,cluster35491,cluster38905,cluster36026,cluster37202,cluster37327,cluster35974,cluster29232,cluster39046,cluster23102,cluster38980,cluster42585,cluster44486,cluster37771,cluster24681,cluster36683,cluster29956
Metabolism	Carbohydrate metabolism	Starch and sucrose metabolism	ko00500	65	456	0.207803	0.78445	cluster24310,cluster37249,cluster27174,cluster39110,cluster32289,cluster13047,cluster22844,cluster36510,cluster37128,cluster36072,cluster37841,cluster44643,cluster43354,cluster38236,cluster27933,cluster36388,cluster43736,cluster44031,cluster36983,cluster43030,cluster39552,cluster37715,cluster32502,cluster29860,cluster25902,cluster27243,cluster27219,cluster38287,cluster32062,cluster36147,cluster27…
Metabolism	Amino acid metabolism	Arginine biosynthesis	ko00220	12	72	0.211779	0.78445	cluster32410,cluster38980,cluster32506,cluster36737,cluster38472,cluster36320,cluster27323,cluster39550,cluster36647,cluster35927,cluster20431,cluster38665
Metabolism	Metabolism of other amino acids	Cyanoamino acid metabolism	ko00460	32	216	0.224104	0.78445	cluster37249,cluster29830,cluster27174,cluster38523,cluster39110,cluster27318,cluster29887,cluster38521,cluster39169,cluster43354,cluster25572,cluster36388,cluster38842,cluster43736,cluster44031,cluster36983,cluster29560,cluster28823,cluster37715,cluster37100,cluster45042,cluster36693,cluster36315,cluster27243,cluster41793,cluster32062,cluster38287,cluster32405,cluster32397,cluster34512,cluster37…
Organismal Systems	Environmental adaptation	Plant-pathogen interaction	ko04626	87	623	0.2244	0.78445	cluster32282,cluster36350,cluster29619,cluster21107,cluster39091,cluster30583,cluster34328,cluster22263,cluster30489,cluster22295,cluster22284,cluster42686,cluster26230,cluster38486,cluster44009,cluster34514,cluster32517,cluster30175,cluster38008,cluster17847,cluster31647,cluster35584,cluster34210,cluster37382,cluster30723,cluster32554,cluster27901,cluster29762,cluster27873,cluster43872,cluster36…
Metabolism	Biosynthesis of other secondary metabolites	Tropane, piperidine and pyridine alkaloid biosynthesis	ko00960	11	66	0.224997	0.78445	cluster36361,cluster36117,cluster36463,cluster27167,cluster37943,cluster35997,cluster38980,cluster22260,cluster39105,cluster36552,cluster17164
Metabolism	Metabolism of terpenoids and polyketides	Zeatin biosynthesis	ko00908	11	66	0.224997	0.78445	cluster36587,cluster28890,cluster28203,cluster42614,cluster42719,cluster35941,cluster40057,cluster25764,cluster28500,cluster39444,cluster28919
Metabolism	Biosynthesis of other secondary metabolites	Flavonoid biosynthesis	ko00941	42	291	0.237491	0.791532	cluster24271,cluster39233,cluster39478,cluster44437,cluster37776,cluster43391,cluster37837,cluster38385,cluster26675,cluster38417,cluster38952,cluster36471,cluster37654,cluster44558,cluster43346,cluster43618,cluster31942,cluster36847,cluster43099,cluster29355,cluster29286,cluster38965,cluster24340,cluster39331,cluster27226,cluster29443,cluster32371,cluster36782,cluster32468,cluster38783,cluster37…
Metabolism	Lipid metabolism	Fatty acid elongation	ko00062	13	81	0.23981	0.791532	cluster32334,cluster35903,cluster37122,cluster30411,cluster39096,cluster36018,cluster36184,cluster38372,cluster30190,cluster37121,cluster36895,cluster43970,cluster40802
Metabolism	Metabolism of other amino acids	beta-Alanine metabolism	ko00410	18	117	0.245436	0.791532	cluster36361,cluster37254,cluster38310,cluster38031,cluster35997,cluster38078,cluster21271,cluster37245,cluster36131,cluster37564,cluster39752,cluster35065,cluster38990,cluster43135,cluster35560,cluster44517,cluster36552,cluster3442
Metabolism	Metabolism of cofactors and vitamins	One carbon pool by folate	ko00670	12	75	0.254942	0.800075	cluster28823,cluster37557,cluster32407,cluster44433,cluster34503,cluster29830,cluster42623,cluster27318,cluster29887,cluster24336,cluster29560,cluster36315
Metabolism	Biosynthesis of other secondary metabolites	Stilbenoid, diarylheptanoid and gingerol biosynthesis	ko00945	28	191	0.260489	0.800075	cluster32468,cluster37314,cluster44437,cluster37776,cluster29187,cluster43391,cluster38952,cluster38417,cluster42253,cluster37654,cluster20116,cluster44558,cluster28985,cluster24305,cluster43346,cluster43618,cluster36847,cluster30533,cluster29355,cluster24340,cluster44438,cluster39331,cluster43622,cluster23684,cluster39474,cluster29443,cluster38583,cluster32371
Metabolism	Energy metabolism	Photosynthesis	ko00195	19	127	0.278014	0.824456	cluster29630,cluster37575,cluster28106,cluster38237,cluster32373,cluster43403,cluster34379,cluster24217,cluster29426,cluster42365,cluster43402,cluster42289,cluster36985,cluster26118,cluster38687,cluster27218,cluster42872,cluster39334,cluster29028
Metabolism	Metabolism of terpenoids and polyketides	Carotenoid biosynthesis	ko00906	18	120	0.28121	0.824456	cluster30342,cluster26415,cluster36617,cluster34464,cluster38073,cluster21380,cluster35101,cluster32426,cluster32318,cluster32424,cluster32594,cluster27289,cluster36583,cluster23653,cluster36709,cluster44462,cluster36396,cluster38289
Genetic Information Processing	Folding, sorting and degradation	Proteasome	ko03050	28	194	0.28896	0.828352	cluster39365,cluster29202,cluster42641,cluster44487,cluster28884,cluster23747,cluster28894,cluster43598,cluster38575,cluster38302,cluster28546,cluster29261,cluster37867,cluster25302,cluster28989,cluster24637,cluster38075,cluster36216,cluster39362,cluster35485,cluster43842,cluster38077,cluster38755,cluster34543,cluster39124,cluster39264,cluster23560,cluster26954
Metabolism	Lipid metabolism	Fatty acid degradation	ko00071	31	218	0.305884	0.845418	cluster32541,cluster27311,cluster36043,cluster37550,cluster42372,cluster38031,cluster28912,cluster36456,cluster30536,cluster36131,cluster22689,cluster36019,cluster37564,cluster34978,cluster43459,cluster29932,cluster32372,cluster38825,cluster25846,cluster38259,cluster30453,cluster37228,cluster35981,cluster35581,cluster44517,cluster38625,cluster29658,cluster35896,cluster26491,cluster32272,cluster36…
Metabolism	Biosynthesis of other secondary metabolites	Isoquinoline alkaloid biosynthesis	ko00950	13	86	0.312648	0.845418	cluster36361,cluster29434,cluster36117,cluster29669,cluster36313,cluster36898,cluster36463,cluster35997,cluster29465,cluster37943,cluster38980,cluster36997,cluster36552
Genetic Information Processing	Transcription	Basal transcription factors	ko03022	34	243	0.330033	0.845418	cluster44008,cluster29760,cluster25596,cluster37809,cluster27346,cluster25873,cluster28842,cluster44006,cluster29163,cluster29085,cluster27314,cluster29546,cluster36436,cluster22266,cluster38284,cluster39742,cluster36285,cluster36074,cluster36549,cluster25755,cluster29159,cluster29083,cluster35907,cluster38131,cluster20880,cluster27197,cluster36792,cluster36009,cluster32412,cluster28849,cluster37…
Metabolism	Amino acid metabolism	Phenylalanine metabolism	ko00360	26	184	0.338019	0.845418	cluster36361,cluster30437,cluster36117,cluster29434,cluster37314,cluster35997,cluster37776,cluster43391,cluster37016,cluster23144,cluster39295,cluster28985,cluster28885,cluster43346,cluster30176,cluster36463,cluster37943,cluster2216,cluster38980,cluster39131,cluster36997,cluster25747,cluster23684,cluster39105,cluster32565,cluster36552
Metabolism	Metabolism of other amino acids	Glutathione metabolism	ko00480	56	410	0.340497	0.845418	cluster37300,cluster43659,cluster36486,cluster36729,cluster29520,cluster26176,cluster35504,cluster37523,cluster28949,cluster36694,cluster39055,cluster36015,cluster21289,cluster23630,cluster32368,cluster35523,cluster29316,cluster36484,cluster25572,cluster39598,cluster30057,cluster36874,cluster32273,cluster34096,cluster29118,cluster37664,cluster35959,cluster22352,cluster21725,cluster39366,cluster42…
Cellular Processes	Transport and catabolism	Peroxisome	ko04146	41	297	0.342381	0.845418	cluster29269,cluster27311,cluster29545,cluster37507,cluster32322,cluster32503,cluster37208,cluster39753,cluster36424,cluster32548,cluster37436,cluster21289,cluster3776,cluster29733,cluster36880,cluster39308,cluster39734,cluster39326,cluster25829,cluster38437,cluster32541,cluster35935,cluster36043,cluster29460,cluster37550,cluster22837,cluster37700,cluster26053,cluster36089,cluster36580,cluster325…
Metabolism	Metabolism of terpenoids and polyketides	Diterpenoid biosynthesis	ko00904	13	88	0.343276	0.845418	cluster28206,cluster36544,cluster24276,cluster37255,cluster28872,cluster36053,cluster27329,cluster36735,cluster38944,cluster37241,cluster35916,cluster38738,cluster39261
Metabolism	Carbohydrate metabolism	Galactose metabolism	ko00052	22	155	0.347342	0.845418	cluster38360,cluster38413,cluster38087,cluster32289,cluster30283,cluster32496,cluster32502,cluster37329,cluster24631,cluster38860,cluster36687,cluster38791,cluster24219,cluster29616,cluster31714,cluster37509,cluster27219,cluster39706,cluster35539,cluster34334,cluster23245,cluster38764
Genetic Information Processing	Folding, sorting and degradation	Protein processing in endoplasmic reticulum	ko04141	117	878	0.361584	0.863785	cluster36630,cluster36943,cluster32561,cluster36393,cluster21107,cluster36910,cluster35493,cluster36001,cluster24355,cluster30583,cluster37815,cluster39281,cluster24772,cluster30150,cluster24237,cluster24808,cluster36764,cluster3834,cluster34073,cluster34600,cluster26962,cluster29054,cluster22290,cluster27144,cluster28776,cluster37844,cluster29753,cluster37251,cluster32378,cluster20056,cluster362…
Metabolism	Amino acid metabolism	Cysteine and methionine metabolism	ko00270	47	347	0.379835	0.866571	cluster37778,cluster35589,cluster35504,cluster23320,cluster22353,cluster30403,cluster38892,cluster37097,cluster25457,cluster22272,cluster39075,cluster36660,cluster38216,cluster32261,cluster27342,cluster36026,cluster36681,cluster30045,cluster27297,cluster37943,cluster38980,cluster37506,cluster43190,cluster37394,cluster39312,cluster36117,cluster23391,cluster29942,cluster30058,cluster32390,cluster39…
Metabolism	Carbohydrate metabolism	Glyoxylate and dicarboxylate metabolism	ko00630	39	287	0.386366	0.866571	cluster37778,cluster37695,cluster29269,cluster37884,cluster29830,cluster38892,cluster27318,cluster29887,cluster32322,cluster43712,cluster34418,cluster37436,cluster36026,cluster30194,cluster36902,cluster35581,cluster29560,cluster28781,cluster28823,cluster21960,cluster32390,cluster29211,cluster29460,cluster344,cluster22837,cluster37769,cluster36380,cluster36419,cluster36315,cluster43786,cluster2897…
Genetic Information Processing	Folding, sorting and degradation	SNARE interactions in vesicular transport	ko04130	22	159	0.394499	0.866571	cluster43329,cluster19253,cluster39526,cluster36689,cluster38969,cluster43522,cluster29042,cluster23158,cluster29056,cluster35498,cluster30293,cluster25307,cluster32557,cluster36040,cluster29310,cluster24248,cluster39806,cluster39715,cluster36270,cluster27126,cluster28955,cluster29544
Metabolism	Carbohydrate metabolism	Pentose and glucuronate interconversions	ko00040	38	281	0.400627	0.866571	cluster25100,cluster38186,cluster38267,cluster30081,cluster36371,cluster39670,cluster36262,cluster39909,cluster38322,cluster37202,cluster29346,cluster43893,cluster34411,cluster37434,cluster37285,cluster39940,cluster24273,cluster37302,cluster38749,cluster35948,cluster32299,cluster38574,cluster31724,cluster25256,cluster29906,cluster42464,cluster37802,cluster26012,cluster32487,cluster21835,cluster29…
Metabolism	Carbohydrate metabolism	Citrate cycle (TCA cycle)	ko00020	33	243	0.401024	0.866571	cluster37778,cluster37884,cluster38892,cluster37835,cluster27337,cluster43651,cluster20120,cluster36026,cluster30194,cluster37005,cluster21289,cluster26936,cluster39893,cluster36902,cluster37307,cluster36800,cluster32490,cluster29211,cluster32390,cluster38320,cluster37769,cluster37840,cluster39374,cluster36380,cluster32279,cluster37157,cluster36375,cluster36923,cluster37771,cluster36569,cluster36…
Metabolism	Biosynthesis of other secondary metabolites	Flavone and flavonol biosynthesis	ko00944	7	47	0.403056	0.866571	cluster26675,cluster38516,cluster42496,cluster27226,cluster39233,cluster39478,cluster44442
Environmental Information Processing	Membrane transport	ABC transporters	ko02010	19	138	0.415605	0.878901	cluster43983,cluster28269,cluster34494,cluster39768,cluster26027,cluster36229,cluster25724,cluster29215,cluster24245,cluster36625,cluster37975,cluster14483,cluster32159,cluster39437,cluster39783,cluster22926,cluster29605,cluster24134,cluster38511
Genetic Information Processing	Translation	mRNA surveillance pathway	ko03015	56	423	0.435355	0.889235	cluster38175,cluster38328,cluster28917,cluster39203,cluster36192,cluster38012,cluster32377,cluster37668,cluster36217,cluster35578,cluster3136,cluster39195,cluster36561,cluster29577,cluster23065,cluster24321,cluster37709,cluster38916,cluster43051,cluster37156,cluster25890,cluster38378,cluster30694,cluster32291,cluster32444,cluster39068,cluster36526,cluster38220,cluster44479,cluster42561,cluster393…
Genetic Information Processing	Folding, sorting and degradation	Ubiquitin mediated proteolysis	ko04120	61	462	0.439466	0.889235	cluster34121,cluster27889,cluster36310,cluster24778,cluster32399,cluster32577,cluster36111,cluster29172,cluster29037,cluster39387,cluster35493,cluster37813,cluster29511,cluster44365,cluster43026,cluster42479,cluster43937,cluster36973,cluster38227,cluster32316,cluster29653,cluster37308,cluster21513,cluster34600,cluster26962,cluster25650,cluster29537,cluster39917,cluster32566,cluster37354,cluster37…
Genetic Information Processing	Replication and repair	Nucleotide excision repair	ko03420	49	371	0.449387	0.889235	cluster25596,cluster25873,cluster24778,cluster28842,cluster29828,cluster37813,cluster23604,cluster38913,cluster27314,cluster29546,cluster38130,cluster36436,cluster24277,cluster34094,cluster39327,cluster24232,cluster37395,cluster38940,cluster36273,cluster42805,cluster31910,cluster37410,cluster23023,cluster29323,cluster44013,cluster36074,cluster36549,cluster29353,cluster37903,cluster35533,cluster32…
Genetic Information Processing	Replication and repair	DNA replication	ko03030	42	318	0.456715	0.889235	cluster37119,cluster39968,cluster20913,cluster32610,cluster29828,cluster23604,cluster38913,cluster38130,cluster36042,cluster24277,cluster34094,cluster37565,cluster28221,cluster37395,cluster38940,cluster36273,cluster42805,cluster31910,cluster37410,cluster32591,cluster23023,cluster29323,cluster30063,cluster44013,cluster29353,cluster37903,cluster38434,cluster35533,cluster28347,cluster39801,cluster37…
Metabolism	Nucleotide metabolism	Pyrimidine metabolism	ko00240	50	380	0.459682	0.889235	cluster38305,cluster37039,cluster39211,cluster27213,cluster37316,cluster39634,cluster38459,cluster39968,cluster38466,cluster25404,cluster29604,cluster36228,cluster29260,cluster25964,cluster38130,cluster29488,cluster39911,cluster37185,cluster36694,cluster24277,cluster37233,cluster28350,cluster32298,cluster36397,cluster38940,cluster36309,cluster42805,cluster37521,cluster32591,cluster3442,cluster369…
Genetic Information Processing	Translation	Ribosome	ko03010	127	975	0.461851	0.889235	cluster39172,cluster37929,cluster34518,cluster38546,cluster39276,cluster38229,cluster37600,cluster35918,cluster26283,cluster37404,cluster27190,cluster37144,cluster26926,cluster26123,cluster34070,cluster34109,cluster43822,cluster20281,cluster37914,cluster29266,cluster45052,cluster32366,cluster38886,cluster43124,cluster37125,cluster36209,cluster39019,cluster35963,cluster32547,cluster37933,cluster22…
Metabolism	Metabolism of cofactors and vitamins	Folate biosynthesis	ko00790	11	82	0.492207	0.926102	cluster29072,cluster30217,cluster27201,cluster39657,cluster35499,cluster19039,cluster45030,cluster37787,cluster29951,cluster37556,cluster28549
Genetic Information Processing	Folding, sorting and degradation	Sulfur relay system	ko04122	4	28	0.495357	0.926102	cluster37029,cluster37787,cluster37506,cluster39460
Genetic Information Processing	Translation	Ribosome biogenesis in eukaryotes	ko03008	57	443	0.526146	0.956888	cluster39247,cluster38312,cluster37264,cluster39959,cluster37498,cluster23143,cluster23069,cluster26120,cluster35522,cluster44636,cluster42915,cluster38567,cluster38452,cluster36233,cluster35567,cluster38251,cluster38308,cluster34642,cluster45111,cluster36721,cluster34323,cluster43353,cluster37383,cluster28855,cluster39181,cluster25098,cluster36179,cluster24301,cluster36047,cluster36686,cluster27…
Metabolism	Amino acid metabolism	Lysine degradation	ko00310	17	131	0.526659	0.956888	cluster32537,cluster38320,cluster38031,cluster43374,cluster31967,cluster27337,cluster43566,cluster32548,cluster43459,cluster35532,cluster35581,cluster38140,cluster38559,cluster44517,cluster36230,cluster36800,cluster37215
Metabolism	Lipid metabolism	Synthesis and degradation of ketone bodies	ko00072	4	30	0.551983	0.981367	cluster35581,cluster43459,cluster43807,cluster44634
Metabolism	Lipid metabolism	Arachidonic acid metabolism	ko00590	11	86	0.55882	0.981367	cluster39055,cluster36015,cluster25662,cluster25372,cluster25572,cluster36484,cluster29316,cluster20914,cluster28910,cluster29118,cluster37517
Genetic Information Processing	Replication and repair	Homologous recombination	ko03440	45	354	0.562955	0.981367	cluster36175,cluster36451,cluster43964,cluster29828,cluster39228,cluster29009,cluster29761,cluster29764,cluster23604,cluster36373,cluster38913,cluster43305,cluster24334,cluster36423,cluster24277,cluster34094,cluster37395,cluster38940,cluster36273,cluster31910,cluster31787,cluster27993,cluster23023,cluster29323,cluster25407,cluster29353,cluster37903,cluster33978,cluster39365,cluster35533,cluster30…
Metabolism	Biosynthesis of other secondary metabolites	Isoflavonoid biosynthesis	ko00943	3	23	0.583784	0.990692	cluster39047,cluster39037,cluster29884
Metabolism	Amino acid metabolism	Histidine metabolism	ko00340	13	106	0.619275	0.990692	cluster29434,cluster36652,cluster38103,cluster36218,cluster38031,cluster31835,cluster39001,cluster44517,cluster36997,cluster39105,cluster17913,cluster22342,cluster32473
Metabolism	Metabolism of terpenoids and polyketides	Monoterpenoid biosynthesis	ko00902	6	50	0.637457	0.990692	cluster25978,cluster39808,cluster29313,cluster28914,cluster34995,cluster42923
Metabolism	Metabolism of terpenoids and polyketides	Terpenoid backbone biosynthesis	ko00900	26	214	0.656678	0.990692	cluster29131,cluster26482,cluster44347,cluster38519,cluster38978,cluster26500,cluster42406,cluster22807,cluster32350,cluster37208,cluster42997,cluster37236,cluster37189,cluster43459,cluster38345,cluster37117,cluster43807,cluster37545,cluster35516,cluster28952,cluster42620,cluster44634,cluster31793,cluster35581,cluster37131,cluster38689
Metabolism	Lipid metabolism	Glycerolipid metabolism	ko00561	26	215	0.666163	0.990692	cluster37101,cluster17303,cluster36425,cluster38971,cluster39058,cluster38031,cluster24308,cluster33912,cluster36469,cluster43162,cluster29182,cluster42819,cluster36245,cluster43355,cluster37368,cluster35926,cluster38630,cluster37045,cluster30080,cluster24359,cluster32416,cluster36141,cluster44517,cluster23245,cluster21922,cluster37517
Metabolism	Lipid metabolism	Linoleic acid metabolism	ko00591	7	60	0.668523	0.990692	cluster38554,cluster35488,cluster36513,cluster28910,cluster37337,cluster38555,cluster37517
Metabolism	Lipid metabolism	Fatty acid biosynthesis	ko00061	20	168	0.682099	0.990692	cluster36628,cluster32541,cluster27311,cluster35992,cluster28364,cluster36043,cluster37550,cluster25630,cluster29058,cluster24648,cluster38769,cluster27295,cluster32372,cluster38259,cluster28053,cluster30453,cluster29242,cluster38561,cluster35990,cluster30101
Metabolism	Lipid metabolism	Glycerophospholipid metabolism	ko00564	51	419	0.690844	0.990692	cluster22794,cluster42557,cluster43326,cluster27155,cluster38751,cluster29778,cluster23286,cluster43054,cluster31725,cluster38442,cluster38722,cluster44524,cluster21132,cluster42819,cluster16578,cluster36832,cluster29562,cluster37645,cluster38630,cluster35492,cluster39314,cluster35933,cluster27915,cluster30224,cluster38758,cluster28910,cluster37517,cluster36575,cluster37050,cluster17303,cluster39…
Genetic Information Processing	Replication and repair	Mismatch repair	ko03430	27	226	0.692764	0.990692	cluster37008,cluster35533,cluster28347,cluster29828,cluster23604,cluster38913,cluster32569,cluster26446,cluster24277,cluster36991,cluster34094,cluster29062,cluster43608,cluster19215,cluster37395,cluster38940,cluster36273,cluster31910,cluster38728,cluster43013,cluster37410,cluster23023,cluster29323,cluster37141,cluster44013,cluster29353,cluster37903
Metabolism	Carbohydrate metabolism	Propanoate metabolism	ko00640	14	120	0.695226	0.990692	cluster36628,cluster43459,cluster35560,cluster36187,cluster35581,cluster21271,cluster36131,cluster36569,cluster37564,cluster39752,cluster38216,cluster35065,cluster38990,cluster30101
Cellular Processes	Transport and catabolism	Endocytosis	ko04144	86	701	0.705223	0.990692	cluster24906,cluster34134,cluster26139,cluster30628,cluster37023,cluster36001,cluster24355,cluster39092,cluster37670,cluster24772,cluster30150,cluster24237,cluster26964,cluster38908,cluster24808,cluster36662,cluster34073,cluster35492,cluster43404,cluster32510,cluster32428,cluster43534,cluster32614,cluster34390,cluster29838,cluster43719,cluster29753,cluster38600,cluster32462,cluster35535,cluster37…
Genetic Information Processing	Translation	RNA transport	ko03013	90	733	0.705945	0.990692	cluster38328,cluster37085,cluster39203,cluster38012,cluster41991,cluster35575,cluster37668,cluster36217,cluster43430,cluster39419,cluster38010,cluster35559,cluster30247,cluster24909,cluster29054,cluster36602,cluster37365,cluster36255,cluster29309,cluster36767,cluster25098,cluster42450,cluster43649,cluster23281,cluster38220,cluster28945,cluster36888,cluster22779,cluster32271,cluster32484,cluster39…
Genetic Information Processing	Folding, sorting and degradation	Protein export	ko03060	18	154	0.706773	0.990692	cluster25915,cluster37844,cluster22345,cluster28775,cluster32514,cluster43798,cluster26462,cluster36573,cluster37815,cluster38168,cluster37964,cluster34215,cluster24991,cluster39910,cluster24810,cluster38938,cluster32597,cluster43377
Metabolism	Amino acid metabolism	Tryptophan metabolism	ko00380	21	179	0.710409	0.990692	cluster29269,cluster29434,cluster38718,cluster29460,cluster22837,cluster38320,cluster38031,cluster44641,cluster36231,cluster27337,cluster43350,cluster43459,cluster28885,cluster29077,cluster30103,cluster35581,cluster44517,cluster36997,cluster37666,cluster32565,cluster36800
Metabolism	Metabolism of cofactors and vitamins	Lipoic acid metabolism	ko00785	2	19	0.722919	0.990692	cluster36303,cluster29338
Metabolism	Glycan biosynthesis and metabolism	Other glycan degradation	ko00511	10	91	0.750694	0.990692	cluster38022,cluster36581,cluster27156,cluster32543,cluster35960,cluster29543,cluster38217,cluster43704,cluster25226,cluster36563
Metabolism	Metabolism of other amino acids	Phosphonate and phosphinate metabolism	ko00440	2	21	0.77342	0.990692	cluster37502,cluster39244
Genetic Information Processing	Folding, sorting and degradation	RNA degradation	ko03018	62	524	0.783584	0.990692	cluster38175,cluster36291,cluster38412,cluster35517,cluster27296,cluster38353,cluster29536,cluster36178,cluster38012,cluster30032,cluster35917,cluster27294,cluster37899,cluster35576,cluster27227,cluster36687,cluster29681,cluster39927,cluster39706,cluster35539,cluster30007,cluster25375,cluster25629,cluster27264,cluster29799,cluster35949,cluster38360,cluster39069,cluster39232,cluster29602,cluster39…
Genetic Information Processing	Translation	Aminoacyl-tRNA biosynthesis	ko00970	31	271	0.787067	0.990692	cluster27994,cluster29052,cluster38230,cluster30074,cluster27304,cluster30249,cluster37689,cluster30141,cluster37736,cluster25888,cluster38576,cluster27261,cluster25973,cluster35001,cluster37350,cluster15270,cluster36287,cluster34636,cluster29258,cluster29742,cluster36269,cluster30079,cluster44375,cluster28939,cluster38677,cluster32367,cluster19173,cluster43472,cluster34166,cluster22619,cluster34…
Metabolism	Metabolism of terpenoids and polyketides	Brassinosteroid biosynthesis	ko00905	11	104	0.799674	0.990692	cluster38618,cluster32595,cluster36031,cluster37159,cluster29864,cluster38616,cluster27244,cluster32526,cluster37167,cluster36576,cluster38455
Metabolism	Metabolism of cofactors and vitamins	Riboflavin metabolism	ko00740	5	51	0.803458	0.990692	cluster32398,cluster43242,cluster43635,cluster32307,cluster27095
Metabolism	Nucleotide metabolism	Purine metabolism	ko00230	69	587	0.811391	0.990692	cluster38305,cluster37316,cluster39968,cluster35586,cluster29732,cluster38466,cluster25404,cluster24333,cluster26359,cluster25964,cluster39911,cluster36694,cluster37233,cluster36562,cluster36397,cluster29638,cluster38940,cluster42805,cluster36309,cluster38190,cluster37521,cluster29866,cluster29298,cluster38434,cluster43579,cluster43015,cluster20935,cluster36334,cluster37067,cluster39801,cluster39…
Metabolism	Lipid metabolism	Ether lipid metabolism	ko00565	16	151	0.831922	0.990692	cluster22794,cluster38751,cluster29778,cluster39058,cluster31725,cluster36418,cluster38722,cluster24958,cluster16578,cluster36832,cluster30582,cluster39314,cluster35492,cluster35933,cluster28910,cluster37517
Metabolism	Carbohydrate metabolism	C5-Branched dibasic acid metabolism	ko00660	2	24	0.834045	0.990692	cluster39158,cluster39546
Metabolism	Glycan biosynthesis and metabolism	Glycosphingolipid biosynthesis - ganglio series	ko00604	2	24	0.834045	0.990692	cluster36581,cluster25226
Metabolism	Amino acid metabolism	Valine, leucine and isoleucine biosynthesis	ko00290	9	91	0.844584	0.990692	cluster29428,cluster24242,cluster38401,cluster29415,cluster27170,cluster43190,cluster42673,cluster39546,cluster39158
Genetic Information Processing	Replication and repair	Non-homologous end-joining	ko03450	3	35	0.84652	0.990692	cluster20913,cluster32443,cluster32608
Metabolism	Biosynthesis of other secondary metabolites	Indole alkaloid biosynthesis	ko00901	2	25	0.850739	0.990692	cluster36997,cluster29434
Cellular Processes	Transport and catabolism	Autophagy - other eukaryotes	ko04136	19	181	0.859502	0.990692	cluster27272,cluster27230,cluster29276,cluster35487,cluster38357,cluster25558,cluster38176,cluster37918,cluster37087,cluster23548,cluster32358,cluster38556,cluster27260,cluster42314,cluster32387,cluster39792,cluster35928,cluster38959,cluster38811
Metabolism	Glycan biosynthesis and metabolism	Glycosphingolipid biosynthesis - globo and isoglobo series	ko00603	3	36	0.859943	0.990692	cluster36581,cluster23245,cluster25226
Metabolism	Lipid metabolism	Sphingolipid metabolism	ko00600	9	93	0.861913	0.990692	cluster38022,cluster29393,cluster32543,cluster32474,cluster23245,cluster43704,cluster44651,cluster29445,cluster29885
Metabolism	Lipid metabolism	Cutin, suberine and wax biosynthesis	ko00073	7	76	0.873922	0.990692	cluster25829,cluster35935,cluster38315,cluster39443,cluster36089,cluster32505,cluster29463
Cellular Processes	Transport and catabolism	Phagosome	ko04145	35	323	0.884388	0.990692	cluster30337,cluster43731,cluster28378,cluster30628,cluster38283,cluster37670,cluster38556,cluster35591,cluster42292,cluster37768,cluster36918,cluster37026,cluster36261,cluster27153,cluster37844,cluster27151,cluster37242,cluster37592,cluster36689,cluster36194,cluster26096,cluster27206,cluster43642,cluster32617,cluster43183,cluster41317,cluster37964,cluster38788,cluster43812,cluster39776,cluster37…
Genetic Information Processing	Transcription	RNA polymerase	ko03020	15	152	0.894895	0.990692	cluster38305,cluster36679,cluster37233,cluster36397,cluster38370,cluster38466,cluster37521,cluster36758,cluster25404,cluster36228,cluster25964,cluster29260,cluster39911,cluster29488,cluster43122
Metabolism	Amino acid metabolism	Valine, leucine and isoleucine degradation	ko00280	20	198	0.902968	0.990692	cluster24351,cluster37048,cluster38031,cluster30117,cluster21271,cluster36131,cluster39752,cluster37564,cluster35065,cluster38990,cluster43459,cluster29932,cluster43807,cluster44634,cluster35560,cluster35581,cluster44517,cluster27170,cluster36569,cluster43190
Metabolism	Biosynthesis of other secondary metabolites	Monobactam biosynthesis	ko00261	2	29	0.903239	0.990692	cluster36014,cluster42386
Metabolism	Glycan biosynthesis and metabolism	Glycosaminoglycan degradation	ko00531	4	51	0.908735	0.990692	cluster36581,cluster28770,cluster25226,cluster37267
Metabolism	Lipid metabolism	Steroid biosynthesis	ko00100	16	164	0.910039	0.990692	cluster29494,cluster32486,cluster38000,cluster44397,cluster36867,cluster32583,cluster42783,cluster36606,cluster38580,cluster29111,cluster10711,cluster39277,cluster39141,cluster28231,cluster32615,cluster37517
Metabolism	Biosynthesis of other secondary metabolites	Betalain biosynthesis	ko00965	2	30	0.913357	0.990692	cluster36997,cluster29434
Metabolism	Metabolism of cofactors and vitamins	Pantothenate and CoA biosynthesis	ko00770	7	82	0.916946	0.990692	cluster37254,cluster37245,cluster37275,cluster27170,cluster43190,cluster3442,cluster38587
Metabolism	Lipid metabolism	alpha-Linolenic acid metabolism	ko00592	31	298	0.918117	0.990692	cluster29217,cluster35488,cluster28912,cluster37317,cluster36456,cluster22689,cluster38033,cluster34978,cluster21132,cluster38464,cluster29932,cluster37373,cluster25846,cluster37985,cluster37645,cluster38774,cluster36384,cluster37228,cluster36903,cluster35981,cluster27344,cluster29658,cluster35896,cluster26491,cluster38682,cluster24215,cluster24223,cluster28910,cluster30180,cluster36180,cluster37…
Metabolism	Energy metabolism	Nitrogen metabolism	ko00910	10	111	0.919341	0.990692	cluster36525,cluster43961,cluster35025,cluster41910,cluster25714,cluster32506,cluster28202,cluster39991,cluster38665,cluster29459
Metabolism	Amino acid metabolism	Arginine and proline metabolism	ko00330	21	211	0.91999	0.990692	cluster44515,cluster32603,cluster30044,cluster22674,cluster32259,cluster38031,cluster38078,cluster38472,cluster35927,cluster27157,cluster28885,cluster32573,cluster38980,cluster28072,cluster43580,cluster44517,cluster38313,cluster28000,cluster32565,cluster29025,cluster26218
Metabolism	Overview	Fatty acid metabolism	ko01212	33	323	0.939632	0.990692	cluster36628,cluster27311,cluster28364,cluster37122,cluster28912,cluster36131,cluster37121,cluster36895,cluster35581,cluster35981,cluster38372,cluster32334,cluster32541,cluster35992,cluster36043,cluster27290,cluster37550,cluster24648,cluster34978,cluster37564,cluster29932,cluster43459,cluster27295,cluster32372,cluster28053,cluster38259,cluster30453,cluster29658,cluster38561,cluster29242,cluster35…
Metabolism	Lipid metabolism	Biosynthesis of unsaturated fatty acids	ko01040	12	138	0.951528	0.990692	cluster32334,cluster29932,cluster35992,cluster27290,cluster37122,cluster24648,cluster38561,cluster29242,cluster38372,cluster37121,cluster36895,cluster43970
Metabolism	Glycan biosynthesis and metabolism	Glycosylphosphatidylinositol(GPI)-anchor biosynthesis	ko00563	5	70	0.95658	0.990692	cluster35925,cluster27187,cluster27938,cluster29022,cluster39119
Metabolism	Amino acid metabolism	Lysine biosynthesis	ko00300	2	37	0.960756	0.990692	cluster22339,cluster30664
Metabolism	Glycan biosynthesis and metabolism	N-Glycan biosynthesis	ko00510	14	161	0.962184	0.990692	cluster38435,cluster24665,cluster39635,cluster37251,cluster29335,cluster23324,cluster28755,cluster32522,cluster27248,cluster39555,cluster32576,cluster28829,cluster32357,cluster29504
Metabolism	Overview	2-Oxocarboxylic acid metabolism	ko01210	21	227	0.963858	0.990692	cluster32410,cluster32490,cluster29211,cluster37884,cluster44641,cluster36380,cluster43651,cluster42673,cluster39158,cluster39546,cluster30194,cluster21289,cluster36923,cluster38980,cluster36902,cluster27170,cluster36320,cluster43190,cluster39550,cluster30630,cluster36386
Metabolism	Metabolism of cofactors and vitamins	Thiamine metabolism	ko00730	11	138	0.974475	0.990692	cluster30645,cluster22359,cluster37545,cluster42620,cluster38348,cluster21564,cluster37029,cluster37131,cluster35595,cluster37067,cluster29866
Metabolism	Biosynthesis of other secondary metabolites	Glucosinolate biosynthesis	ko00966	1	27	0.975906	0.990692	cluster44641
Genetic Information Processing	Replication and repair	Base excision repair	ko03410	10	130	0.977833	0.990692	cluster28869,cluster24277,cluster20913,cluster32370,cluster38940,cluster38728,cluster42805,cluster38404,cluster42269,cluster38130
Metabolism	Energy metabolism	Photosynthesis - antenna proteins	ko00196	4	67	0.979322	0.990692	cluster36344,cluster37296,cluster25104,cluster42911
Metabolism	Metabolism of cofactors and vitamins	Biotin metabolism	ko00780	4	69	0.983012	0.990692	cluster24648,cluster27295,cluster29242,cluster38561
Metabolism	Metabolism of cofactors and vitamins	Nicotinate and nicotinamide metabolism	ko00760	4	77	0.99241	0.99241	cluster36309,cluster36680,cluster32619,cluster36773

## Sheet: Low-altitude
Pathway Hierarchy1	Pathway Hierarchy2	KEGG Pathway	Pathway ID	Gene Number	Background number	P-Value	Q-Value	Gene IDs
Environmental Information Processing	Membrane transport	ABC transporters	ko02010	20	138	0.00227262	0.200905	cluster35665,cluster41709,cluster34800,cluster40432,cluster40797,cluster32886,cluster19999,cluster42192,cluster40681,cluster40577,cluster35330,cluster41182,cluster40321,cluster35982,cluster45606,cluster40049,cluster44856,cluster33429,cluster41720,cluster31138
Metabolism	Metabolism of terpenoids and polyketides	Sesquiterpenoid and triterpenoid biosynthesis	ko00909	18	126	0.0042793	0.200905	cluster35355,cluster41731,cluster33038,cluster21452,cluster39442,cluster41740,cluster3005,cluster33049,cluster40320,cluster25193,cluster24852,cluster41693,cluster23996,cluster33045,cluster35353,cluster28712,cluster35211,cluster22527
Organismal Systems	Environmental adaptation	Plant-pathogen interaction	ko04626	63	623	0.00470872	0.200905	cluster27745,cluster31081,cluster36195,cluster45599,cluster28598,cluster28667,cluster27436,cluster33308,cluster30827,cluster34910,cluster27470,cluster24570,cluster25197,cluster40144,cluster40213,cluster22475,cluster33060,cluster40181,cluster45594,cluster19131,cluster45384,cluster30780,cluster40551,cluster41202,cluster41440,cluster40565,cluster24390,cluster27699,cluster34291,cluster40563,cluster41…
Metabolism	Biosynthesis of other secondary metabolites	Glucosinolate biosynthesis	ko00966	6	27	0.0113016	0.361651	cluster17250,cluster4411,cluster32814,cluster21102,cluster27830,cluster35620
Genetic Information Processing	Translation	RNA transport	ko03013	68	733	0.0216672	0.55468	cluster33102,cluster32629,cluster40128,cluster35695,cluster44268,cluster44781,cluster40972,cluster40462,cluster20983,cluster30937,cluster24366,cluster45292,cluster33354,cluster30875,cluster35672,cluster28399,cluster40027,cluster32835,cluster40484,cluster34864,cluster32943,cluster41562,cluster32718,cluster34814,cluster25018,cluster30443,cluster35234,cluster40619,cluster35700,cluster32851,cluster33…
Metabolism	Metabolism of terpenoids and polyketides	Terpenoid backbone biosynthesis	ko00900	22	214	0.0614152	0.824479	cluster34268,cluster33704,cluster44191,cluster32221,cluster42137,cluster34749,cluster27543,cluster40203,cluster41626,cluster34954,cluster25212,cluster24376,cluster29285,cluster40050,cluster35326,cluster33011,cluster33771,cluster24399,cluster34956,cluster41156,cluster32877,cluster27526
Metabolism	Carbohydrate metabolism	Ascorbate and aldarate metabolism	ko00053	17	159	0.068863	0.824479	cluster32861,cluster33314,cluster28734,cluster32811,cluster33312,cluster30765,cluster32641,cluster41384,cluster40601,cluster45214,cluster40023,cluster32870,cluster24023,cluster40073,cluster25207,cluster34784,cluster40834
Metabolism	Carbohydrate metabolism	Glycolysis / Gluconeogenesis	ko00010	41	446	0.0692553	0.824479	cluster32678,cluster33387,cluster33058,cluster32639,cluster40601,cluster34270,cluster33122,cluster40654,cluster31026,cluster33365,cluster45552,cluster38440,cluster44957,cluster40281,cluster40709,cluster28415,cluster32947,cluster28634,cluster40242,cluster32811,cluster40031,cluster40344,cluster30823,cluster33754,cluster23935,cluster40098,cluster34852,cluster32813,cluster35420,cluster40080,cluster41…
Metabolism	Amino acid metabolism	Arginine biosynthesis	ko00220	9	72	0.0749455	0.824479	cluster40714,cluster32868,cluster33349,cluster40167,cluster41591,cluster33668,cluster33140,cluster40537,cluster32894
Metabolism	Energy metabolism	Carbon fixation in photosynthetic organisms	ko00710	20	199	0.0857152	0.824479	cluster40709,cluster30942,cluster28415,cluster41105,cluster32678,cluster40031,cluster40329,cluster27358,cluster40400,cluster33754,cluster34852,cluster32849,cluster34270,cluster32933,cluster33021,cluster32930,cluster40654,cluster33214,cluster33365,cluster32946
Environmental Information Processing	Signal transduction	Plant hormone signal transduction	ko04075	64	748	0.0935534	0.824479	cluster41518,cluster41213,cluster34950,cluster40159,cluster40144,cluster41713,cluster41241,cluster35669,cluster42048,cluster31264,cluster24580,cluster30912,cluster38213,cluster35117,cluster28571,cluster40083,cluster33468,cluster40679,cluster40651,cluster42049,cluster41135,cluster44726,cluster35668,cluster32984,cluster33469,cluster19911,cluster44859,cluster32809,cluster40051,cluster40004,cluster24…
Genetic Information Processing	Replication and repair	Mismatch repair	ko03430	22	226	0.0965764	0.824479	cluster44867,cluster34851,cluster40394,cluster40950,cluster27689,cluster41459,cluster35190,cluster17197,cluster45597,cluster35259,cluster30327,cluster27597,cluster22899,cluster32828,cluster27112,cluster41145,cluster27447,cluster32902,cluster32812,cluster41821,cluster32910,cluster24567
Metabolism	Amino acid metabolism	Tryptophan metabolism	ko00380	18	179	0.098517	0.824479	cluster4411,cluster32852,cluster32811,cluster32814,cluster35650,cluster33413,cluster41888,cluster40601,cluster41421,cluster22428,cluster45050,cluster32853,cluster40532,cluster33412,cluster35620,cluster34784,cluster28432,cluster32693
Metabolism	Lipid metabolism	Glycerolipid metabolism	ko00561	21	215	0.0999138	0.824479	cluster27626,cluster30284,cluster35265,cluster41290,cluster32811,cluster40873,cluster41649,cluster27519,cluster40601,cluster35121,cluster41508,cluster34697,cluster32899,cluster35694,cluster29174,cluster34784,cluster21219,cluster40384,cluster32692,cluster33216,cluster40013
Metabolism	Glycan biosynthesis and metabolism	Mannose type O-glycan biosyntheis	ko00515	4	25	0.102824	0.824479	cluster29845,cluster40489,cluster30863,cluster41036
Metabolism	Metabolism of terpenoids and polyketides	Zeatin biosynthesis	ko00908	8	66	0.10306	0.824479	cluster21092,cluster24575,cluster40008,cluster44756,cluster32715,cluster32716,cluster44920,cluster29908
Genetic Information Processing	Replication and repair	DNA replication	ko03030	29	318	0.11889	0.879248	cluster44867,cluster32694,cluster40394,cluster40950,cluster27689,cluster33220,cluster41459,cluster32775,cluster35190,cluster41581,cluster17197,cluster45597,cluster35259,cluster30327,cluster27597,cluster22899,cluster32828,cluster40468,cluster40465,cluster41145,cluster27112,cluster32923,cluster27447,cluster40378,cluster32902,cluster32812,cluster32910,cluster24567,cluster23959
Metabolism	Carbohydrate metabolism	Butanoate metabolism	ko00650	10	92	0.128435	0.879248	cluster33740,cluster45432,cluster30886,cluster35371,cluster32913,cluster35650,cluster45431,cluster41761,cluster27469,cluster41939
Metabolism	Metabolism of other amino acids	beta-Alanine metabolism	ko00410	12	117	0.140338	0.879248	cluster27723,cluster41265,cluster40601,cluster33561,cluster41021,cluster44820,cluster32811,cluster45388,cluster35650,cluster40183,cluster34784,cluster40006
Genetic Information Processing	Folding, sorting and degradation	Sulfur relay system	ko04122	4	28	0.140829	0.879248	cluster40990,cluster35311,cluster35152,cluster24855
Metabolism	Overview	2-Oxocarboxylic acid metabolism	ko01210	21	227	0.148337	0.879248	cluster17250,cluster41552,cluster4411,cluster40167,cluster32814,cluster45573,cluster40275,cluster40714,cluster32954,cluster30886,cluster21102,cluster35371,cluster33668,cluster40516,cluster33140,cluster40537,cluster27830,cluster35620,cluster32894,cluster34920,cluster41389
Metabolism	Metabolism of terpenoids and polyketides	Monoterpenoid biosynthesis	ko00902	6	50	0.151121	0.879248	cluster33327,cluster33485,cluster40301,cluster33486,cluster33326,cluster19950
Metabolism	Biosynthesis of other secondary metabolites	Betalain biosynthesis	ko00965	4	30	0.168805	0.900498	cluster44884,cluster22428,cluster40884,cluster32693
Metabolism	Metabolism of cofactors and vitamins	Ubiquinone and other terpenoid-quinone biosynthesis	ko00130	17	182	0.168843	0.900498	cluster32901,cluster41903,cluster31412,cluster33524,cluster27546,cluster35616,cluster33322,cluster45424,cluster42015,cluster27642,cluster37485,cluster28404,cluster33448,cluster27390,cluster33616,cluster33353,cluster45506
Metabolism	Metabolism of other amino acids	Glutathione metabolism	ko00480	35	410	0.176721	0.904813	cluster44137,cluster40594,cluster32662,cluster40979,cluster33232,cluster41589,cluster32687,cluster35433,cluster32867,cluster33561,cluster35401,cluster35675,cluster45615,cluster27610,cluster40472,cluster40073,cluster32637,cluster44120,cluster24083,cluster32861,cluster28740,cluster42119,cluster40490,cluster28734,cluster33234,cluster33231,cluster40981,cluster45215,cluster26773,cluster32815,cluster24…
Metabolism	Overview	Biosynthesis of amino acids	ko01230	70	867	0.1849	0.910276	cluster40796,cluster35685,cluster40336,cluster33722,cluster44949,cluster32954,cluster40654,cluster28714,cluster33140,cluster33365,cluster40677,cluster40834,cluster33388,cluster40167,cluster32926,cluster33187,cluster40870,cluster27782,cluster27735,cluster30823,cluster33754,cluster32839,cluster34852,cluster45381,cluster44952,cluster41653,cluster40275,cluster30886,cluster32921,cluster33214,cluster40…
Genetic Information Processing	Transcription	RNA polymerase	ko03020	14	152	0.211612	0.930379	cluster32925,cluster41062,cluster40055,cluster44142,cluster45428,cluster33791,cluster32856,cluster41025,cluster40082,cluster32219,cluster40335,cluster35689,cluster3898,cluster40404
Genetic Information Processing	Folding, sorting and degradation	Protein processing in endoplasmic reticulum	ko04141	70	878	0.214904	0.930379	cluster40268,cluster27471,cluster32864,cluster41704,cluster33550,cluster30107,cluster28650,cluster41620,cluster32797,cluster32679,cluster32836,cluster41708,cluster33748,cluster41246,cluster44744,cluster33614,cluster41715,cluster33271,cluster24492,cluster33183,cluster32850,cluster31513,cluster43612,cluster42087,cluster33305,cluster36706,cluster33238,cluster41707,cluster33669,cluster44851,cluster32…
Metabolism	Carbohydrate metabolism	Pyruvate metabolism	ko00620	20	228	0.216883	0.930379	cluster45302,cluster32678,cluster35686,cluster32811,cluster40329,cluster30823,cluster31182,cluster23935,cluster32849,cluster32813,cluster32639,cluster41167,cluster40601,cluster32933,cluster33021,cluster32930,cluster34784,cluster32946,cluster41389,cluster40445
Metabolism	Metabolism of other amino acids	Cyanoamino acid metabolism	ko00460	19	216	0.220572	0.930379	cluster33388,cluster17250,cluster40221,cluster40461,cluster40870,cluster30982,cluster26583,cluster40367,cluster28453,cluster34865,cluster21102,cluster45383,cluster34254,cluster44982,cluster41723,cluster27830,cluster24418,cluster40417,cluster22484
Metabolism	Amino acid metabolism	Histidine metabolism	ko00340	10	106	0.237555	0.930379	cluster40601,cluster22428,cluster32921,cluster32926,cluster28714,cluster32811,cluster34784,cluster40677,cluster40834,cluster32693
Metabolism	Amino acid metabolism	Lysine degradation	ko00310	12	131	0.239783	0.930379	cluster40601,cluster27803,cluster33534,cluster24513,cluster22592,cluster32811,cluster41566,cluster35650,cluster35653,cluster34784,cluster33190,cluster32748
Organismal Systems	Environmental adaptation	Circadian rhythm - plant	ko04712	14	156	0.239863	0.930379	cluster27779,cluster32777,cluster40062,cluster33036,cluster33044,cluster18403,cluster45249,cluster27554,cluster35655,cluster25204,cluster35652,cluster32830,cluster34887,cluster33139
Metabolism	Carbohydrate metabolism	C5-Branched dibasic acid metabolism	ko00660	3	24	0.24987	0.940685	cluster30886,cluster45573,cluster35371
Environmental Information Processing	Signal transduction	MAPK signaling pathway - plant	ko04016	37	460	0.275715	0.991507	cluster41213,cluster34950,cluster45285,cluster45599,cluster30827,cluster31171,cluster40774,cluster32852,cluster27520,cluster30859,cluster44964,cluster40144,cluster45270,cluster45594,cluster32731,cluster38213,cluster41545,cluster42074,cluster45585,cluster40535,cluster40754,cluster41584,cluster40519,cluster32640,cluster40083,cluster30891,cluster40679,cluster40257,cluster36366,cluster24547,cluster32…
Genetic Information Processing	Translation	mRNA surveillance pathway	ko03015	34	423	0.287319	0.991507	cluster32869,cluster32895,cluster40243,cluster35695,cluster44781,cluster27775,cluster32843,cluster32737,cluster40972,cluster26570,cluster41378,cluster45292,cluster22504,cluster42953,cluster40170,cluster27405,cluster32838,cluster32860,cluster27658,cluster34861,cluster35684,cluster27432,cluster32887,cluster44729,cluster45470,cluster40279,cluster35693,cluster41637,cluster41393,cluster40105,cluster33…
Metabolism	Metabolism of cofactors and vitamins	One carbon pool by folate	ko00670	7	75	0.299373	0.991507	cluster26583,cluster33388,cluster26566,cluster35283,cluster40870,cluster30982,cluster22484
Genetic Information Processing	Translation	Aminoacyl-tRNA biosynthesis	ko00970	22	271	0.319591	0.991507	cluster40820,cluster30929,cluster32241,cluster32744,cluster30867,cluster22395,cluster27513,cluster45204,cluster32655,cluster24563,cluster31377,cluster33510,cluster40904,cluster33350,cluster42733,cluster40415,cluster27422,cluster32721,cluster45294,cluster43501,cluster24500,cluster29792
Genetic Information Processing	Folding, sorting and degradation	Proteasome	ko03050	16	194	0.331142	0.991507	cluster40249,cluster32648,cluster40271,cluster33586,cluster26564,cluster35659,cluster33610,cluster27612,cluster40393,cluster27619,cluster32709,cluster19978,cluster41770,cluster40528,cluster21342,cluster42230
Metabolism	Energy metabolism	Sulfur metabolism	ko00920	11	130	0.340802	0.991507	cluster40796,cluster35685,cluster33559,cluster35347,cluster44981,cluster33245,cluster22436,cluster40336,cluster45391,cluster24614,cluster24855
Genetic Information Processing	Folding, sorting and degradation	Ubiquitin mediated proteolysis	ko04120	36	462	0.347386	0.991507	cluster44851,cluster35389,cluster42013,cluster33015,cluster31268,cluster35177,cluster40900,cluster35213,cluster35636,cluster41237,cluster35677,cluster22392,cluster40244,cluster45206,cluster40711,cluster35138,cluster40543,cluster44744,cluster32832,cluster35399,cluster41945,cluster32707,cluster25024,cluster43612,cluster33139,cluster40120,cluster41979,cluster42087,cluster45634,cluster36706,cluster40…
Metabolism	Amino acid metabolism	Arginine and proline metabolism	ko00330	17	211	0.359593	0.991507	cluster24429,cluster44734,cluster22973,cluster39533,cluster32977,cluster30860,cluster32811,cluster45381,cluster42067,cluster41888,cluster40601,cluster33561,cluster41021,cluster45050,cluster34784,cluster40183,cluster32726
Genetic Information Processing	Replication and repair	Nucleotide excision repair	ko03420	29	371	0.361179	0.991507	cluster44867,cluster40394,cluster40950,cluster32874,cluster33589,cluster27689,cluster41459,cluster35190,cluster32677,cluster17197,cluster45141,cluster45597,cluster35259,cluster30327,cluster27597,cluster41489,cluster31335,cluster22899,cluster32828,cluster28650,cluster27112,cluster41145,cluster27447,cluster41103,cluster32902,cluster32812,cluster32910,cluster24567,cluster30613
Metabolism	Carbohydrate metabolism	Propanoate metabolism	ko00640	10	120	0.369794	0.991507	cluster45302,cluster41265,cluster44820,cluster45610,cluster31182,cluster45388,cluster35650,cluster23935,cluster40006,cluster40445
Metabolism	Lipid metabolism	Fatty acid elongation	ko00062	7	81	0.370938	0.991507	cluster35691,cluster32979,cluster41170,cluster40158,cluster41606,cluster41726,cluster45472
Metabolism	Metabolism of cofactors and vitamins	Porphyrin and chlorophyll metabolism	ko00860	12	148	0.385276	0.991507	cluster40192,cluster27487,cluster27468,cluster33069,cluster40616,cluster33608,cluster41554,cluster32655,cluster27422,cluster22403,cluster41456,cluster41361
Metabolism	Carbohydrate metabolism	Fructose and mannose metabolism	ko00051	18	231	0.40822	0.991507	cluster40281,cluster40554,cluster40709,cluster29977,cluster28415,cluster42003,cluster32741,cluster40031,cluster30924,cluster34852,cluster34270,cluster33261,cluster35694,cluster33365,cluster44915,cluster28668,cluster38440,cluster24365
Metabolism	Glycan biosynthesis and metabolism	Glycosphingolipid biosynthesis - lacto and neolacto series	ko00601	1	7	0.409098	0.991507	cluster34304
Metabolism	Lipid metabolism	Fatty acid degradation	ko00071	17	218	0.41151	0.991507	cluster40242,cluster32811,cluster40344,cluster19094,cluster35650,cluster40098,cluster35420,cluster40207,cluster40478,cluster40601,cluster27693,cluster40121,cluster45388,cluster33661,cluster34784,cluster32652,cluster22459
Cellular Processes	Transport and catabolism	Autophagy - other eukaryotes	ko04136	14	181	0.438765	0.991507	cluster22453,cluster40333,cluster28405,cluster45537,cluster35277,cluster27530,cluster32660,cluster30844,cluster32737,cluster21404,cluster40065,cluster21030,cluster33432,cluster40541
Metabolism	Carbohydrate metabolism	Galactose metabolism	ko00052	12	155	0.448154	0.991507	cluster34718,cluster41532,cluster44793,cluster45497,cluster32945,cluster34697,cluster40095,cluster44915,cluster33303,cluster38440,cluster33682,cluster26776
Metabolism	Amino acid metabolism	Glycine, serine and threonine metabolism	ko00260	15	196	0.450426	0.991507	cluster27723,cluster33388,cluster41066,cluster27803,cluster28167,cluster33598,cluster40870,cluster30982,cluster26583,cluster40211,cluster33722,cluster39908,cluster40141,cluster32768,cluster22484
Genetic Information Processing	Replication and repair	Non-homologous end-joining	ko03450	3	35	0.470006	0.991507	cluster40292,cluster35284,cluster27801
Metabolism	Metabolism of cofactors and vitamins	Vitamin B6 metabolism	ko00750	3	36	0.488923	0.991507	cluster30813,cluster32829,cluster33463
Metabolism	Amino acid metabolism	Valine, leucine and isoleucine biosynthesis	ko00290	7	91	0.490858	0.991507	cluster30886,cluster33722,cluster39908,cluster35371,cluster45573,cluster40516,cluster41389
Metabolism	Glycan biosynthesis and metabolism	N-Glycan biosynthesis	ko00510	12	161	0.501586	0.991507	cluster40299,cluster32717,cluster40895,cluster32873,cluster45242,cluster32850,cluster32623,cluster33273,cluster27744,cluster33669,cluster40582,cluster35214
Metabolism	Biosynthesis of other secondary metabolites	Isoflavonoid biosynthesis	ko00943	2	23	0.503783	0.991507	cluster34938,cluster25124
Metabolism	Carbohydrate metabolism	Glyoxylate and dicarboxylate metabolism	ko00630	21	287	0.512494	0.991507	cluster33388,cluster41552,cluster41682,cluster30942,cluster40135,cluster40870,cluster30982,cluster32852,cluster26583,cluster40329,cluster40400,cluster45431,cluster32768,cluster41939,cluster40275,cluster45432,cluster33740,cluster32954,cluster22484,cluster34920,cluster41027
Metabolism	Glycan biosynthesis and metabolism	Glycosphingolipid biosynthesis - ganglio series	ko00604	2	24	0.526866	0.991507	cluster33303,cluster33682
Metabolism	Metabolism of cofactors and vitamins	Thiamine metabolism	ko00730	10	138	0.545829	0.991507	cluster33704,cluster34722,cluster32820,cluster40453,cluster45401,cluster24376,cluster34749,cluster28792,cluster40374,cluster33724
Metabolism	Biosynthesis of other secondary metabolites	Indole alkaloid biosynthesis	ko00901	2	25	0.549209	0.991507	cluster22428,cluster32693
Metabolism	Metabolism of cofactors and vitamins	Pantothenate and CoA biosynthesis	ko00770	6	82	0.549973	0.991507	cluster27627,cluster30886,cluster35371,cluster40516,cluster32680,cluster41127
Metabolism	Amino acid metabolism	Tyrosine metabolism	ko00350	14	195	0.552688	0.991507	cluster27723,cluster27461,cluster22428,cluster40121,cluster40242,cluster40344,cluster33448,cluster32725,cluster33685,cluster40098,cluster45424,cluster32854,cluster35420,cluster32693
Metabolism	Carbohydrate metabolism	Inositol phosphate metabolism	ko00562	19	268	0.571923	0.991507	cluster20270,cluster28415,cluster33314,cluster33059,cluster35692,cluster33312,cluster32635,cluster45391,cluster24614,cluster41739,cluster32974,cluster27530,cluster27501,cluster32704,cluster40549,cluster33365,cluster40006,cluster32757,cluster40834
Metabolism	Energy metabolism	Photosynthesis	ko00195	9	127	0.575745	0.991507	cluster28626,cluster33576,cluster30799,cluster18441,cluster34909,cluster32734,cluster28154,cluster45446,cluster42245
Metabolism	Amino acid metabolism	Valine, leucine and isoleucine degradation	ko00280	14	198	0.57613	0.991507	cluster40601,cluster41265,cluster32787,cluster40516,cluster33590,cluster32811,cluster40247,cluster44820,cluster45610,cluster45388,cluster35650,cluster34784,cluster45549,cluster40006
Metabolism	Amino acid metabolism	Phenylalanine metabolism	ko00360	13	184	0.577411	0.991507	cluster41888,cluster27723,cluster45050,cluster32913,cluster22428,cluster32661,cluster27546,cluster33448,cluster30917,cluster35650,cluster45424,cluster32854,cluster32693
Environmental Information Processing	Signal transduction	Phosphatidylinositol signaling system	ko04070	17	242	0.58726	0.991507	cluster33508,cluster41584,cluster33314,cluster33059,cluster35692,cluster30891,cluster33312,cluster45391,cluster24614,cluster41739,cluster27530,cluster32899,cluster27501,cluster32704,cluster40549,cluster32757,cluster40834
Genetic Information Processing	Transcription	Spliceosome	ko03040	75	1062	0.6071	0.991507	cluster33102,cluster35695,cluster32924,cluster44268,cluster40411,cluster40972,cluster41704,cluster27598,cluster45292,cluster35682,cluster28441,cluster33336,cluster40568,cluster32836,cluster32957,cluster41368,cluster33193,cluster41190,cluster35673,cluster32759,cluster41236,cluster32713,cluster24492,cluster19083,cluster35234,cluster45494,cluster19084,cluster40102,cluster35605,cluster40618,cluster35…
Metabolism	Amino acid metabolism	Phenylalanine, tyrosine and tryptophan biosynthesis	ko00400	13	191	0.631845	0.991507	cluster44952,cluster41066,cluster41653,cluster44949,cluster26476,cluster27782,cluster27751,cluster27735,cluster33448,cluster32928,cluster40133,cluster40059,cluster40518
Metabolism	Lipid metabolism	Linoleic acid metabolism	ko00591	4	60	0.639845	0.991507	cluster33520,cluster22565,cluster27525,cluster41019
Metabolism	Metabolism of terpenoids and polyketides	Carotenoid biosynthesis	ko00906	8	120	0.646589	0.991507	cluster27413,cluster45357,cluster25484,cluster32749,cluster35624,cluster40284,cluster30357,cluster28673
Metabolism	Lipid metabolism	Cutin, suberine and wax biosynthesis	ko00073	5	76	0.651879	0.991507	cluster33040,cluster35663,cluster44975,cluster33750,cluster27573
Genetic Information Processing	Folding, sorting and degradation	RNA degradation	ko03018	36	524	0.65316	0.991507	cluster27459,cluster10755,cluster44781,cluster40411,cluster45279,cluster41530,cluster41473,cluster35606,cluster35698,cluster35682,cluster40713,cluster44766,cluster28967,cluster32821,cluster40798,cluster31228,cluster33295,cluster32957,cluster38440,cluster45184,cluster41277,cluster40196,cluster32947,cluster40316,cluster45180,cluster40252,cluster45181,cluster32708,cluster28739,cluster27707,cluster40…
Metabolism	Carbohydrate metabolism	Starch and sucrose metabolism	ko00500	31	456	0.668824	0.991507	cluster24829,cluster40419,cluster40221,cluster40467,cluster42003,cluster35699,cluster40461,cluster32780,cluster41401,cluster32739,cluster35687,cluster40685,cluster30924,cluster41533,cluster32833,cluster27692,cluster40367,cluster28453,cluster28708,cluster24448,cluster34865,cluster41011,cluster34254,cluster44982,cluster41723,cluster33752,cluster32945,cluster19998,cluster33494,cluster32990,cluster24…
Metabolism	Biosynthesis of other secondary metabolites	Flavone and flavonol biosynthesis	ko00944	3	47	0.671099	0.991507	cluster32645,cluster418,cluster38488
Metabolism	Overview	Carbon metabolism	ko01200	67	973	0.684892	0.991507	cluster40796,cluster35685,cluster32678,cluster40336,cluster40283,cluster33722,cluster41939,cluster32639,cluster41265,cluster32868,cluster32933,cluster32954,cluster40654,cluster27631,cluster33365,cluster33388,cluster40870,cluster40031,cluster30823,cluster40329,cluster31182,cluster33754,cluster32839,cluster45431,cluster34852,cluster32849,cluster32813,cluster40275,cluster33021,cluster32930,cluster33…
Genetic Information Processing	Transcription	Basal transcription factors	ko03022	16	243	0.689196	0.991507	cluster27688,cluster45439,cluster33589,cluster24406,cluster22373,cluster45359,cluster37913,cluster41489,cluster31335,cluster27535,cluster33768,cluster24367,cluster45563,cluster40223,cluster25159,cluster45209
Metabolism	Carbohydrate metabolism	Pentose phosphate pathway	ko00030	11	170	0.693345	0.991507	cluster40281,cluster34270,cluster40709,cluster40031,cluster27358,cluster40283,cluster40338,cluster32839,cluster44915,cluster34852,cluster38440
Metabolism	Carbohydrate metabolism	Amino sugar and nucleotide sugar metabolism	ko00520	26	390	0.697572	0.991507	cluster45380,cluster42003,cluster31171,cluster27520,cluster45497,cluster30924,cluster45243,cluster30859,cluster33209,cluster24433,cluster32904,cluster31185,cluster34718,cluster33007,cluster28180,cluster33654,cluster41161,cluster33656,cluster32191,cluster40334,cluster32714,cluster24457,cluster40217,cluster41327,cluster19998,cluster32764
Metabolism	Nucleotide metabolism	Pyrimidine metabolism	ko00240	25	380	0.719398	0.991507	cluster33220,cluster33397,cluster33791,cluster41025,cluster32755,cluster40335,cluster40520,cluster32925,cluster40468,cluster41062,cluster40378,cluster40055,cluster44142,cluster45428,cluster32856,cluster40472,cluster26187,cluster32219,cluster40082,cluster32736,cluster35689,cluster41784,cluster3898,cluster34272,cluster40404
Metabolism	Metabolism of cofactors and vitamins	Riboflavin metabolism	ko00740	3	51	0.724218	0.991507	cluster45650,cluster41833,cluster32723
Cellular Processes	Transport and catabolism	Phagosome	ko04145	21	323	0.726817	0.991507	cluster40268,cluster32710,cluster40954,cluster33683,cluster33086,cluster42032,cluster32689,cluster20955,cluster27767,cluster40314,cluster44871,cluster24423,cluster32758,cluster32724,cluster22445,cluster40503,cluster32948,cluster32905,cluster27530,cluster27376,cluster44071
Genetic Information Processing	Translation	Ribosome biogenesis in eukaryotes	ko03008	29	443	0.740281	0.991507	cluster32981,cluster35633,cluster41329,cluster40146,cluster20001,cluster41738,cluster40527,cluster40379,cluster40451,cluster30443,cluster40110,cluster32859,cluster32653,cluster40475,cluster41741,cluster40034,cluster40462,cluster45178,cluster45577,cluster33618,cluster45505,cluster40798,cluster40434,cluster40289,cluster44743,cluster40955,cluster41375,cluster30761,cluster28795
Metabolism	Biosynthesis of other secondary metabolites	Caffeine metabolism	ko00232	1	18	0.74155	0.991507	cluster21081
Metabolism	Metabolism of other amino acids	Taurine and hypotaurine metabolism	ko00430	1	18	0.74155	0.991507	cluster32700
Metabolism	Glycan biosynthesis and metabolism	Glycosphingolipid biosynthesis - globo and isoglobo series	ko00603	2	36	0.745508	0.991507	cluster34697,cluster34304
Metabolism	Biosynthesis of other secondary metabolites	Isoquinoline alkaloid biosynthesis	ko00950	5	86	0.754727	0.991507	cluster27723,cluster33448,cluster27461,cluster22428,cluster32693
Metabolism	Lipid metabolism	Arachidonic acid metabolism	ko00590	5	86	0.754727	0.991507	cluster34699,cluster40478,cluster41504,cluster26798,cluster27389
Metabolism	Glycan biosynthesis and metabolism	Glycosylphosphatidylinositol(GPI)-anchor biosynthesis	ko00563	4	70	0.755204	0.991507	cluster41005,cluster40540,cluster32746,cluster40337
Metabolism	Lipid metabolism	Steroid biosynthesis	ko00100	10	164	0.756664	0.991507	cluster41084,cluster44066,cluster45162,cluster33449,cluster40147,cluster40429,cluster40399,cluster31349,cluster32688,cluster27731
Metabolism	Amino acid metabolism	Lysine biosynthesis	ko00300	2	37	0.759108	0.991507	cluster40211,cluster33190
Metabolism	Amino acid metabolism	Cysteine and methionine metabolism	ko00270	22	347	0.770754	0.991507	cluster40796,cluster35685,cluster27350,cluster41238,cluster35347,cluster44981,cluster40336,cluster40329,cluster41589,cluster34656,cluster30556,cluster26773,cluster33561,cluster40803,cluster40516,cluster33559,cluster40368,cluster33448,cluster40211,cluster24855,cluster32726,cluster41299
Metabolism	Metabolism of terpenoids and polyketides	Brassinosteroid biosynthesis	ko00905	6	104	0.772402	0.991507	cluster41650,cluster34944,cluster27440,cluster41140,cluster34668,cluster26801
Metabolism	Lipid metabolism	Ether lipid metabolism	ko00565	9	151	0.772416	0.991507	cluster27519,cluster35121,cluster40070,cluster20270,cluster41535,cluster32974,cluster32920,cluster40251,cluster32635
Genetic Information Processing	Translation	Ribosome	ko03010	65	975	0.775021	0.991507	cluster32791,cluster30508,cluster45421,cluster34245,cluster34957,cluster44733,cluster28694,cluster32188,cluster45229,cluster32633,cluster35670,cluster40164,cluster35315,cluster28793,cluster23956,cluster40791,cluster24403,cluster41369,cluster32985,cluster45200,cluster32796,cluster43720,cluster40043,cluster26834,cluster35410,cluster28622,cluster40916,cluster44942,cluster35354,cluster32743,cluster40…
Metabolism	Lipid metabolism	Biosynthesis of unsaturated fatty acids	ko01040	8	138	0.789574	0.991507	cluster32979,cluster35691,cluster40226,cluster41170,cluster33661,cluster41606,cluster41726,cluster45472
Metabolism	Amino acid metabolism	Alanine, aspartate and glutamate metabolism	ko00250	9	154	0.791603	0.991507	cluster32868,cluster33349,cluster44893,cluster41591,cluster33187,cluster40157,cluster41784,cluster41761,cluster27469
Metabolism	Metabolism of other amino acids	Phosphonate and phosphinate metabolism	ko00440	1	21	0.793742	0.991507	cluster45379
Genetic Information Processing	Replication and repair	Homologous recombination	ko03440	22	354	0.800482	0.991507	cluster44867,cluster40950,cluster27689,cluster41459,cluster33366,cluster40292,cluster34274,cluster17197,cluster45333,cluster45597,cluster35259,cluster32915,cluster30327,cluster27597,cluster22899,cluster32828,cluster41145,cluster32812,cluster32910,cluster24567,cluster27499,cluster45332
Cellular Processes	Transport and catabolism	Endocytosis	ko04144	45	701	0.82046	0.991507	cluster41204,cluster28664,cluster24449,cluster40366,cluster27674,cluster33440,cluster42032,cluster41704,cluster33612,cluster45611,cluster41535,cluster44751,cluster40538,cluster40581,cluster32965,cluster32836,cluster33501,cluster41061,cluster27388,cluster41651,cluster35692,cluster24492,cluster30935,cluster40905,cluster40251,cluster24423,cluster40405,cluster40849,cluster33699,cluster41485,cluster34…
Genetic Information Processing	Replication and repair	Base excision repair	ko03410	7	130	0.83868	0.991507	cluster40394,cluster27112,cluster35227,cluster32656,cluster27447,cluster32902,cluster35190
Metabolism	Energy metabolism	Oxidative phosphorylation	ko00190	24	396	0.843622	0.991507	cluster22411,cluster41008,cluster18448,cluster41662,cluster40003,cluster41361,cluster41055,cluster32758,cluster32724,cluster22955,cluster40580,cluster33069,cluster35278,cluster32905,cluster33789,cluster40616,cluster40193,cluster27631,cluster32772,cluster44791,cluster40060,cluster24523,cluster35413,cluster42245
Metabolism	Metabolism of cofactors and vitamins	Folate biosynthesis	ko00790	4	82	0.85336	0.991507	cluster23207,cluster35683,cluster27365,cluster35637
Metabolism	Overview	Fatty acid metabolism	ko01212	19	323	0.855082	0.991507	cluster45302,cluster32979,cluster35691,cluster19094,cluster27368,cluster35650,cluster31182,cluster41170,cluster41726,cluster45472,cluster32624,cluster40207,cluster27693,cluster40226,cluster45388,cluster33661,cluster32652,cluster22459,cluster40445
Metabolism	Biosynthesis of other secondary metabolites	Tropane, piperidine and pyridine alkaloid biosynthesis	ko00960	3	66	0.865465	0.991507	cluster27723,cluster33448,cluster45424
Metabolism	Lipid metabolism	Fatty acid biosynthesis	ko00061	9	168	0.865508	0.991507	cluster45302,cluster27693,cluster27368,cluster40226,cluster19094,cluster31182,cluster32652,cluster40445,cluster32624
Metabolism	Lipid metabolism	Glycerophospholipid metabolism	ko00564	25	419	0.867336	0.991507	cluster33508,cluster20270,cluster30284,cluster35265,cluster33617,cluster40251,cluster22396,cluster32635,cluster40873,cluster45477,cluster27519,cluster35121,cluster40070,cluster41529,cluster41535,cluster45379,cluster34244,cluster28419,cluster32974,cluster32920,cluster32899,cluster29174,cluster21219,cluster33216,cluster24441
Metabolism	Energy metabolism	Photosynthesis - antenna proteins	ko00196	3	67	0.872098	0.991507	cluster28738,cluster40326,cluster40327
Metabolism	Biosynthesis of other secondary metabolites	Monobactam biosynthesis	ko00261	1	29	0.886988	0.991507	cluster40211
Metabolism	Metabolism of terpenoids and polyketides	Diterpenoid biosynthesis	ko00904	4	88	0.888396	0.991507	cluster20000,cluster35643,cluster32747,cluster28476
Metabolism	Glycan biosynthesis and metabolism	Glycosaminoglycan degradation	ko00531	2	51	0.892338	0.991507	cluster33303,cluster33682
Metabolism	Metabolism of other amino acids	Selenocompound metabolism	ko00450	1	30	0.895176	0.991507	cluster40500
Genetic Information Processing	Folding, sorting and degradation	SNARE interactions in vesicular transport	ko04130	8	159	0.896219	0.991507	cluster40529,cluster45240,cluster26840,cluster40898,cluster31438,cluster35262,cluster19941,cluster31243
Metabolism	Biosynthesis of other secondary metabolites	Flavonoid biosynthesis	ko00941	16	291	0.901155	0.991507	cluster32645,cluster38488,cluster32661,cluster33036,cluster30907,cluster418,cluster27554,cluster29895,cluster32863,cluster45191,cluster32872,cluster40438,cluster15995,cluster18403,cluster33044,cluster35655
Metabolism	Carbohydrate metabolism	Citrate cycle (TCA cycle)	ko00020	13	243	0.901714	0.991507	cluster41552,cluster40275,cluster32954,cluster32930,cluster32678,cluster27631,cluster40329,cluster32946,cluster32813,cluster40866,cluster40590,cluster34920,cluster32639
Metabolism	Lipid metabolism	Sphingolipid metabolism	ko00600	4	93	0.911766	0.991507	cluster34697,cluster40126,cluster33303,cluster33682
Metabolism	Carbohydrate metabolism	Pentose and glucuronate interconversions	ko00040	15	281	0.916723	0.991507	cluster21427,cluster41541,cluster44769,cluster40962,cluster32826,cluster40998,cluster27457,cluster26576,cluster40426,cluster27358,cluster32657,cluster31170,cluster40149,cluster28668,cluster35599
Metabolism	Metabolism of cofactors and vitamins	Nicotinate and nicotinamide metabolism	ko00760	3	77	0.924019	0.991507	cluster40932,cluster33004,cluster40854
Metabolism	Nucleotide metabolism	Purine metabolism	ko00230	34	587	0.929538	0.991507	cluster32953,cluster32925,cluster40468,cluster33105,cluster40604,cluster45428,cluster32856,cluster40472,cluster32219,cluster33348,cluster35689,cluster21081,cluster33220,cluster40453,cluster33791,cluster27456,cluster33611,cluster30823,cluster41025,cluster40335,cluster41167,cluster34754,cluster41062,cluster35283,cluster40154,cluster40378,cluster40055,cluster28792,cluster44142,cluster40082,cluster41…
Metabolism	Lipid metabolism	alpha-Linolenic acid metabolism	ko00592	15	298	0.950193	0.993768	cluster40207,cluster33520,cluster40121,cluster40242,cluster40755,cluster40344,cluster22565,cluster33661,cluster22396,cluster40375,cluster35420,cluster22459,cluster24441,cluster27525,cluster40349
Metabolism	Energy metabolism	Nitrogen metabolism	ko00910	4	111	0.963898	0.993768	cluster41388,cluster32868,cluster32918,cluster33187
Metabolism	Biosynthesis of other secondary metabolites	Phenylpropanoid biosynthesis	ko00940	31	575	0.968843	0.993768	cluster44869,cluster40502,cluster24450,cluster40221,cluster34747,cluster40461,cluster32661,cluster22398,cluster30907,cluster32213,cluster27546,cluster40367,cluster32783,cluster30917,cluster40354,cluster28453,cluster32627,cluster29895,cluster34865,cluster32872,cluster35356,cluster41225,cluster15995,cluster34254,cluster44982,cluster41723,cluster40843,cluster34698,cluster32982,cluster24418,cluster41…
Cellular Processes	Transport and catabolism	Peroxisome	ko04146	14	297	0.970427	0.993768	cluster27803,cluster35663,cluster21081,cluster27693,cluster32852,cluster24480,cluster19094,cluster45227,cluster33661,cluster32958,cluster32652,cluster15987,cluster20942,cluster28577
Genetic Information Processing	Folding, sorting and degradation	Protein export	ko03060	6	154	0.970477	0.993768	cluster40268,cluster27620,cluster40212,cluster33683,cluster40069,cluster44800
Metabolism	Glycan biosynthesis and metabolism	Other glycan degradation	ko00511	2	91	0.991375	0.99513	cluster33303,cluster33682
Metabolism	Metabolism of cofactors and vitamins	Biotin metabolism	ko00780	1	69	0.994431	0.99513	cluster27368
Metabolism	Biosynthesis of other secondary metabolites	Stilbenoid, diarylheptanoid and gingerol biosynthesis	ko00945	6	191	0.99513	0.99513	cluster32872,cluster29895,cluster34758,cluster32661,cluster15995,cluster30907
