# Supplementary material for: Pangenome analysis reveals the genetic mechanism underlying high‐altitude adaptation in Qinghai–Xizang (Tibet) Plateau Rhododendron
Source: J Integr Plant Biol. 2026 Apr 12;68(7):2166–88. doi: 10.1111/jipb.70252 (PMC13326988; doi:10.1111/jipb.70252)
Supplement: Supplementary file 7 — Dataset S7. KEGG enrichment information of genes affected by SVs [file JIPB-68-2166-s010.xlsx]

## Sheet: Sheet1
Pathway Hierarchy1	Pathway Hierarchy2	KEGG Pathway	Pathway ID	Gene Number	Background number	P-Value	Q-Value	Gene IDs
Genetic Information Processing	Transcription	Spliceosome	ko03040	205	249	0.000116816	0.0106878	XP_058219249.1,XP_058195531.1,XP_058202534.1,XP_058192784.1,XP_058214003.1,XP_058214334.1,XP_058228621.1,XP_058197850.1,XP_058182743.1,XP_058215071.1,XP_058184852.1,XP_058208873.1,XP_058199590.1,XP_058187993.1,XP_058190431.1,XP_058196754.1,XP_058219107.1,XP_058225804.1,XP_058212721.1,XP_058223845.1,XP_058205217.1,XP_058221236.1,XP_058212759.1,XP_058189769.1,XP_058194866.1,XP_058207498.1,XP_058199…
Cellular Processes	Transport and catabolism	Autophagy - other eukaryotes	ko04136	40	42	0.000163172	0.0106878	XP_058207005.1,XP_058225161.1,XP_058184307.1,XP_058213699.1,XP_058198966.1,XP_058183776.1,XP_058187494.1,XP_058207031.1,XP_058197101.1,XP_058205913.1,XP_058211494.1,XP_058186275.1,XP_058228500.1,XP_058209713.1,XP_058227473.1,XP_058185445.1,XP_058208930.1,XP_058224791.1,XP_058194185.1,XP_058189379.1,XP_058194089.1,XP_058206342.1,XP_058206339.1,XP_058195937.1,XP_058214719.1,XP_058181638.1,XP_058193…
Genetic Information Processing	Transcription	Basal transcription factors	ko03022	53	59	0.000890125	0.037291	XP_058222588.1,XP_058193057.1,XP_058227303.1,XP_058202125.1,XP_058181654.1,XP_058216348.1,XP_058197580.1,XP_058192298.1,XP_058207958.1,XP_058199486.1,XP_058222440.1,XP_058204686.1,XP_058210262.1,XP_058215149.1,XP_058227619.1,XP_058220719.1,XP_058214642.1,XP_058187690.1,XP_058224910.1,XP_058221896.1,XP_058190096.1,XP_058201076.1,XP_058188410.1,XP_058221977.1,XP_058224907.1,XP_058227205.1,XP_058207…
Metabolism	Carbohydrate metabolism	Propanoate metabolism	ko00640	33	35	0.00113866	0.037291	XP_058200524.1,XP_058225056.1,XP_058190863.1,XP_058214464.1,XP_058209899.1,XP_058194209.1,XP_058224893.1,XP_058212488.1,XP_058188084.1,XP_058198022.1,XP_058219944.1,XP_058201726.1,XP_058206788.1,XP_058213993.1,XP_058188892.1,XP_058213959.1,XP_058208718.1,XP_058223246.1,XP_058193807.1,XP_058203457.1,XP_058182493.1,XP_058212503.1,XP_058222802.1,XP_058228289.1,XP_058190433.1,XP_058226066.1,XP_058180…
Metabolism	Nucleotide metabolism	Purine metabolism	ko00230	140	171	0.00213593	0.0559615	XP_058225103.1,XP_058198960.1,XP_058208303.1,XP_058185797.1,XP_058220038.1,XP_058186001.1,XP_058227302.1,XP_058201155.1,XP_058204553.1,XP_058224801.1,XP_058211403.1,XP_058221455.1,XP_058186536.1,XP_058204854.1,XP_058202150.1,XP_058199994.1,XP_058212375.1,XP_058228249.1,XP_058219716.1,XP_058199878.1,XP_058226344.1,XP_058226020.1,XP_058205459.1,XP_058188580.1,XP_058198985.1,XP_058202238.1,XP_058206…
Genetic Information Processing	Folding, sorting and degradation	RNA degradation	ko03018	108	130	0.00258041	0.0563389	XP_058225451.1,XP_058183605.1,XP_058198984.1,XP_058204089.1,XP_058181957.1,XP_058217152.1,XP_058219734.1,XP_058189848.1,XP_058212330.1,XP_058197671.1,XP_058208811.1,XP_058221101.1,XP_058222248.1,XP_058213075.1,XP_058196676.1,XP_058205091.1,XP_058218966.1,XP_058210979.1,XP_058200001.1,XP_058204553.1,XP_058208885.1,XP_058215376.1,XP_058184964.1,XP_058221236.1,XP_058186245.1,XP_058227642.1,XP_058215…
Metabolism	Overview	Biosynthesis of amino acids	ko01230	204	257	0.00483818	0.090543	XP_058183903.1,XP_058213579.1,XP_058195272.1,XP_058204851.1,XP_058182182.1,XP_058223314.1,XP_058208303.1,XP_058189848.1,XP_058208765.1,XP_058215015.1,XP_058187144.1,XP_058185086.1,XP_058204862.1,XP_058213146.1,XP_058214328.1,XP_058217183.1,XP_058181192.1,XP_058226354.1,XP_058189589.1,XP_058212813.1,XP_058182601.1,XP_058213381.1,XP_058228363.1,XP_058184267.1,XP_058182761.1,XP_058212003.1,XP_058207…
Metabolism	Overview	Carbon metabolism	ko01200	215	273	0.00760857	0.121568	XP_058224248.1,XP_058207611.1,XP_058227877.1,XP_058205015.1,XP_058225056.1,XP_058200747.1,XP_058208303.1,XP_058189848.1,XP_058208765.1,XP_058184597.1,XP_058187144.1,XP_058185086.1,XP_058199187.1,XP_058204862.1,XP_058224224.1,XP_058195930.1,XP_058213146.1,XP_058227566.1,XP_058226472.1,XP_058182601.1,XP_058213381.1,XP_058212813.1,XP_058228363.1,XP_058214502.1,XP_058219944.1,XP_058189923.1,XP_058212…
Genetic Information Processing	Folding, sorting and degradation	Proteasome	ko03050	58	68	0.00835197	0.121568	XP_058220788.1,XP_058226930.1,XP_058206523.1,XP_058194802.1,XP_058185958.1,XP_058223520.1,XP_058194132.1,XP_058224161.1,XP_058194591.1,XP_058197673.1,XP_058215677.1,XP_058217733.1,XP_058224546.1,XP_058201068.1,XP_058207847.1,XP_058197362.1,XP_058186003.1,XP_058195916.1,XP_058228257.1,XP_058192219.1,XP_058210658.1,XP_058216334.1,XP_058221042.1,XP_058222278.1,XP_058226955.1,XP_058185779.1,XP_058218…
Environmental Information Processing	Membrane transport	ABC transporters	ko02010	40	46	0.0144388	0.189148	XP_058180427.1,XP_058208284.1,XP_058199762.1,XP_058197316.1,XP_058224199.1,XP_058188306.1,XP_058188176.1,XP_058224289.1,XP_058212253.1,XP_058180428.1,XP_058204403.1,XP_058206082.1,XP_058207669.1,XP_058205052.1,XP_058181458.1,XP_058188305.1,XP_058205328.1,XP_058226625.1,XP_058187535.1,XP_058218455.1,XP_058206695.1,XP_058210969.1,XP_058193695.1,XP_058207700.1,XP_058197090.1,XP_058224291.1,XP_058190…
Genetic Information Processing	Translation	RNA transport	ko03013	153	194	0.0203074	0.207041	XP_058213125.1,XP_058201066.1,XP_058210429.1,XP_058196404.1,XP_058192784.1,XP_058220275.1,XP_058228551.1,XP_058182743.1,XP_058208873.1,XP_058208285.1,XP_058219044.1,XP_058212071.1,XP_058227885.1,XP_058203197.1,XP_058222210.1,XP_058207498.1,XP_058181877.1,XP_058222651.1,XP_058179142.1,XP_058192122.1,XP_058218526.1,XP_058183853.1,XP_058180998.1,XP_058187139.1,XP_058214646.1,XP_058182373.1,XP_058197…
Genetic Information Processing	Replication and repair	Base excision repair	ko03410	38	44	0.0214126	0.207041	XP_058226630.1,XP_058220427.1,XP_058226822.1,XP_058179311.1,XP_058212214.1,XP_058193565.1,XP_058220038.1,XP_058204481.1,XP_058208587.1,XP_058222777.1,XP_058221455.1,XP_058195026.1,XP_058186536.1,XP_058189654.1,XP_058189707.1,XP_058199958.1,XP_058187511.1,XP_058202518.1,XP_058195857.1,XP_058220816.1,XP_058195796.1,XP_058189928.1,XP_058207547.1,XP_058192897.1,XP_058196525.1,XP_058183825.1,XP_058208…
Metabolism	Carbohydrate metabolism	Glycolysis / Gluconeogenesis	ko00010	112	140	0.0215326	0.207041	XP_058224248.1,XP_058224688.1,XP_058199551.1,XP_058207611.1,XP_058206074.1,XP_058204089.1,XP_058184324.1,XP_058201275.1,XP_058208303.1,XP_058189848.1,XP_058208765.1,XP_058201216.1,XP_058185086.1,XP_058195930.1,XP_058207894.1,XP_058213146.1,XP_058226472.1,XP_058194850.1,XP_058218275.1,XP_058201726.1,XP_058189923.1,XP_058184964.1,XP_058189694.1,XP_058190273.1,XP_058199994.1,XP_058214857.1,XP_058204…
Metabolism	Glycan biosynthesis and metabolism	Glycosylphosphatidylinositol(GPI)-anchor biosynthesis	ko00563	26	29	0.0221265	0.207041	XP_058187105.1,XP_058190364.1,XP_058219412.1,XP_058191586.1,XP_058200459.1,XP_058195110.1,XP_058186629.1,XP_058186498.1,XP_058205327.1,XP_058219086.1,XP_058227622.1,XP_058204478.1,XP_058199296.1,XP_058184972.1,XP_058180275.1,XP_058226603.1,XP_058226698.1,XP_058224464.1,XP_058199794.1,XP_058224479.1,XP_058206730.1,XP_058189779.1,XP_058187206.1,XP_058214865.1,XP_058223848.1,XP_058191060.1
Metabolism	Nucleotide metabolism	Pyrimidine metabolism	ko00240	107	134	0.0266679	0.213367	XP_058228150.1,XP_058225103.1,XP_058225522.1,XP_058218631.1,XP_058207991.1,XP_058215666.1,XP_058198960.1,XP_058197583.1,XP_058220848.1,XP_058186001.1,XP_058220038.1,XP_058208587.1,XP_058201155.1,XP_058205648.1,XP_058204553.1,XP_058210441.1,XP_058221455.1,XP_058186536.1,XP_058207682.1,XP_058204854.1,XP_058200889.1,XP_058202150.1,XP_058225602.1,XP_058187544.1,XP_058219716.1,XP_058202836.1,XP_058199…
Genetic Information Processing	Folding, sorting and degradation	Protein export	ko03060	44	52	0.0274583	0.213367	XP_058194066.1,XP_058208725.1,XP_058206734.1,XP_058220665.1,XP_058181980.1,XP_058199320.1,XP_058208146.1,XP_058219644.1,XP_058201367.1,XP_058204050.1,XP_058216429.1,XP_058193427.1,XP_058203067.1,XP_058210242.1,XP_058187283.1,XP_058213685.1,XP_058196115.1,XP_058226495.1,XP_058211173.1,XP_058191196.1,XP_058223730.1,XP_058194365.1,XP_058214849.1,XP_058195964.1,XP_058194366.1,XP_058202342.1,XP_058186…
Metabolism	Lipid metabolism	Glycerolipid metabolism	ko00561	68	83	0.0276888	0.213367	XP_058213629.1,XP_058204721.1,XP_058185264.1,XP_058214299.1,XP_058181417.1,XP_058213488.1,XP_058222640.1,XP_058219250.1,XP_058227566.1,XP_058201172.1,XP_058199347.1,XP_058194850.1,XP_058207667.1,XP_058189694.1,XP_058211552.1,XP_058213486.1,XP_058182681.1,XP_058187940.1,XP_058186514.1,XP_058180796.1,XP_058219296.1,XP_058205698.1,XP_058206572.1,XP_058213847.1,XP_058214707.1,XP_058205324.1,XP_058208…
Metabolism	Lipid metabolism	Steroid biosynthesis	ko00100	32	37	0.0331217	0.241052	XP_058217119.1,XP_058198628.1,XP_058212276.1,XP_058182706.1,XP_058207853.1,XP_058204082.1,XP_058195505.1,XP_058193767.1,XP_058227688.1,XP_058186576.1,XP_058202163.1,XP_058225299.1,XP_058223998.1,XP_058217555.1,XP_058216983.1,XP_058217221.1,XP_058190893.1,XP_058225300.1,XP_058213220.1,XP_058186577.1,XP_058220144.1,XP_058188427.1,XP_058196133.1,XP_058227111.1,XP_058179210.1,XP_058227764.1,XP_058192…
Genetic Information Processing	Translation	mRNA surveillance pathway	ko03015	107	135	0.0378437	0.250407	XP_058228096.1,XP_058194145.1,XP_058210455.1,XP_058192784.1,XP_058218509.1,XP_058209148.1,XP_058221101.1,XP_058209779.1,XP_058191836.1,XP_058182743.1,XP_058215328.1,XP_058219044.1,XP_058212258.1,XP_058212930.1,XP_058207922.1,XP_058211494.1,XP_058224071.1,XP_058184436.1,XP_058221985.1,XP_058191340.1,XP_058222286.1,XP_058184152.1,XP_058220201.1,XP_058211276.1,XP_058180860.1,XP_058215798.1,XP_058207…
Metabolism	Carbohydrate metabolism	Citrate cycle (TCA cycle)	ko00020	49	59	0.0382302	0.250407	XP_058201141.1,XP_058218069.1,XP_058221663.1,XP_058201275.1,XP_058184597.1,XP_058210983.1,XP_058214161.1,XP_058195930.1,XP_058180523.1,XP_058226472.1,XP_058220321.1,XP_058198022.1,XP_058212813.1,XP_058214502.1,XP_058213837.1,XP_058222435.1,XP_058192947.1,XP_058189923.1,XP_058201726.1,XP_058190273.1,XP_058213959.1,XP_058225166.1,XP_058193270.1,XP_058186138.1,XP_058193136.1,XP_058187338.1,XP_058200…
Genetic Information Processing	Transcription	RNA polymerase	ko03020	45	54	0.0418874	0.261298	XP_058225103.1,XP_058225522.1,XP_058207991.1,XP_058180497.1,XP_058215666.1,XP_058198960.1,XP_058190771.1,XP_058206554.1,XP_058193068.1,XP_058225493.1,XP_058201155.1,XP_058202233.1,XP_058207666.1,XP_058207682.1,XP_058204854.1,XP_058202150.1,XP_058213306.1,XP_058225602.1,XP_058207546.1,XP_058219716.1,XP_058199878.1,XP_058219712.1,XP_058227259.1,XP_058181435.1,XP_058226020.1,XP_058185851.1,XP_058198…
Metabolism	Lipid metabolism	Glycerophospholipid metabolism	ko00564	87	110	0.0623287	0.371139	XP_058182046.1,XP_058185264.1,XP_058226043.1,XP_058214299.1,XP_058222640.1,XP_058219250.1,XP_058180752.1,XP_058180553.1,XP_058199347.1,XP_058180635.1,XP_058207667.1,XP_058204589.1,XP_058213452.1,XP_058223499.1,XP_058222401.1,XP_058197839.1,XP_058223770.1,XP_058207385.1,XP_058198851.1,XP_058182618.1,XP_058186514.1,XP_058225875.1,XP_058180796.1,XP_058219296.1,XP_058206831.1,XP_058193079.1,XP_058213…
Metabolism	Amino acid metabolism	Valine, leucine and isoleucine biosynthesis	ko00290	17	19	0.0690525	0.393299	XP_058219267.1,XP_058181715.1,XP_058182182.1,XP_058223314.1,XP_058226676.1,XP_058187172.1,XP_058206670.1,XP_058217183.1,XP_058212732.1,XP_058209048.1,XP_058184267.1,XP_058184832.1,XP_058208555.1,XP_058225565.1,XP_058184283.1,XP_058222735.1,XP_058208558.1
Metabolism	Amino acid metabolism	Arginine biosynthesis	ko00220	24	28	0.0770296	0.420453	XP_058204851.1,XP_058195813.1,XP_058219526.1,XP_058200681.1,XP_058192668.1,XP_058226929.1,XP_058180858.1,XP_058221756.1,XP_058190534.1,XP_058189589.1,XP_058210303.1,XP_058226354.1,XP_058215588.1,XP_058228277.1,XP_058202341.1,XP_058196958.1,XP_058224283.1,XP_058184550.1,XP_058225610.1,XP_058205391.1,XP_058187096.1,XP_058221258.1,XP_058187627.1,XP_058212365.1
Metabolism	Metabolism of cofactors and vitamins	Porphyrin and chlorophyll metabolism	ko00860	40	49	0.0905295	0.474375	XP_058218312.1,XP_058182060.1,XP_058199080.1,XP_058201659.1,XP_058197788.1,XP_058192622.1,XP_058228417.1,XP_058208577.1,XP_058187165.1,XP_058221029.1,XP_058225200.1,XP_058192245.1,XP_058226498.1,XP_058191809.1,XP_058208881.1,XP_058189132.1,XP_058218896.1,XP_058192623.1,XP_058204587.1,XP_058216560.1,XP_058221515.1,XP_058221987.1,XP_058218165.1,XP_058196563.1,XP_058210915.1,XP_058211053.1,XP_058208…
Metabolism	Amino acid metabolism	Valine, leucine and isoleucine degradation	ko00280	41	51	0.122983	0.609083	XP_058200524.1,XP_058225056.1,XP_058190863.1,XP_058209899.1,XP_058187172.1,XP_058215519.1,XP_058212488.1,XP_058188084.1,XP_058219944.1,XP_058194850.1,XP_058186487.1,XP_058222849.1,XP_058201726.1,XP_058189694.1,XP_058206788.1,XP_058222735.1,XP_058228080.1,XP_058213993.1,XP_058188892.1,XP_058214722.1,XP_058213959.1,XP_058208718.1,XP_058215290.1,XP_058209398.1,XP_058219267.1,XP_058203457.1,XP_058212…
Metabolism	Carbohydrate metabolism	Pyruvate metabolism	ko00620	77	99	0.128208	0.609083	XP_058206074.1,XP_058205015.1,XP_058204354.1,XP_058214464.1,XP_058208303.1,XP_058201275.1,XP_058194209.1,XP_058224893.1,XP_058195930.1,XP_058226472.1,XP_058214502.1,XP_058219944.1,XP_058222435.1,XP_058194850.1,XP_058211148.1,XP_058202317.1,XP_058189923.1,XP_058201726.1,XP_058189694.1,XP_058190273.1,XP_058199994.1,XP_058206710.1,XP_058204102.1,XP_058202500.1,XP_058213959.1,XP_058223246.1,XP_058185…
Metabolism	Carbohydrate metabolism	Starch and sucrose metabolism	ko00500	123	161	0.133629	0.609083	XP_058201635.1,XP_058224964.1,XP_058220557.1,XP_058219498.1,XP_058223628.1,XP_058184220.1,XP_058210289.1,XP_058184324.1,XP_058190770.1,XP_058179689.1,XP_058198902.1,XP_058200007.1,XP_058208459.1,XP_058217466.1,XP_058199163.1,XP_058210973.1,XP_058225642.1,XP_058193758.1,XP_058226270.1,XP_058226105.1,XP_058193889.1,XP_058203654.1,XP_058228249.1,XP_058182097.1,XP_058188131.1,XP_058214257.1,XP_058186…
Metabolism	Metabolism of cofactors and vitamins	Ubiquinone and other terpenoid-quinone biosynthesis	ko00130	40	50	0.140291	0.609083	XP_058181637.1,XP_058209240.1,XP_058224996.1,XP_058191405.1,XP_058202360.1,XP_058221935.1,XP_058184555.1,XP_058191393.1,XP_058226575.1,XP_058221344.1,XP_058203366.1,XP_058192335.1,XP_058192491.1,XP_058202498.1,XP_058191362.1,XP_058191371.1,XP_058200537.1,XP_058182110.1,XP_058183818.1,XP_058219381.1,XP_058183021.1,XP_058228584.1,XP_058204239.1,XP_058194184.1,XP_058212089.1,XP_058213045.1,XP_058182…
Metabolism	Metabolism of other amino acids	Phosphonate and phosphinate metabolism	ko00440	6	6	0.1417	0.609083	XP_058212432.1,XP_058193476.1,XP_058188983.1,XP_058195474.1,XP_058197839.1,XP_058190759.1
Metabolism	Carbohydrate metabolism	Fructose and mannose metabolism	ko00051	52	66	0.144134	0.609083	XP_058199551.1,XP_058223748.1,XP_058218687.1,XP_058200357.1,XP_058179105.1,XP_058186965.1,XP_058207894.1,XP_058213146.1,XP_058227566.1,XP_058179592.1,XP_058187119.1,XP_058179804.1,XP_058201095.1,XP_058201313.1,XP_058190824.1,XP_058181495.1,XP_058224729.1,XP_058184964.1,XP_058213708.1,XP_058180459.1,XP_058228249.1,XP_058195598.1,XP_058202427.1,XP_058187215.1,XP_058206676.1,XP_058180924.1,XP_058215…
Genetic Information Processing	Translation	Ribosome biogenesis in eukaryotes	ko03008	75	97	0.154982	0.634457	XP_058196182.1,XP_058225451.1,XP_058192373.1,XP_058198171.1,XP_058197144.1,XP_058203869.1,XP_058219734.1,XP_058202992.1,XP_058198008.1,XP_058223683.1,XP_058180579.1,XP_058208285.1,XP_058200001.1,XP_058212878.1,XP_058226351.1,XP_058181738.1,XP_058207905.1,XP_058211061.1,XP_058186856.1,XP_058222945.1,XP_058207184.1,XP_058190723.1,XP_058227264.1,XP_058214951.1,XP_058222015.1,XP_058181736.1,XP_058180…
Metabolism	Amino acid metabolism	Phenylalanine, tyrosine and tryptophan biosynthesis	ko00400	45	57	0.161036	0.639263	XP_058183903.1,XP_058224667.1,XP_058195272.1,XP_058219526.1,XP_058200681.1,XP_058211232.1,XP_058198870.1,XP_058217817.1,XP_058179518.1,XP_058186078.1,XP_058181192.1,XP_058182541.1,XP_058179756.1,XP_058182761.1,XP_058222429.1,XP_058207271.1,XP_058186935.1,XP_058188204.1,XP_058226141.1,XP_058212247.1,XP_058198114.1,XP_058226139.1,XP_058213045.1,XP_058223271.1,XP_058183475.1,XP_058227663.1,XP_058179…
Metabolism	Carbohydrate metabolism	Galactose metabolism	ko00052	44	56	0.180805	0.688885	XP_058218967.1,XP_058181498.1,XP_058184324.1,XP_058179689.1,XP_058204880.1,XP_058179592.1,XP_058195919.1,XP_058182010.1,XP_058205018.1,XP_058198632.1,XP_058203588.1,XP_058184964.1,XP_058197040.1,XP_058193791.1,XP_058202427.1,XP_058206676.1,XP_058179318.1,XP_058189753.1,XP_058180673.1,XP_058215489.1,XP_058228143.1,XP_058224060.1,XP_058215981.1,XP_058181578.1,XP_058223604.1,XP_058207518.1,XP_058227…
Metabolism	Metabolism of cofactors and vitamins	Lipoic acid metabolism	ko00785	5	5	0.196267	0.688885	XP_058179371.1,XP_058218027.1,XP_058217235.1,XP_058203087.1,XP_058224271.1
Metabolism	Energy metabolism	Carbon fixation in photosynthetic organisms	ko00710	55	71	0.196725	0.688885	XP_058199551.1,XP_058205015.1,XP_058218069.1,XP_058219526.1,XP_058200681.1,XP_058187621.1,XP_058221663.1,XP_058208765.1,XP_058187951.1,XP_058187476.1,XP_058224558.1,XP_058204862.1,XP_058207894.1,XP_058213146.1,XP_058224224.1,XP_058210030.1,XP_058228363.1,XP_058214502.1,XP_058190824.1,XP_058197874.1,XP_058211148.1,XP_058212003.1,XP_058192550.1,XP_058195598.1,XP_058186138.1,XP_058181860.1,XP_058187…
Metabolism	Amino acid metabolism	Histidine metabolism	ko00340	22	27	0.196911	0.688885	XP_058225470.1,XP_058183475.1,XP_058188638.1,XP_058224241.1,XP_058207026.1,XP_058226099.1,XP_058190718.1,XP_058190751.1,XP_058195464.1,XP_058179873.1,XP_058194850.1,XP_058191469.1,XP_058217573.1,XP_058186487.1,XP_058193205.1,XP_058207624.1,XP_058189694.1,XP_058218484.1,XP_058213267.1,XP_058199344.1,XP_058193198.1,XP_058188641.1
Metabolism	Amino acid metabolism	Arginine and proline metabolism	ko00330	49	63	0.199829	0.688885	XP_058188051.1,XP_058194989.1,XP_058218109.1,XP_058205951.1,XP_058210958.1,XP_058226222.1,XP_058213140.1,XP_058219526.1,XP_058200681.1,XP_058180648.1,XP_058193206.1,XP_058228239.1,XP_058225512.1,XP_058185196.1,XP_058206125.1,XP_058183391.1,XP_058189657.1,XP_058214080.1,XP_058194850.1,XP_058190776.1,XP_058186487.1,XP_058189694.1,XP_058205391.1,XP_058201340.1,XP_058227519.1,XP_058193483.1,XP_058227…
Genetic Information Processing	Folding, sorting and degradation	Ubiquitin mediated proteolysis	ko04120	116	154	0.21979	0.73827	XP_058213110.1,XP_058213499.1,XP_058225618.1,XP_058206372.1,XP_058209193.1,XP_058209208.1,XP_058198801.1,XP_058204838.1,XP_058207713.1,XP_058195983.1,XP_058185336.1,XP_058195193.1,XP_058179322.1,XP_058188895.1,XP_058222774.1,XP_058196559.1,XP_058204680.1,XP_058187692.1,XP_058216327.1,XP_058219576.1,XP_058224924.1,XP_058195572.1,XP_058186969.1,XP_058181381.1,XP_058224611.1,XP_058221521.1,XP_058215…
Metabolism	Glycan biosynthesis and metabolism	Other glycan degradation	ko00511	18	22	0.225913	0.739864	XP_058207318.1,XP_058183693.1,XP_058181159.1,XP_058195681.1,XP_058215247.1,XP_058184070.1,XP_058186256.1,XP_058195919.1,XP_058183163.1,XP_058205669.1,XP_058207316.1,XP_058193895.1,XP_058182262.1,XP_058204728.1,XP_058225148.1,XP_058190451.1,XP_058188571.1,XP_058185996.1
Cellular Processes	Transport and catabolism	Endocytosis	ko04144	145	194	0.239628	0.765639	XP_058184154.1,XP_058196956.1,XP_058192575.1,XP_058208563.1,XP_058226051.1,XP_058206768.1,XP_058179458.1,XP_058226867.1,XP_058199590.1,XP_058224342.1,XP_058224336.1,XP_058206567.1,XP_058180619.1,XP_058188244.1,XP_058180635.1,XP_058205217.1,XP_058193179.1,XP_058203756.1,XP_058180897.1,XP_058195626.1,XP_058191261.1,XP_058191800.1,XP_058217608.1,XP_058195781.1,XP_058227916.1,XP_058226252.1,XP_058215…
Genetic Information Processing	Folding, sorting and degradation	Protein processing in endoplasmic reticulum	ko04141	196	264	0.251123	0.783264	XP_058213499.1,XP_058200042.1,XP_058205854.1,XP_058218453.1,XP_058213961.1,XP_058199590.1,XP_058195193.1,XP_058199903.1,XP_058202448.1,XP_058200358.1,XP_058190831.1,XP_058205217.1,XP_058181381.1,XP_058187348.1,XP_058207705.1,XP_058190774.1,XP_058179667.1,XP_058215973.1,XP_058182518.1,XP_058183993.1,XP_058189905.1,XP_058208621.1,XP_058183389.1,XP_058200040.1,XP_058190438.1,XP_058190601.1,XP_058209…
Genetic Information Processing	Translation	Aminoacyl-tRNA biosynthesis	ko00970	49	64	0.265416	0.791425	XP_058195324.1,XP_058222043.1,XP_058199795.1,XP_058191959.1,XP_058197788.1,XP_058215654.1,XP_058200373.1,XP_058201350.1,XP_058195824.1,XP_058203306.1,XP_058210500.1,XP_058190489.1,XP_058193215.1,XP_058181962.1,XP_058206475.1,XP_058221718.1,XP_058184575.1,XP_058179646.1,XP_058182752.1,XP_058218896.1,XP_058213870.1,XP_058205054.1,XP_058211334.1,XP_058219445.1,XP_058181070.1,XP_058181099.1,XP_058183…
Metabolism	Lipid metabolism	Sphingolipid metabolism	ko00600	20	25	0.265822	0.791425	XP_058196466.1,XP_058188851.1,XP_058215641.1,XP_058181498.1,XP_058181578.1,XP_058193429.1,XP_058198945.1,XP_058181159.1,XP_058200325.1,XP_058226470.1,XP_058195919.1,XP_058203911.1,XP_058208489.1,XP_058193895.1,XP_058182262.1,XP_058186122.1,XP_058192789.1,XP_058207361.1,XP_058205404.1,XP_058188571.1
Metabolism	Glycan biosynthesis and metabolism	N-Glycan biosynthesis	ko00510	40	52	0.277635	0.806584	XP_058179203.1,XP_058203337.1,XP_058224511.1,XP_058194027.1,XP_058204631.1,XP_058220522.1,XP_058208148.1,XP_058199030.1,XP_058187442.1,XP_058202588.1,XP_058216432.1,XP_058212868.1,XP_058188438.1,XP_058221740.1,XP_058206520.1,XP_058221518.1,XP_058210071.1,XP_058184873.1,XP_058220560.1,XP_058190473.1,XP_058204978.1,XP_058207285.1,XP_058204476.1,XP_058190601.1,XP_058180507.1,XP_058195883.1,XP_058215…
Metabolism	Energy metabolism	Oxidative phosphorylation	ko00190	90	120	0.283228	0.806584	XP_058203557.1,XP_058226774.1,XP_058183019.1,XP_058180765.1,XP_058224954.1,XP_058190778.1,XP_058217799.1,XP_058192359.1,XP_058180447.1,XP_058224063.1,XP_058210875.1,XP_058218196.1,XP_058226961.1,XP_058186623.1,XP_058201655.1,XP_058185364.1,XP_058190651.1,XP_058214213.1,XP_058186391.1,XP_058204264.1,XP_058196524.1,XP_058208881.1,XP_058182137.1,XP_058201266.1,XP_058204587.1,XP_058196931.1,XP_058214…
Genetic Information Processing	Replication and repair	Non-homologous end-joining	ko03450	7	8	0.30143	0.825323	XP_058207822.1,XP_058224242.1,XP_058215357.1,XP_058201375.1,XP_058223972.1,XP_058210999.1,XP_058192897.1
Cellular Processes	Transport and catabolism	Peroxisome	ko04146	67	89	0.302408	0.825323	XP_058207203.1,XP_058227355.1,XP_058218476.1,XP_058184363.1,XP_058211278.1,XP_058203562.1,XP_058224740.1,XP_058199187.1,XP_058217668.1,XP_058207445.1,XP_058183479.1,XP_058210995.1,XP_058201105.1,XP_058203530.1,XP_058206821.1,XP_058190370.1,XP_058214638.1,XP_058208472.1,XP_058198234.1,XP_058207367.1,XP_058180338.1,XP_058213295.1,XP_058185343.1,XP_058201107.1,XP_058191170.1,XP_058182919.1,XP_058205…
Metabolism	Metabolism of terpenoids and polyketides	Monoterpenoid biosynthesis	ko00902	13	16	0.310511	0.83014	XP_058203097.1,XP_058202523.1,XP_058202525.1,XP_058223745.1,XP_058207561.1,XP_058226197.1,XP_058207567.1,XP_058207565.1,XP_058223742.1,XP_058205523.1,XP_058207560.1,XP_058226198.1,XP_058185710.1
Metabolism	Metabolism of cofactors and vitamins	Pantothenate and CoA biosynthesis	ko00770	21	27	0.343275	0.888474	XP_058219267.1,XP_058204889.1,XP_058182182.1,XP_058187189.1,XP_058187172.1,XP_058193151.1,XP_058206670.1,XP_058225742.1,XP_058217183.1,XP_058205684.1,XP_058224066.1,XP_058184832.1,XP_058184267.1,XP_058179091.1,XP_058184283.1,XP_058222735.1,XP_058197354.1,XP_058200141.1,XP_058223528.1,XP_058196379.1,XP_058192613.1
Metabolism	Biosynthesis of other secondary metabolites	Tropane, piperidine and pyridine alkaloid biosynthesis	ko00960	18	23	0.350341	0.888474	XP_058213045.1,XP_058183475.1,XP_058219526.1,XP_058200681.1,XP_058193056.1,XP_058179520.1,XP_058179518.1,XP_058221756.1,XP_058207135.1,XP_058194094.1,XP_058192491.1,XP_058193045.1,XP_058192611.1,XP_058212045.1,XP_058226878.1,XP_058213046.1,XP_058219631.1,XP_058212247.1
Metabolism	Overview	2-Oxocarboxylic acid metabolism	ko01210	43	57	0.352677	0.888474	XP_058204851.1,XP_058182182.1,XP_058195813.1,XP_058219526.1,XP_058200681.1,XP_058223314.1,XP_058187172.1,XP_058214161.1,XP_058217183.1,XP_058184107.1,XP_058189589.1,XP_058212813.1,XP_058184267.1,XP_058209048.1,XP_058179902.1,XP_058208555.1,XP_058213837.1,XP_058225565.1,XP_058184550.1,XP_058222735.1,XP_058187096.1,XP_058225166.1,XP_058219267.1,XP_058180338.1,XP_058181715.1,XP_058220076.1,XP_058226…
Metabolism	Amino acid metabolism	Phenylalanine metabolism	ko00360	45	60	0.374594	0.904665	XP_058224996.1,XP_058191405.1,XP_058213140.1,XP_058194676.1,XP_058221935.1,XP_058219526.1,XP_058200681.1,XP_058193056.1,XP_058191393.1,XP_058226575.1,XP_058179518.1,XP_058209899.1,XP_058228239.1,XP_058194685.1,XP_058194094.1,XP_058183391.1,XP_058192491.1,XP_058193045.1,XP_058191362.1,XP_058191371.1,XP_058200537.1,XP_058207624.1,XP_058204617.1,XP_058219631.1,XP_058212247.1,XP_058183021.1,XP_058215…
Metabolism	Biosynthesis of other secondary metabolites	Betalain biosynthesis	ko00965	6	7	0.378096	0.904665	XP_058220997.1,XP_058203149.1,XP_058203151.1,XP_058203150.1,XP_058207624.1,XP_058203153.1
Metabolism	Carbohydrate metabolism	Pentose phosphate pathway	ko00030	42	56	0.38317	0.904665	XP_058224248.1,XP_058220845.1,XP_058200747.1,XP_058200357.1,XP_058184324.1,XP_058221939.1,XP_058187476.1,XP_058204862.1,XP_058179592.1,XP_058228363.1,XP_058224069.1,XP_058221292.1,XP_058184964.1,XP_058212003.1,XP_058195598.1,XP_058202427.1,XP_058206676.1,XP_058195506.1,XP_058215411.1,XP_058207518.1,XP_058223604.1,XP_058206252.1,XP_058194228.1,XP_058193615.1,XP_058190539.1,XP_058191472.1,XP_058212…
Metabolism	Metabolism of other amino acids	beta-Alanine metabolism	ko00410	31	41	0.386727	0.904665	XP_058185468.1,XP_058203457.1,XP_058218109.1,XP_058212503.1,XP_058222802.1,XP_058225056.1,XP_058193056.1,XP_058190863.1,XP_058193206.1,XP_058190433.1,XP_058209899.1,XP_058194094.1,XP_058226066.1,XP_058206125.1,XP_058193045.1,XP_058188084.1,XP_058225309.1,XP_058192611.1,XP_058194850.1,XP_058193205.1,XP_058186487.1,XP_058212045.1,XP_058206788.1,XP_058189694.1,XP_058213993.1,XP_058197354.1,XP_058199…
Metabolism	Metabolism of terpenoids and polyketides	Carotenoid biosynthesis	ko00906	28	37	0.396857	0.912074	XP_058196224.1,XP_058204363.1,XP_058221669.1,XP_058191287.1,XP_058214932.1,XP_058206004.1,XP_058185456.1,XP_058223833.1,XP_058225176.1,XP_058222539.1,XP_058209175.1,XP_058211283.1,XP_058186662.1,XP_058182171.1,XP_058212749.1,XP_058216300.1,XP_058221065.1,XP_058190288.1,XP_058205203.1,XP_058186975.1,XP_058204027.1,XP_058223394.1,XP_058223532.1,XP_058191368.1,XP_058225921.1,XP_058181966.1,XP_058199…
Metabolism	Metabolism of cofactors and vitamins	Nicotinate and nicotinamide metabolism	ko00760	14	18	0.410845	0.927943	XP_058193185.1,XP_058206821.1,XP_058193933.1,XP_058199266.1,XP_058208479.1,XP_058210802.1,XP_058183387.1,XP_058189717.1,XP_058188260.1,XP_058228403.1,XP_058219100.1,XP_058201813.1,XP_058225334.1,XP_058227690.1
Metabolism	Energy metabolism	Nitrogen metabolism	ko00910	19	25	0.433805	0.963193	XP_058205843.1,XP_058186260.1,XP_058204918.1,XP_058188256.1,XP_058180858.1,XP_058193109.1,XP_058184119.1,XP_058180326.1,XP_058193188.1,XP_058190453.1,XP_058215455.1,XP_058204452.1,XP_058206158.1,XP_058187627.1,XP_058227229.1,XP_058184435.1,XP_058218762.1,XP_058202057.1,XP_058212365.1
Metabolism	Amino acid metabolism	Tyrosine metabolism	ko00350	37	50	0.459563	0.98914	XP_058224688.1,XP_058189472.1,XP_058207611.1,XP_058212498.1,XP_058193056.1,XP_058221935.1,XP_058219526.1,XP_058200681.1,XP_058179518.1,XP_058194094.1,XP_058192491.1,XP_058193045.1,XP_058188931.1,XP_058207624.1,XP_058220597.1,XP_058219631.1,XP_058212247.1,XP_058188460.1,XP_058213045.1,XP_058196572.1,XP_058183475.1,XP_058179520.1,XP_058224033.1,XP_058196745.1,XP_058221756.1,XP_058188923.1,XP_058217…
Environmental Information Processing	Signal transduction	Phosphatidylinositol signaling system	ko04070	50	68	0.465007	0.98914	XP_058190493.1,XP_058205303.1,XP_058196891.1,XP_058186857.1,XP_058216859.1,XP_058228049.1,XP_058207743.1,XP_058219250.1,XP_058190718.1,XP_058197619.1,XP_058193544.1,XP_058226322.1,XP_058210900.1,XP_058183980.1,XP_058189485.1,XP_058200314.1,XP_058207046.1,XP_058213267.1,XP_058193619.1,XP_058184391.1,XP_058219184.1,XP_058207250.1,XP_058213452.1,XP_058223499.1,XP_058198257.1,XP_058191455.1,XP_058190…
Metabolism	Glycan biosynthesis and metabolism	Glycosaminoglycan degradation	ko00531	13	17	0.468142	0.98914	XP_058179392.1,XP_058183163.1,XP_058203311.1,XP_058193882.1,XP_058206919.1,XP_058193895.1,XP_058200063.1,XP_058204728.1,XP_058225311.1,XP_058225148.1,XP_058180696.1,XP_058216330.1,XP_058190377.1
Metabolism	Amino acid metabolism	Glycine, serine and threonine metabolism	ko00260	52	71	0.483367	1	XP_058213579.1,XP_058192305.1,XP_058193056.1,XP_058203567.1,XP_058228451.1,XP_058224404.1,XP_058215015.1,XP_058185086.1,XP_058215023.1,XP_058226193.1,XP_058199187.1,XP_058194094.1,XP_058180690.1,XP_058214328.1,XP_058184107.1,XP_058193045.1,XP_058179902.1,XP_058191779.1,XP_058194850.1,XP_058195418.1,XP_058221983.1,XP_058221014.1,XP_058218275.1,XP_058201726.1,XP_058227263.1,XP_058183336.1,XP_058214…
Metabolism	Metabolism of cofactors and vitamins	Biotin metabolism	ko00780	15	20	0.503613	1	XP_058224476.1,XP_058206203.1,XP_058181592.1,XP_058210300.1,XP_058192698.1,XP_058217885.1,XP_058205148.1,XP_058196120.1,XP_058203622.1,XP_058190038.1,XP_058194413.1,XP_058215937.1,XP_058191908.1,XP_058203621.1,XP_058206497.1
Metabolism	Metabolism of terpenoids and polyketides	Terpenoid backbone biosynthesis	ko00900	46	63	0.507466	1	XP_058190622.1,XP_058191095.1,XP_058215123.1,XP_058211465.1,XP_058194618.1,XP_058192622.1,XP_058179436.1,XP_058201279.1,XP_058199781.1,XP_058188506.1,XP_058219944.1,XP_058227029.1,XP_058222849.1,XP_058221050.1,XP_058214504.1,XP_058227504.1,XP_058192623.1,XP_058208361.1,XP_058190526.1,XP_058191065.1,XP_058205628.1,XP_058208908.1,XP_058224541.1,XP_058204210.1,XP_058196311.1,XP_058188271.1,XP_058187…
Metabolism	Amino acid metabolism	Alanine, aspartate and glutamate metabolism	ko00250	33	45	0.509178	1	XP_058228150.1,XP_058194989.1,XP_058223784.1,XP_058219526.1,XP_058200681.1,XP_058180858.1,XP_058199187.1,XP_058209429.1,XP_058188260.1,XP_058212310.1,XP_058226354.1,XP_058218774.1,XP_058190785.1,XP_058202836.1,XP_058214722.1,XP_058187627.1,XP_058227519.1,XP_058221258.1,XP_058185126.1,XP_058183930.1,XP_058211067.1,XP_058226929.1,XP_058221756.1,XP_058181825.1,XP_058184119.1,XP_058217667.1,XP_058213…
Metabolism	Lipid metabolism	Fatty acid degradation	ko00071	38	52	0.515267	1	XP_058224688.1,XP_058212486.1,XP_058207611.1,XP_058181006.1,XP_058218476.1,XP_058211235.1,XP_058203562.1,XP_058209899.1,XP_058217668.1,XP_058208511.1,XP_058191011.1,XP_058200097.1,XP_058219944.1,XP_058194850.1,XP_058186487.1,XP_058188931.1,XP_058189694.1,XP_058220597.1,XP_058225634.1,XP_058212503.1,XP_058209302.1,XP_058188923.1,XP_058226133.1,XP_058217809.1,XP_058182919.1,XP_058183817.1,XP_058224…
Metabolism	Carbohydrate metabolism	C5-Branched dibasic acid metabolism	ko00660	7	9	0.522866	1	XP_058209048.1,XP_058184267.1,XP_058225565.1,XP_058217183.1,XP_058184283.1,XP_058223314.1,XP_058226676.1
Metabolism	Amino acid metabolism	Cysteine and methionine metabolism	ko00270	78	108	0.548004	1	XP_058200681.1,XP_058212373.1,XP_058215015.1,XP_058188979.1,XP_058187144.1,XP_058189689.1,XP_058206125.1,XP_058184107.1,XP_058222005.1,XP_058182601.1,XP_058213381.1,XP_058214502.1,XP_058179902.1,XP_058186959.1,XP_058222735.1,XP_058191751.1,XP_058226291.1,XP_058196227.1,XP_058225751.1,XP_058225752.1,XP_058193483.1,XP_058222379.1,XP_058182294.1,XP_058181971.1,XP_058213045.1,XP_058196840.1,XP_058227…
Genetic Information Processing	Replication and repair	Homologous recombination	ko03440	72	100	0.569495	1	XP_058191770.1,XP_058180097.1,XP_058196919.1,XP_058186014.1,XP_058202023.1,XP_058220038.1,XP_058190027.1,XP_058208587.1,XP_058215868.1,XP_058221455.1,XP_058197276.1,XP_058201375.1,XP_058186536.1,XP_058214678.1,XP_058207331.1,XP_058219182.1,XP_058225905.1,XP_058211754.1,XP_058184101.1,XP_058179413.1,XP_058188277.1,XP_058206599.1,XP_058184035.1,XP_058210401.1,XP_058181283.1,XP_058210999.1,XP_058189…
Metabolism	Biosynthesis of other secondary metabolites	Isoquinoline alkaloid biosynthesis	ko00950	16	22	0.586237	1	XP_058213045.1,XP_058193056.1,XP_058219526.1,XP_058200681.1,XP_058196745.1,XP_058179520.1,XP_058179518.1,XP_058221756.1,XP_058194094.1,XP_058193045.1,XP_058192611.1,XP_058207624.1,XP_058212045.1,XP_058213046.1,XP_058219631.1,XP_058212247.1
Metabolism	Amino acid metabolism	Lysine biosynthesis	ko00300	11	15	0.591834	1	XP_058179902.1,XP_058194850.1,XP_058208343.1,XP_058191891.1,XP_058215015.1,XP_058221826.1,XP_058190708.1,XP_058184230.1,XP_058184107.1,XP_058215070.1,XP_058222616.1
Genetic Information Processing	Folding, sorting and degradation	SNARE interactions in vesicular transport	ko04130	33	46	0.602186	1	XP_058179090.1,XP_058204440.1,XP_058190673.1,XP_058209009.1,XP_058200431.1,XP_058202387.1,XP_058225345.1,XP_058203389.1,XP_058223876.1,XP_058208560.1,XP_058181869.1,XP_058223331.1,XP_058201263.1,XP_058224174.1,XP_058196467.1,XP_058181864.1,XP_058196368.1,XP_058184176.1,XP_058207842.1,XP_058226305.1,XP_058201073.1,XP_058213977.1,XP_058219151.1,XP_058220343.1,XP_058224473.1,XP_058210869.1,XP_058210…
Metabolism	Carbohydrate metabolism	Inositol phosphate metabolism	ko00562	48	67	0.602417	1	XP_058199551.1,XP_058190493.1,XP_058207310.1,XP_058190863.1,XP_058196891.1,XP_058186857.1,XP_058216859.1,XP_058207894.1,XP_058213146.1,XP_058190718.1,XP_058197619.1,XP_058193544.1,XP_058226322.1,XP_058188084.1,XP_058179523.1,XP_058183980.1,XP_058190824.1,XP_058189485.1,XP_058207046.1,XP_058213267.1,XP_058193619.1,XP_058184391.1,XP_058219184.1,XP_058207250.1,XP_058213993.1,XP_058213452.1,XP_058198…
Metabolism	Metabolism of terpenoids and polyketides	Diterpenoid biosynthesis	ko00904	20	28	0.62983	1	XP_058198982.1,XP_058225023.1,XP_058196613.1,XP_058196741.1,XP_058218665.1,XP_058199098.1,XP_058209672.1,XP_058202818.1,XP_058198980.1,XP_058188286.1,XP_058225045.1,XP_058192394.1,XP_058195803.1,XP_058196740.1,XP_058202810.1,XP_058202811.1,XP_058223339.1,XP_058202805.1,XP_058226807.1,XP_058198981.1
Metabolism	Amino acid metabolism	Lysine degradation	ko00310	61	86	0.65599	1	XP_058221613.1,XP_058211540.1,XP_058187679.1,XP_058211717.1,XP_058211588.1,XP_058184597.1,XP_058181301.1,XP_058185813.1,XP_058210983.1,XP_058209899.1,XP_058198901.1,XP_058181123.1,XP_058198625.1,XP_058190875.1,XP_058208242.1,XP_058208150.1,XP_058216335.1,XP_058219944.1,XP_058194850.1,XP_058182682.1,XP_058186487.1,XP_058217725.1,XP_058189694.1,XP_058181469.1,XP_058217522.1,XP_058195950.1,XP_058192…
Metabolism	Lipid metabolism	Linoleic acid metabolism	ko00591	12	17	0.67444	1	XP_058192671.1,XP_058204499.1,XP_058208520.1,XP_058225413.1,XP_058212276.1,XP_058199413.1,XP_058225411.1,XP_058194336.1,XP_058207846.1,XP_058196668.1,XP_058194056.1,XP_058193032.1
Metabolism	Metabolism of other amino acids	Selenocompound metabolism	ko00450	12	17	0.67444	1	XP_058205276.1,XP_058188510.1,XP_058196039.1,XP_058199795.1,XP_058201797.1,XP_058212097.1,XP_058202213.1,XP_058226291.1,XP_058196227.1,XP_058188847.1,XP_058205253.1,XP_058181070.1
Metabolism	Energy metabolism	Sulfur metabolism	ko00920	26	37	0.680349	1	XP_058192100.1,XP_058199306.1,XP_058209989.1,XP_058227832.1,XP_058196840.1,XP_058212097.1,XP_058213385.1,XP_058204783.1,XP_058187144.1,XP_058228383.1,XP_058202213.1,XP_058200408.1,XP_058200530.1,XP_058182601.1,XP_058213381.1,XP_058196708.1,XP_058189485.1,XP_058218391.1,XP_058213357.1,XP_058209639.1,XP_058211482.1,XP_058220096.1,XP_058192842.1,XP_058216618.1,XP_058223454.1,XP_058226291.1
Metabolism	Biosynthesis of other secondary metabolites	Caffeine metabolism	ko00232	3	4	0.690449	1	XP_058194336.1,XP_058183394.1,XP_058199349.1
Metabolism	Lipid metabolism	Synthesis and degradation of ketone bodies	ko00072	5	7	0.696604	1	XP_058219944.1,XP_058200274.1,XP_058209447.1,XP_058222849.1,XP_058221765.1
Metabolism	Lipid metabolism	Ether lipid metabolism	ko00565	23	33	0.70459	1	XP_058214442.1,XP_058198851.1,XP_058212536.1,XP_058212276.1,XP_058222642.1,XP_058222372.1,XP_058220870.1,XP_058222477.1,XP_058220620.1,XP_058218138.1,XP_058190759.1,XP_058205788.1,XP_058193476.1,XP_058204499.1,XP_058226734.1,XP_058180635.1,XP_058203451.1,XP_058210847.1,XP_058207846.1,XP_058192583.1,XP_058223733.1,XP_058222401.1,XP_058210908.1
Metabolism	Carbohydrate metabolism	Glyoxylate and dicarboxylate metabolism	ko00630	49	70	0.712693	1	XP_058205843.1,XP_058186260.1,XP_058203567.1,XP_058221663.1,XP_058224404.1,XP_058187951.1,XP_058211278.1,XP_058215023.1,XP_058226193.1,XP_058199187.1,XP_058185380.1,XP_058214502.1,XP_058191779.1,XP_058219944.1,XP_058221983.1,XP_058218792.1,XP_058201726.1,XP_058188272.1,XP_058191522.1,XP_058198234.1,XP_058213959.1,XP_058225166.1,XP_058187627.1,XP_058216233.1,XP_058187338.1,XP_058209097.1,XP_058192…
Metabolism	Carbohydrate metabolism	Ascorbate and aldarate metabolism	ko00053	32	46	0.719768	1	XP_058190183.1,XP_058196891.1,XP_058215920.1,XP_058190197.1,XP_058185252.1,XP_058190718.1,XP_058215014.1,XP_058194850.1,XP_058186487.1,XP_058223953.1,XP_058189694.1,XP_058193619.1,XP_058213267.1,XP_058189646.1,XP_058202144.1,XP_058184809.1,XP_058183441.1,XP_058189753.1,XP_058190232.1,XP_058218175.1,XP_058207726.1,XP_058222045.1,XP_058183466.1,XP_058222067.1,XP_058188241.1,XP_058204510.1,XP_058193…
Metabolism	Lipid metabolism	Arachidonic acid metabolism	ko00590	13	19	0.741313	1	XP_058222590.1,XP_058204499.1,XP_058212276.1,XP_058203438.1,XP_058222597.1,XP_058214086.1,XP_058207846.1,XP_058188848.1,XP_058200783.1,XP_058219186.1,XP_058194510.1,XP_058214395.1,XP_058187023.1
Cellular Processes	Transport and catabolism	Phagosome	ko04145	68	98	0.77249	1	XP_058179458.1,XP_058226867.1,XP_058190778.1,XP_058217799.1,XP_058216252.1,XP_058209464.1,XP_058218196.1,XP_058208146.1,XP_058208623.1,XP_058214213.1,XP_058198955.1,XP_058204264.1,XP_058184391.1,XP_058216161.1,XP_058187283.1,XP_058194185.1,XP_058211173.1,XP_058186165.1,XP_058179405.1,XP_058192332.1,XP_058215471.1,XP_058226923.1,XP_058218517.1,XP_058206727.1,XP_058213950.1,XP_058200775.1,XP_058224…
Genetic Information Processing	Replication and repair	Nucleotide excision repair	ko03420	80	115	0.772719	1	XP_058213499.1,XP_058180097.1,XP_058193057.1,XP_058179311.1,XP_058181654.1,XP_058202023.1,XP_058220038.1,XP_058208587.1,XP_058196199.1,XP_058221455.1,XP_058216437.1,XP_058197276.1,XP_058196559.1,XP_058186536.1,XP_058215149.1,XP_058214642.1,XP_058199958.1,XP_058211754.1,XP_058190096.1,XP_058182518.1,XP_058188277.1,XP_058228344.1,XP_058203740.1,XP_058181283.1,XP_058210401.1,XP_058221811.1,XP_058189…
Metabolism	Metabolism of other amino acids	Taurine and hypotaurine metabolism	ko00430	6	9	0.778547	1	XP_058208652.1,XP_058204259.1,XP_058228130.1,XP_058214395.1,XP_058219561.1,XP_058187023.1
Metabolism	Glycan biosynthesis and metabolism	Glycosphingolipid biosynthesis - ganglio series	ko00604	4	6	0.784145	1	XP_058193895.1,XP_058183163.1,XP_058204728.1,XP_058225148.1
Metabolism	Energy metabolism	Photosynthesis - antenna proteins	ko00196	12	18	0.789089	1	XP_058214488.1,XP_058215912.1,XP_058196108.1,XP_058194506.1,XP_058196109.1,XP_058211004.1,XP_058198569.1,XP_058220478.1,XP_058221063.1,XP_058211257.1,XP_058196111.1,XP_058196110.1
Metabolism	Energy metabolism	Photosynthesis	ko00195	32	47	0.789448	1	XP_058185384.1,XP_058218167.1,XP_058208843.1,XP_058194982.1,XP_058197044.1,XP_058209699.1,XP_058184758.1,XP_058208849.1,XP_058213059.1,XP_058217247.1,XP_058194375.1,XP_058219140.1,XP_058208521.1,XP_058208451.1,XP_058192493.1,XP_058207749.1,XP_058216315.1,XP_058211827.1,XP_058223323.1,XP_058207701.1,XP_058218022.1,XP_058180681.1,XP_058205921.1,XP_058210970.1,XP_058208900.1,XP_058197409.1,XP_058203…
Metabolism	Metabolism of cofactors and vitamins	Folate biosynthesis	ko00790	14	21	0.794949	1	XP_058204388.1,XP_058182813.1,XP_058218468.1,XP_058223835.1,XP_058187631.1,XP_058182695.1,XP_058188622.1,XP_058183120.1,XP_058209502.1,XP_058190686.1,XP_058181833.1,XP_058221453.1,XP_058205648.1,XP_058196619.1
Metabolism	Lipid metabolism	Fatty acid biosynthesis	ko00061	40	59	0.818237	1	XP_058206203.1,XP_058192698.1,XP_058181006.1,XP_058217885.1,XP_058211235.1,XP_058214464.1,XP_058203562.1,XP_058217668.1,XP_058194209.1,XP_058208511.1,XP_058224893.1,XP_058194413.1,XP_058191011.1,XP_058182621.1,XP_058182365.1,XP_058206701.1,XP_058215937.1,XP_058223246.1,XP_058198775.1,XP_058225634.1,XP_058206800.1,XP_058184056.1,XP_058203622.1,XP_058180791.1,XP_058222490.1,XP_058226133.1,XP_058182…
Metabolism	Metabolism of cofactors and vitamins	Riboflavin metabolism	ko00740	11	17	0.833186	1	XP_058222672.1,XP_058197895.1,XP_058217937.1,XP_058215702.1,XP_058184224.1,XP_058219522.1,XP_058214881.1,XP_058210833.1,XP_058189748.1,XP_058213001.1,XP_058207807.1
Genetic Information Processing	Folding, sorting and degradation	Sulfur relay system	ko04122	7	11	0.835773	1	XP_058205111.1,XP_058224774.1,XP_058187631.1,XP_058195121.1,XP_058218391.1,XP_058220603.1,XP_058218773.1
Metabolism	Glycan biosynthesis and metabolism	Glycosphingolipid biosynthesis - globo and isoglobo series	ko00603	7	11	0.835773	1	XP_058214268.1,XP_058183163.1,XP_058204728.1,XP_058225148.1,XP_058181498.1,XP_058181578.1,XP_058207361.1
Metabolism	Metabolism of cofactors and vitamins	Thiamine metabolism	ko00730	15	23	0.837716	1	XP_058186424.1,XP_058191778.1,XP_058189828.1,XP_058207754.1,XP_058201662.1,XP_058194639.1,XP_058187474.1,XP_058206933.1,XP_058192841.1,XP_058200137.1,XP_058215504.1,XP_058198889.1,XP_058189830.1,XP_058226344.1,XP_058209629.1
Metabolism	Overview	Fatty acid metabolism	ko01212	64	94	0.844297	1	XP_058212486.1,XP_058183371.1,XP_058192698.1,XP_058218476.1,XP_058217885.1,XP_058214464.1,XP_058203562.1,XP_058209899.1,XP_058217668.1,XP_058194209.1,XP_058224893.1,XP_058194413.1,XP_058181746.1,XP_058219944.1,XP_058195140.1,XP_058184983.1,XP_058207052.1,XP_058223246.1,XP_058198775.1,XP_058212503.1,XP_058179633.1,XP_058180791.1,XP_058182919.1,XP_058212924.1,XP_058228276.1,XP_058210300.1,XP_058207…
Metabolism	Carbohydrate metabolism	Amino sugar and nucleotide sugar metabolism	ko00520	94	137	0.851032	1	XP_058223784.1,XP_058184220.1,XP_058196667.1,XP_058225022.1,XP_058200107.1,XP_058179948.1,XP_058184324.1,XP_058212495.1,XP_058179689.1,XP_058206478.1,XP_058211903.1,XP_058217466.1,XP_058188929.1,XP_058179804.1,XP_058220148.1,XP_058187825.1,XP_058219333.1,XP_058213708.1,XP_058185157.1,XP_058185148.1,XP_058183180.1,XP_058185154.1,XP_058225148.1,XP_058197920.1,XP_058189753.1,XP_058181785.1,XP_058216…
Metabolism	Carbohydrate metabolism	Pentose and glucuronate interconversions	ko00040	79	116	0.863092	1	XP_058201464.1,XP_058218383.1,XP_058198233.1,XP_058205632.1,XP_058209638.1,XP_058215255.1,XP_058179689.1,XP_058206686.1,XP_058228363.1,XP_058197033.1,XP_058222388.1,XP_058224729.1,XP_058199477.1,XP_058200076.1,XP_058181679.1,XP_058203179.1,XP_058195050.1,XP_058205631.1,XP_058189753.1,XP_058225111.1,XP_058187671.1,XP_058180925.1,XP_058217803.1,XP_058205698.1,XP_058185654.1,XP_058205305.1,XP_058200…
Metabolism	Carbohydrate metabolism	Butanoate metabolism	ko00650	16	25	0.87169	1	XP_058209097.1,XP_058221765.1,XP_058209899.1,XP_058217183.1,XP_058205467.1,XP_058189583.1,XP_058217667.1,XP_058212310.1,XP_058196194.1,XP_058184267.1,XP_058219944.1,XP_058218792.1,XP_058222849.1,XP_058184283.1,XP_058200274.1,XP_058209447.1
Environmental Information Processing	Signal transduction	MAPK signaling pathway - plant	ko04016	99	145	0.875736	1	XP_058180317.1,XP_058205303.1,XP_058198753.1,XP_058197182.1,XP_058223760.1,XP_058200780.1,XP_058183675.1,XP_058191582.1,XP_058209916.1,XP_058213304.1,XP_058199205.1,XP_058222547.1,XP_058215441.1,XP_058205527.1,XP_058228489.1,XP_058180313.1,XP_058206116.1,XP_058185157.1,XP_058200777.1,XP_058204990.1,XP_058215286.1,XP_058227257.1,XP_058207137.1,XP_058185148.1,XP_058225751.1,XP_058200363.1,XP_058185…
Metabolism	Metabolism of cofactors and vitamins	One carbon pool by folate	ko00670	13	21	0.900012	1	XP_058191779.1,XP_058221983.1,XP_058227877.1,XP_058227071.1,XP_058191190.1,XP_058184196.1,XP_058212375.1,XP_058191522.1,XP_058215023.1,XP_058179351.1,XP_058190686.1,XP_058205648.1,XP_058181131.1
Metabolism	Amino acid metabolism	Tryptophan metabolism	ko00380	31	48	0.907983	1	XP_058213140.1,XP_058200209.1,XP_058194336.1,XP_058184597.1,XP_058195660.1,XP_058209899.1,XP_058228239.1,XP_058195659.1,XP_058183391.1,XP_058185380.1,XP_058227418.1,XP_058219944.1,XP_058194850.1,XP_058207486.1,XP_058193205.1,XP_058186487.1,XP_058207624.1,XP_058224706.1,XP_058182108.1,XP_058189694.1,XP_058190840.1,XP_058197408.1,XP_058194201.1,XP_058181618.1,XP_058199344.1,XP_058205246.1,XP_058200…
Genetic Information Processing	Replication and repair	DNA replication	ko03030	65	98	0.919992	1	XP_058180097.1,XP_058179311.1,XP_058202023.1,XP_058220038.1,XP_058208587.1,XP_058196199.1,XP_058221455.1,XP_058196126.1,XP_058197276.1,XP_058186536.1,XP_058199958.1,XP_058211754.1,XP_058213230.1,XP_058188277.1,XP_058210401.1,XP_058181283.1,XP_058215357.1,XP_058189005.1,XP_058189171.1,XP_058204334.1,XP_058192063.1,XP_058198159.1,XP_058192793.1,XP_058219541.1,XP_058218831.1,XP_058204921.1,XP_058217…
Metabolism	Biosynthesis of other secondary metabolites	Indole alkaloid biosynthesis	ko00901	1	2	0.922791	1	XP_058207624.1
Metabolism	Glycan biosynthesis and metabolism	Glycosphingolipid biosynthesis - lacto and neolacto series	ko00601	1	2	0.922791	1	XP_058214268.1
Metabolism	Biosynthesis of other secondary metabolites	Phenylpropanoid biosynthesis	ko00940	120	178	0.934434	1	XP_058203558.1,XP_058184745.1,XP_058200434.1,XP_058191563.1,XP_058187440.1,XP_058226575.1,XP_058210599.1,XP_058223360.1,XP_058198902.1,XP_058200007.1,XP_058194685.1,XP_058208459.1,XP_058179058.1,XP_058211851.1,XP_058199163.1,XP_058187433.1,XP_058193548.1,XP_058190763.1,XP_058198237.1,XP_058204617.1,XP_058214257.1,XP_058215838.1,XP_058206303.1,XP_058209626.1,XP_058200440.1,XP_058194184.1,XP_058224…
Metabolism	Biosynthesis of other secondary metabolites	Monobactam biosynthesis	ko00261	6	11	0.944312	1	XP_058215015.1,XP_058179902.1,XP_058202213.1,XP_058184230.1,XP_058184107.1,XP_058212097.1
Metabolism	Metabolism of other amino acids	Glutathione metabolism	ko00480	77	117	0.948909	1	XP_058200153.1,XP_058209389.1,XP_058203438.1,XP_058203531.1,XP_058203821.1,XP_058186001.1,XP_058185252.1,XP_058180546.1,XP_058206125.1,XP_058194466.1,XP_058194229.1,XP_058199667.1,XP_058180943.1,XP_058209399.1,XP_058200152.1,XP_058222597.1,XP_058200158.1,XP_058225752.1,XP_058215745.1,XP_058214395.1,XP_058217590.1,XP_058180545.1,XP_058180338.1,XP_058195416.1,XP_058200155.1,XP_058194228.1,XP_058181…
Metabolism	Lipid metabolism	alpha-Linolenic acid metabolism	ko00592	32	51	0.949134	1	XP_058212486.1,XP_058188575.1,XP_058186744.1,XP_058218476.1,XP_058222749.1,XP_058212276.1,XP_058196668.1,XP_058200097.1,XP_058187904.1,XP_058189916.1,XP_058188931.1,XP_058191012.1,XP_058220585.1,XP_058194056.1,XP_058192671.1,XP_058207211.1,XP_058199413.1,XP_058209302.1,XP_058220539.1,XP_058191990.1,XP_058188923.1,XP_058220584.1,XP_058206540.1,XP_058204499.1,XP_058203176.1,XP_058188920.1,XP_058207…
Metabolism	Lipid metabolism	Fatty acid elongation	ko00062	23	38	0.959703	1	XP_058190665.1,XP_058183371.1,XP_058222812.1,XP_058200161.1,XP_058179633.1,XP_058193977.1,XP_058195142.1,XP_058192739.1,XP_058187540.1,XP_058181746.1,XP_058223406.1,XP_058181431.1,XP_058212078.1,XP_058228276.1,XP_058195140.1,XP_058211924.1,XP_058222112.1,XP_058227322.1,XP_058201421.1,XP_058184983.1,XP_058199265.1,XP_058207052.1,XP_058206987.1
Metabolism	Biosynthesis of other secondary metabolites	Stilbenoid, diarylheptanoid and gingerol biosynthesis	ko00945	18	31	0.971313	1	XP_058224996.1,XP_058210600.1,XP_058194676.1,XP_058210860.1,XP_058228266.1,XP_058210599.1,XP_058223360.1,XP_058194685.1,XP_058210598.1,XP_058194682.1,XP_058226611.1,XP_058210866.1,XP_058185949.1,XP_058200537.1,XP_058197927.1,XP_058215838.1,XP_058207011.1,XP_058195045.1
Metabolism	Metabolism of other amino acids	Cyanoamino acid metabolism	ko00460	36	59	0.978067	1	XP_058211513.1,XP_058202596.1,XP_058186260.1,XP_058218324.1,XP_058184462.1,XP_058215023.1,XP_058194872.1,XP_058198902.1,XP_058200007.1,XP_058218326.1,XP_058208459.1,XP_058199163.1,XP_058191779.1,XP_058221983.1,XP_058194315.1,XP_058200441.1,XP_058223454.1,XP_058214257.1,XP_058214395.1,XP_058200440.1,XP_058225196.1,XP_058228090.1,XP_058226979.1,XP_058200115.1,XP_058225197.1,XP_058227533.1,XP_058200…
Metabolism	Biosynthesis of other secondary metabolites	Flavone and flavonol biosynthesis	ko00944	3	7	0.97943	1	XP_058180789.1,XP_058205658.1,XP_058212439.1
Metabolism	Glycan biosynthesis and metabolism	Other types of O-glycan biosynthesis	ko00514	15	27	0.980768	1	XP_058194240.1,XP_058194614.1,XP_058204260.1,XP_058204768.1,XP_058225009.1,XP_058209554.1,XP_058194615.1,XP_058189640.1,XP_058225984.1,XP_058218201.1,XP_058191570.1,XP_058226950.1,XP_058218203.1,XP_058217123.1,XP_058204692.1
Metabolism	Metabolism of terpenoids and polyketides	Zeatin biosynthesis	ko00908	15	27	0.980768	1	XP_058212221.1,XP_058204454.1,XP_058212188.1,XP_058220750.1,XP_058211554.1,XP_058220207.1,XP_058221545.1,XP_058205369.1,XP_058212226.1,XP_058212220.1,XP_058206608.1,XP_058204487.1,XP_058181117.1,XP_058181116.1,XP_058200294.1
Genetic Information Processing	Replication and repair	Mismatch repair	ko03430	50	81	0.985371	1	XP_058204921.1,XP_058180097.1,XP_058196783.1,XP_058217445.1,XP_058179311.1,XP_058187807.1,XP_058202023.1,XP_058193191.1,XP_058191895.1,XP_058179138.1,XP_058217257.1,XP_058196199.1,XP_058221455.1,XP_058211740.1,XP_058197276.1,XP_058186536.1,XP_058189654.1,XP_058221293.1,XP_058199958.1,XP_058224593.1,XP_058211754.1,XP_058219291.1,XP_058202518.1,XP_058194713.1,XP_058187200.1,XP_058207547.1,XP_058188…
Metabolism	Glycan biosynthesis and metabolism	Mannose type O-glycan biosyntheis	ko00515	5	11	0.986042	1	XP_058217640.1,XP_058218616.1,XP_058218617.1,XP_058218621.1,XP_058218566.1
Organismal Systems	Environmental adaptation	Circadian rhythm - plant	ko04712	27	47	0.990399	1	XP_058210593.1,XP_058188045.1,XP_058192559.1,XP_058197754.1,XP_058208923.1,XP_058182148.1,XP_058222158.1,XP_058188683.1,XP_058215274.1,XP_058228020.1,XP_058188815.1,XP_058189941.1,XP_058183178.1,XP_058179874.1,XP_058182878.1,XP_058190946.1,XP_058190403.1,XP_058204033.1,XP_058217849.1,XP_058200593.1,XP_058223487.1,XP_058188626.1,XP_058200342.1,XP_058215254.1,XP_058190447.1,XP_058221188.1,XP_058221…
Metabolism	Metabolism of terpenoids and polyketides	Brassinosteroid biosynthesis	ko00905	21	38	0.99219	1	XP_058181478.1,XP_058184159.1,XP_058183865.1,XP_058206804.1,XP_058228633.1,XP_058227323.1,XP_058183117.1,XP_058185972.1,XP_058192588.1,XP_058184161.1,XP_058181481.1,XP_058227308.1,XP_058193595.1,XP_058219739.1,XP_058192372.1,XP_058187182.1,XP_058193591.1,XP_058214465.1,XP_058182736.1,XP_058210648.1,XP_058204563.1
Metabolism	Metabolism of cofactors and vitamins	Vitamin B6 metabolism	ko00750	8	17	0.992931	1	XP_058213579.1,XP_058179332.1,XP_058214217.1,XP_058227263.1,XP_058228280.1,XP_058214224.1,XP_058182326.1,XP_058199748.1
Metabolism	Biosynthesis of other secondary metabolites	Flavonoid biosynthesis	ko00941	34	60	0.996839	1	XP_058224996.1,XP_058207383.1,XP_058194676.1,XP_058210599.1,XP_058223360.1,XP_058194685.1,XP_058212439.1,XP_058179874.1,XP_058182878.1,XP_058192975.1,XP_058197927.1,XP_058191271.1,XP_058200537.1,XP_058219410.1,XP_058225472.1,XP_058180789.1,XP_058215838.1,XP_058195045.1,XP_058210600.1,XP_058228266.1,XP_058182148.1,XP_058205658.1,XP_058204712.1,XP_058210598.1,XP_058182837.1,XP_058226611.1,XP_058194…
Metabolism	Biosynthesis of other secondary metabolites	Glucosinolate biosynthesis	ko00966	3	9	0.997367	1	XP_058209048.1,XP_058198307.1,XP_058225565.1
Metabolism	Lipid metabolism	Cutin, suberine and wax biosynthesis	ko00073	22	42	0.998168	1	XP_058219099.1,XP_058202111.1,XP_058193897.1,XP_058211856.1,XP_058209919.1,XP_058198879.1,XP_058196482.1,XP_058199797.1,XP_058226444.1,XP_058196479.1,XP_058203343.1,XP_058192149.1,XP_058183300.1,XP_058210995.1,XP_058183074.1,XP_058227009.1,XP_058190370.1,XP_058212777.1,XP_058207357.1,XP_058194054.1,XP_058224197.1,XP_058224196.1
Environmental Information Processing	Signal transduction	Plant hormone signal transduction	ko04075	172	268	0.99852	1	XP_058223612.1,XP_058213157.1,XP_058213650.1,XP_058211541.1,XP_058180902.1,XP_058195868.1,XP_058222579.1,XP_058183675.1,XP_058222358.1,XP_058215274.1,XP_058191582.1,XP_058209916.1,XP_058213327.1,XP_058205527.1,XP_058196932.1,XP_058228489.1,XP_058187240.1,XP_058204990.1,XP_058227257.1,XP_058204562.1,XP_058204935.1,XP_058207137.1,XP_058200363.1,XP_058213170.1,XP_058182773.1,XP_058210417.1,XP_058182…
Genetic Information Processing	Translation	Ribosome	ko03010	189	293	0.998577	1	XP_058225326.1,XP_058209666.1,XP_058197157.1,XP_058210702.1,XP_058205834.1,XP_058219141.1,XP_058219213.1,XP_058181923.1,XP_058227233.1,XP_058181899.1,XP_058224871.1,XP_058206537.1,XP_058200091.1,XP_058227643.1,XP_058193433.1,XP_058206669.1,XP_058212613.1,XP_058203642.1,XP_058222813.1,XP_058201756.1,XP_058210134.1,XP_058215315.1,XP_058222712.1,XP_058204135.1,XP_058214970.1,XP_058201325.1,XP_058210…
Organismal Systems	Environmental adaptation	Plant-pathogen interaction	ko04626	178	283	0.99978	1	XP_058223007.1,XP_058198753.1,XP_058226610.1,XP_058180503.1,XP_058195648.1,XP_058181982.1,XP_058211457.1,XP_058191582.1,XP_058192292.1,XP_058209916.1,XP_058228100.1,XP_058202645.1,XP_058206034.1,XP_058224553.1,XP_058205068.1,XP_058210478.1,XP_058218747.1,XP_058187485.1,XP_058205391.1,XP_058227053.1,XP_058202261.1,XP_058183993.1,XP_058182931.1,XP_058221278.1,XP_058209305.1,XP_058183057.1,XP_058218…
Metabolism	Lipid metabolism	Biosynthesis of unsaturated fatty acids	ko01040	22	46	0.999871	1	XP_058200044.1,XP_058183371.1,XP_058192698.1,XP_058218476.1,XP_058200161.1,XP_058209302.1,XP_058179633.1,XP_058195142.1,XP_058192739.1,XP_058194413.1,XP_058187540.1,XP_058181746.1,XP_058228276.1,XP_058195140.1,XP_058182621.1,XP_058182365.1,XP_058196022.1,XP_058184983.1,XP_058207052.1,XP_058212250.1,XP_058203780.1,XP_058185088.1
Metabolism	Biosynthesis of other secondary metabolites	Isoflavonoid biosynthesis	ko00943	4	14	0.999886	1	XP_058221153.1,XP_058186974.1,XP_058217271.1,XP_058221152.1
Metabolism	Metabolism of terpenoids and polyketides	Sesquiterpenoid and triterpenoid biosynthesis	ko00909	13	54	1	1	XP_058221511.1,XP_058217119.1,XP_058194751.1,XP_058220636.1,XP_058220681.1,XP_058207857.1,XP_058198227.1,XP_058221050.1,XP_058213220.1,XP_058227111.1,XP_058189911.1,XP_058214452.1,XP_058212842.1
