# Supplementary material for: Pangenome analysis reveals the genetic mechanism underlying high‐altitude adaptation in Qinghai–Xizang (Tibet) Plateau Rhododendron
Source: J Integr Plant Biol. 2026 Apr 12;68(7):2166–88. doi: 10.1111/jipb.70252 (PMC13326988; doi:10.1111/jipb.70252)
Supplement: Supplementary file 8 — Dataset S8. KEGG enrichment analysis of genes influenced by unique LTRs from R. simsii, R. molle, R. principis, and R. fortunei [file JIPB-68-2166-s003.xlsx]

## Sheet: R. principis
Pathway Hierarchy1	Pathway Hierarchy2	KEGG Pathway	Pathway ID	Gene Number	Background number	P-Value	Q-Value	Gene IDs
Metabolism	Metabolism of other amino acids	Cyanoamino acid metabolism	ko00460	29	70	4.81724e-05	0.00606972	evm.model.LG12.2579,evm.model.LG01.2625,evm.model.LG02.1064,evm.model.LG13.1491,evm.model.LG11.1363,evm.model.LG09.2360,evm.model.LG12.2387,evm.model.LG08.2382,evm.model.LG02.1008,evm.model.LG08.2376,evm.model.LG04.1013,evm.model.LG13.1490,evm.model.LG04.1504,evm.model.LG12.124,evm.model.LG09.2355,evm.model.LG06.2284,evm.model.LG12.1596,evm.model.LG12.2567,evm.model.LG09.2358,evm.model.LG09.2357,…
Metabolism	Amino acid metabolism	Valine, leucine and isoleucine biosynthesis	ko00290	13	28	0.00173787	0.0945017	evm.model.LG09.1030,evm.model.LG09.1194,evm.model.LG09.1725,evm.model.LG06.342,evm.model.LG09.2901,evm.model.LG09.271,evm.model.LG01.1354,evm.model.LG08.2146,evm.model.LG10.1806,evm.model.LG09.1029,evm.model.LG06.2207,evm.model.LG06.2210,evm.model.LG08.1904
Metabolism	Lipid metabolism	Linoleic acid metabolism	ko00591	12	26	0.00276799	0.0945017	evm.model.LG03.2578,evm.model.LG09.974,evm.model.LG12.2531,evm.model.LG12.2534,evm.model.LG06.2620,evm.model.LG13.1076,evm.model.LG12.2533,evm.model.LG12.2532,evm.model.LG09.808,evm.model.LG13.1149,evm.model.LG12.2536,evm.model.LG10.1477
Metabolism	Carbohydrate metabolism	Starch and sucrose metabolism	ko00500	54	186	0.00300006	0.0945017	evm.model.LG07.1832,evm.model.LG11.1965,evm.model.LG08.1290,evm.model.LG12.2579,evm.model.LG06.2850,evm.model.LG02.1064,evm.model.LG11.1363,evm.model.LG06.690,evm.model.LG08.2376,evm.model.LG11.108,evm.model.LG04.2747,evm.model.LG05.2194,evm.model.LG13.1490,evm.model.LG10.664,evm.model.LG05.548,evm.model.LG12.124,evm.model.LG12.1596,evm.model.LG03.663,evm.model.LG09.2358,evm.model.LG09.2357,evm.m…
Metabolism	Lipid metabolism	Cutin, suberine and wax biosynthesis	ko00073	19	52	0.0051702	0.11372	evm.model.LG08.1306,evm.model.LG08.874,evm.model.LG08.2171,evm.model.LG13.1949,evm.model.LG08.2151,evm.model.LG11.2065,evm.model.LG02.1473,evm.model.LG10.762,evm.model.LG08.2167,evm.model.LG12.1205,evm.model.LG02.977,evm.model.LG01.1311,evm.model.LG08.827,evm.model.LG09.2482,evm.model.LG08.2150,evm.model.LG07.1043,evm.model.LG02.978,evm.model.LG08.2152,evm.model.LG01.276
Metabolism	Lipid metabolism	Biosynthesis of unsaturated fatty acids	ko01040	17	45	0.00541523	0.11372	evm.model.LG08.732,evm.model.LG04.793,evm.model.LG12.525,evm.model.LG13.348,evm.model.LG03.1933,evm.model.LG08.2479,evm.model.LG08.737,evm.model.LG08.2480,evm.model.LG12.153,evm.model.LG08.733,evm.model.LG03.1932,evm.model.LG13.326,evm.model.LG08.2483,evm.model.LG07.2270,evm.model.LG08.735,evm.model.LG08.736,evm.model.LG09.712
Metabolism	Overview	Fatty acid metabolism	ko01212	30	97	0.00920101	0.165618	evm.model.LG07.329,evm.model.LG08.732,evm.model.LG04.793,evm.model.LG12.525,evm.model.LG13.348,evm.model.LG11.1569,evm.model.LG03.1665,evm.model.LG01.2868,evm.model.LG03.1933,evm.model.LG08.2479,evm.model.LG02.1774,evm.model.LG08.2153,evm.model.LG06.611,evm.model.LG01.439,evm.model.LG01.207,evm.model.LG08.737,evm.model.LG08.2480,evm.model.LG12.2115,evm.model.LG06.2231,evm.model.LG08.733,evm.model…
Metabolism	Biosynthesis of other secondary metabolites	Phenylpropanoid biosynthesis	ko00940	62	239	0.0216453	0.321231	evm.model.LG12.2579,evm.model.LG13.1691,evm.model.LG02.1064,evm.model.LG13.2040,evm.model.LG02.917,evm.model.LG11.1363,evm.model.LG10.2272,evm.model.LG08.2376,evm.model.LG04.1229,evm.model.LG02.921,evm.model.LG02.2110,evm.model.LG10.2271,evm.model.LG13.1490,evm.model.LG04.1225,evm.model.LG02.2888,evm.model.LG09.102,evm.model.LG12.124,evm.model.LG01.1948,evm.model.LG09.1612,evm.model.LG13.778,evm.…
Metabolism	Lipid metabolism	Fatty acid degradation	ko00071	22	71	0.0229451	0.321231	evm.model.LG10.892,evm.model.LG07.1500,evm.model.LG07.329,evm.model.LG10.777,evm.model.LG07.1415,evm.model.LG12.525,evm.model.LG05.122,evm.model.LG06.460,evm.model.LG03.1665,evm.model.LG01.2868,evm.model.LG08.2153,evm.model.LG01.207,evm.model.LG01.439,evm.model.LG07.1414,evm.model.LG12.2115,evm.model.LG13.1511,evm.model.LG07.2270,evm.model.LG05.121,evm.model.LG12.2491,evm.model.LG09.712,evm.model…
Metabolism	Metabolism of terpenoids and polyketides	Carotenoid biosynthesis	ko00906	14	42	0.0345319	0.405251	evm.model.LG07.414,evm.model.LG09.1404,evm.model.LG10.305,evm.model.LG12.851,evm.model.LG09.2223,evm.model.LG05.2221,evm.model.LG06.2162,evm.model.LG03.888,evm.model.LG07.242,evm.model.LG12.2263,evm.model.LG09.960,evm.model.LG08.1910,evm.model.LG07.245,evm.model.LG07.1552
Genetic Information Processing	Translation	mRNA surveillance pathway	ko03015	39	145	0.0353791	0.405251	evm.model.LG04.1950,evm.model.LG13.921,evm.model.LG02.2323,evm.model.LG06.1891,evm.model.LG10.1986,evm.model.LG04.1067,evm.model.LG04.1675,evm.model.LG06.1074,evm.model.LG02.334,evm.model.LG04.1603,evm.model.LG06.942,evm.model.LG07.2342,evm.model.LG10.1215,evm.model.LG08.771,evm.model.LG07.413,evm.model.LG11.1522,evm.model.LG06.2519,evm.model.LG09.1626,evm.model.LG10.601,evm.model.LG01.106,evm.mo…
Metabolism	Carbohydrate metabolism	C5-Branched dibasic acid metabolism	ko00660	7	17	0.0414619	0.412847	evm.model.LG09.2901,evm.model.LG09.1030,evm.model.LG09.1194,evm.model.LG09.1725,evm.model.LG09.1029,evm.model.LG06.2207,evm.model.LG06.2210
Genetic Information Processing	Replication and repair	Base excision repair	ko03410	15	47	0.0425953	0.412847	evm.model.LG06.2672,evm.model.LG12.1186,evm.model.LG04.2471,evm.model.LG12.1223,evm.model.LG12.1458,evm.model.LG11.849,evm.model.LG03.2012,evm.model.LG11.2187,evm.model.LG02.1720,evm.model.LG05.1,evm.model.LG13.2077,evm.model.LG07.2275,evm.model.LG12.1212,evm.model.LG08.1289,evm.model.LG05.364
Metabolism	Lipid metabolism	Fatty acid elongation	ko00062	13	40	0.0495451	0.445906	evm.model.LG08.737,evm.model.LG08.732,evm.model.LG11.826,evm.model.LG12.153,evm.model.LG04.793,evm.model.LG01.586,evm.model.LG08.733,evm.model.LG02.240,evm.model.LG13.348,evm.model.LG08.735,evm.model.LG02.239,evm.model.LG08.736,evm.model.LG02.1774
Metabolism	Amino acid metabolism	Histidine metabolism	ko00340	14	45	0.0597833	0.50218	evm.model.LG10.892,evm.model.LG08.1647,evm.model.LG07.1500,evm.model.LG08.2529,evm.model.LG09.2105,evm.model.LG01.2712,evm.model.LG02.2102,evm.model.LG01.502,evm.model.LG12.2491,evm.model.LG08.2527,evm.model.LG10.1981,evm.model.LG06.1518,evm.model.LG12.1295,evm.model.LG08.2528
Metabolism	Metabolism of terpenoids and polyketides	Terpenoid backbone biosynthesis	ko00900	19	66	0.0657131	0.51749	evm.model.LG04.573,evm.model.LG01.2446,evm.model.LG11.1838,evm.model.LG07.314,evm.model.LG01.2868,evm.model.LG01.2448,evm.model.LG05.410,evm.model.LG10.241,evm.model.LG01.2378,evm.model.LG11.1395,evm.model.LG01.2452,evm.model.LG12.2115,evm.model.LG08.860,evm.model.LG09.442,evm.model.LG01.2450,evm.model.LG06.78,evm.model.LG04.2008,evm.model.LG09.1504,evm.model.LG05.2141
Metabolism	Carbohydrate metabolism	Pyruvate metabolism	ko00620	28	105	0.0729213	0.540475	evm.model.LG08.1006,evm.model.LG10.892,evm.model.LG07.1500,evm.model.LG09.2701,evm.model.LG13.523,evm.model.LG09.2492,evm.model.LG11.1569,evm.model.LG08.2146,evm.model.LG01.351,evm.model.LG01.2868,evm.model.LG01.1508,evm.model.LG03.2406,evm.model.LG09.2700,evm.model.LG09.2567,evm.model.LG01.138,evm.model.LG10.295,evm.model.LG06.2026,evm.model.LG03.1671,evm.model.LG12.2115,evm.model.LG12.1685,evm.…
Metabolism	Overview	2-Oxocarboxylic acid metabolism	ko01210	19	72	0.133	0.772451	evm.model.LG09.1030,evm.model.LG09.1194,evm.model.LG08.1336,evm.model.LG09.1725,evm.model.LG06.342,evm.model.LG09.271,evm.model.LG07.2153,evm.model.LG08.2146,evm.model.LG04.767,evm.model.LG09.1107,evm.model.LG08.1904,evm.model.LG11.941,evm.model.LG09.2901,evm.model.LG11.942,evm.model.LG02.2802,evm.model.LG10.1806,evm.model.LG09.1029,evm.model.LG06.2207,evm.model.LG06.2210
Metabolism	Energy metabolism	Carbon fixation in photosynthetic organisms	ko00710	21	81	0.136707	0.772451	evm.model.LG08.1006,evm.model.LG09.2701,evm.model.LG07.1379,evm.model.LG09.2492,evm.model.LG06.1416,evm.model.LG01.1029,evm.model.LG01.351,evm.model.LG13.903,evm.model.LG09.2700,evm.model.LG03.2406,evm.model.LG01.1508,evm.model.LG09.2567,evm.model.LG08.413,evm.model.LG07.1331,evm.model.LG01.3307,evm.model.LG09.23,evm.model.LG01.2928,evm.model.LG01.697,evm.model.LG07.595,evm.model.LG09.1331,evm.mo…
Metabolism	Metabolism of terpenoids and polyketides	Zeatin biosynthesis	ko00908	10	34	0.138309	0.772451	evm.model.LG01.1886,evm.model.LG05.2380,evm.model.LG01.1869,evm.model.LG01.1879,evm.model.LG12.259,evm.model.LG01.1881,evm.model.LG01.1870,evm.model.LG05.310,evm.model.LG01.1878,evm.model.LG02.967
Metabolism	Energy metabolism	Nitrogen metabolism	ko00910	9	30	0.140989	0.772451	evm.model.LG03.2363,evm.model.LG11.567,evm.model.LG13.472,evm.model.LG02.872,evm.model.LG06.2525,evm.model.LG13.410,evm.model.LG07.395,evm.model.LG01.3133,evm.model.LG06.2641
Metabolism	Lipid metabolism	Fatty acid biosynthesis	ko00061	15	56	0.153394	0.772451	evm.model.LG08.2153,evm.model.LG06.611,evm.model.LG01.439,evm.model.LG07.329,evm.model.LG08.2480,evm.model.LG02.432,evm.model.LG06.2231,evm.model.LG03.1932,evm.model.LG13.326,evm.model.LG08.2483,evm.model.LG11.1569,evm.model.LG03.133,evm.model.LG03.1665,evm.model.LG03.1933,evm.model.LG08.2479
Metabolism	Lipid metabolism	Synthesis and degradation of ketone bodies	ko00072	3	7	0.154993	0.772451	evm.model.LG01.2868,evm.model.LG05.2141,evm.model.LG12.2115
Metabolism	Lipid metabolism	alpha-Linolenic acid metabolism	ko00592	20	78	0.155968	0.772451	evm.model.LG05.325,evm.model.LG12.2531,evm.model.LG02.1798,evm.model.LG10.2058,evm.model.LG07.1626,evm.model.LG07.1415,evm.model.LG12.525,evm.model.LG12.2533,evm.model.LG13.1149,evm.model.LG07.331,evm.model.LG12.2536,evm.model.LG07.919,evm.model.LG12.2534,evm.model.LG07.1414,evm.model.LG06.2620,evm.model.LG12.2532,evm.model.LG07.2270,evm.model.LG05.324,evm.model.LG09.712,evm.model.LG02.2196
Metabolism	Metabolism of terpenoids and polyketides	Brassinosteroid biosynthesis	ko00905	10	35	0.16014	0.772451	evm.model.LG11.2534,evm.model.LG13.2119,evm.model.LG08.930,evm.model.LG08.2238,evm.model.LG06.1421,evm.model.LG04.380,evm.model.LG13.750,evm.model.LG02.2397,evm.model.LG11.2467,evm.model.LG13.738
Metabolism	Glycan biosynthesis and metabolism	Glycosylphosphatidylinositol(GPI)-anchor biosynthesis	ko00563	9	31	0.164668	0.772451	evm.model.LG02.1378,evm.model.LG06.2192,evm.model.LG11.32,evm.model.LG12.2583,evm.model.LG12.548,evm.model.LG11.2241,evm.model.LG12.2442,evm.model.LG07.2130,evm.model.LG02.3063
Metabolism	Biosynthesis of other secondary metabolites	Isoflavonoid biosynthesis	ko00943	4	11	0.170104	0.772451	evm.model.LG03.933,evm.model.LG10.1156,evm.model.LG10.1163,evm.model.LG11.388
Metabolism	Nucleotide metabolism	Pyrimidine metabolism	ko00240	33	138	0.177201	0.772451	evm.model.LG10.2259,evm.model.LG03.985,evm.model.LG02.804,evm.model.LG12.1186,evm.model.LG11.1854,evm.model.LG03.162,evm.model.LG12.1065,evm.model.LG06.2359,evm.model.LG09.2431,evm.model.LG08.1289,evm.model.LG06.2594,evm.model.LG12.1494,evm.model.LG04.1310,evm.model.LG02.2088,evm.model.LG10.718,evm.model.LG05.2661,evm.model.LG02.769,evm.model.LG06.2458,evm.model.LG04.2471,evm.model.LG12.1223,evm.…
Metabolism	Metabolism of other amino acids	beta-Alanine metabolism	ko00410	14	53	0.177786	0.772451	evm.model.LG10.892,evm.model.LG01.207,evm.model.LG01.234,evm.model.LG07.1500,evm.model.LG03.2576,evm.model.LG13.1275,evm.model.LG12.2333,evm.model.LG10.429,evm.model.LG12.2491,evm.model.LG09.2281,evm.model.LG02.1743,evm.model.LG08.1454,evm.model.LG01.2609,evm.model.LG06.683
Metabolism	Metabolism of cofactors and vitamins	Pantothenate and CoA biosynthesis	ko00770	9	32	0.190077	0.798324	evm.model.LG01.234,evm.model.LG13.1799,evm.model.LG12.2333,evm.model.LG06.342,evm.model.LG09.271,evm.model.LG06.2207,evm.model.LG10.1806,evm.model.LG06.2210,evm.model.LG08.1904
Metabolism	Carbohydrate metabolism	Butanoate metabolism	ko00650	8	29	0.226157	0.910536	evm.model.LG02.245,evm.model.LG12.2115,evm.model.LG01.2868,evm.model.LG06.2207,evm.model.LG08.1454,evm.model.LG06.2210,evm.model.LG05.2141,evm.model.LG01.2159
Cellular Processes	Transport and catabolism	Peroxisome	ko04146	31	134	0.244465	0.910536	evm.model.LG10.1462,evm.model.LG07.329,evm.model.LG01.2774,evm.model.LG03.514,evm.model.LG10.2366,evm.model.LG12.525,evm.model.LG01.2100,evm.model.LG03.1665,evm.model.LG01.2802,evm.model.LG12.1205,evm.model.LG10.1469,evm.model.LG10.2340,evm.model.LG03.1334,evm.model.LG06.2526,evm.model.LG01.2806,evm.model.LG02.977,evm.model.LG08.2153,evm.model.LG01.1311,evm.model.LG01.439,evm.model.LG10.943,evm.m…
Metabolism	Nucleotide metabolism	Purine metabolism	ko00230	41	181	0.250416	0.910536	evm.model.LG03.985,evm.model.LG02.3214,evm.model.LG11.1965,evm.model.LG12.1186,evm.model.LG13.1147,evm.model.LG11.1854,evm.model.LG03.162,evm.model.LG12.1065,evm.model.LG01.2117,evm.model.LG06.2359,evm.model.LG09.2431,evm.model.LG08.1289,evm.model.LG06.2594,evm.model.LG12.1494,evm.model.LG03.1481,evm.model.LG06.2026,evm.model.LG04.1310,evm.model.LG02.2088,evm.model.LG10.718,evm.model.LG02.769,evm…
Metabolism	Carbohydrate metabolism	Glyoxylate and dicarboxylate metabolism	ko00630	20	84	0.255658	0.910536	evm.model.LG11.600,evm.model.LG01.2774,evm.model.LG09.1597,evm.model.LG06.2525,evm.model.LG13.903,evm.model.LG01.2868,evm.model.LG10.2091,evm.model.LG03.2406,evm.model.LG01.138,evm.model.LG01.2802,evm.model.LG09.2567,evm.model.LG01.2806,evm.model.LG11.2553,evm.model.LG12.2115,evm.model.LG02.245,evm.model.LG01.2928,evm.model.LG01.2818,evm.model.LG07.595,evm.model.LG05.2141,evm.model.LG05.1912
Metabolism	Metabolism of cofactors and vitamins	Folate biosynthesis	ko00790	8	30	0.257127	0.910536	evm.model.LG02.1067,evm.model.LG09.1695,evm.model.LG04.829,evm.model.LG03.2098,evm.model.LG06.1949,evm.model.LG08.463,evm.model.LG09.7,evm.model.LG02.2663
Metabolism	Amino acid metabolism	Lysine degradation	ko00310	10	39	0.261779	0.910536	evm.model.LG10.892,evm.model.LG07.1500,evm.model.LG06.2351,evm.model.LG12.2115,evm.model.LG04.2758,evm.model.LG12.2491,evm.model.LG11.1011,evm.model.LG01.2868,evm.model.LG06.2452,evm.model.LG05.2141
Environmental Information Processing	Signal transduction	Plant hormone signal transduction	ko04075	56	253	0.26738	0.910536	evm.model.LG07.568,evm.model.LG08.2583,evm.model.LG02.2341,evm.model.LG12.475,evm.model.LG03.917,evm.model.LG05.2326,evm.model.LG02.120,evm.model.LG13.1759,evm.model.LG02.888,evm.model.LG02.2074,evm.model.LG07.770,evm.model.LG03.85,evm.model.LG08.472,evm.model.LG11.2066,evm.model.LG02.2657,evm.model.LG08.2505,evm.model.LG11.2314,evm.model.LG02.999,evm.model.LG05.99,evm.model.LG07.133,evm.model.LG…
Genetic Information Processing	Transcription	RNA polymerase	ko03020	12	49	0.288417	0.950862	evm.model.LG03.985,evm.model.LG06.2458,evm.model.LG09.2155,evm.model.LG02.2088,evm.model.LG12.1065,evm.model.LG10.1371,evm.model.LG12.344,evm.model.LG09.2431,evm.model.LG02.769,evm.model.LG05.257,evm.model.LG12.1494,evm.model.LG06.2594
Genetic Information Processing	Translation	Ribosome biogenesis in eukaryotes	ko03008	26	114	0.294884	0.950862	evm.model.LG10.1141,evm.model.LG06.514,evm.model.LG12.2537,evm.model.LG01.2966,evm.model.LG06.1046,evm.model.LG06.835,evm.model.LG13.773,evm.model.LG12.2242,evm.model.LG12.624,evm.model.LG11.1516,evm.model.LG01.2991,evm.model.LG11.341,evm.model.LG03.2175,evm.model.LG12.1326,evm.model.LG09.2275,evm.model.LG08.1439,evm.model.LG12.2538,evm.model.LG06.493,evm.model.LG13.1918,evm.model.LG11.340,evm.mo…
Metabolism	Carbohydrate metabolism	Glycolysis / Gluconeogenesis	ko00010	38	171	0.304215	0.950862	evm.model.LG09.1335,evm.model.LG07.1379,evm.model.LG11.2421,evm.model.LG07.1415,evm.model.LG11.1336,evm.model.LG09.642,evm.model.LG01.1029,evm.model.LG04.2005,evm.model.LG06.2026,evm.model.LG07.1331,evm.model.LG07.1414,evm.model.LG02.3163,evm.model.LG05.121,evm.model.LG10.205,evm.model.LG06.948,evm.model.LG13.947,evm.model.LG12.814,evm.model.LG10.892,evm.model.LG07.1500,evm.model.LG13.929,evm.mod…
Metabolism	Amino acid metabolism	Valine, leucine and isoleucine degradation	ko00280	14	59	0.309408	0.950862	evm.model.LG10.892,evm.model.LG07.1500,evm.model.LG01.207,evm.model.LG12.2115,evm.model.LG12.305,evm.model.LG12.525,evm.model.LG10.429,evm.model.LG09.271,evm.model.LG12.2491,evm.model.LG01.2868,evm.model.LG10.1806,evm.model.LG02.1743,evm.model.LG05.2141,evm.model.LG01.138
Genetic Information Processing	Replication and repair	Nucleotide excision repair	ko03420	27	120	0.317049	0.951147	evm.model.LG07.2343,evm.model.LG12.1186,evm.model.LG04.2471,evm.model.LG13.1291,evm.model.LG12.1223,evm.model.LG04.1179,evm.model.LG12.2256,evm.model.LG10.1401,evm.model.LG11.849,evm.model.LG11.2153,evm.model.LG07.1494,evm.model.LG12.1242,evm.model.LG05.1,evm.model.LG08.2262,evm.model.LG12.1307,evm.model.LG08.1289,evm.model.LG12.760,evm.model.LG02.1664,evm.model.LG02.689,evm.model.LG09.1445,evm.m…
Metabolism	Biosynthesis of other secondary metabolites	Monobactam biosynthesis	ko00261	3	10	0.334406	0.979886	evm.model.LG08.1336,evm.model.LG06.61,evm.model.LG02.3139
Metabolism	Metabolism of cofactors and vitamins	Biotin metabolism	ko00780	6	24	0.362937	0.999783	evm.model.LG07.1570,evm.model.LG06.611,evm.model.LG13.326,evm.model.LG03.133,evm.model.LG08.2181,evm.model.LG06.1018
Metabolism	Metabolism of terpenoids and polyketides	Sesquiterpenoid and triterpenoid biosynthesis	ko00909	9	38	0.368205	0.999783	evm.model.LG07.1691,evm.model.LG05.2540,evm.model.LG07.1682,evm.model.LG13.1860,evm.model.LG02.2005,evm.model.LG03.1603,evm.model.LG05.2532,evm.model.LG05.2617,evm.model.LG04.2074
Environmental Information Processing	Membrane transport	ABC transporters	ko02010	17	77	0.401316	0.999783	evm.model.LG02.2258,evm.model.LG05.220,evm.model.LG06.322,evm.model.LG02.2224,evm.model.LG12.1309,evm.model.LG13.1261,evm.model.LG03.225,evm.model.LG02.2236,evm.model.LG13.1212,evm.model.LG10.1943,evm.model.LG10.1942,evm.model.LG03.2452,evm.model.LG09.2234,evm.model.LG06.2702,evm.model.LG12.1603,evm.model.LG02.2256,evm.model.LG11.639
Organismal Systems	Environmental adaptation	Plant-pathogen interaction	ko04626	64	304	0.410962	0.999783	evm.model.LG13.317,evm.model.LG13.1044,evm.model.LG01.3253,evm.model.LG11.1458,evm.model.LG05.2326,evm.model.LG03.1995,evm.model.LG05.2807,evm.model.LG03.1980,evm.model.LG05.1653,evm.model.LG12.1902,evm.model.LG12.1666,evm.model.LG08.838,evm.model.LG13.325,evm.model.LG07.928,evm.model.LG02.2532,evm.model.LG01.2610,evm.model.LG05.2100,evm.model.LG08.831,evm.model.LG07.1873,evm.model.LG09.1497,evm.…
Metabolism	Glycan biosynthesis and metabolism	Other types of O-glycan biosynthesis	ko00514	7	30	0.414799	0.999783	evm.model.LG07.1882,evm.model.LG02.1805,evm.model.LG13.792,evm.model.LG05.2688,evm.model.LG06.2120,evm.model.LG02.1554,evm.model.LG01.1419
Metabolism	Glycan biosynthesis and metabolism	Glycosaminoglycan degradation	ko00531	4	16	0.418036	0.999783	evm.model.LG08.885,evm.model.LG02.3218,evm.model.LG03.658,evm.model.LG09.2279
Metabolism	Carbohydrate metabolism	Ascorbate and aldarate metabolism	ko00053	12	54	0.422581	0.999783	evm.model.LG10.892,evm.model.LG02.794,evm.model.LG02.1279,evm.model.LG07.1470,evm.model.LG07.1500,evm.model.LG07.597,evm.model.LG01.1404,evm.model.LG05.1324,evm.model.LG05.2706,evm.model.LG09.1066,evm.model.LG12.2491,evm.model.LG04.2138
Metabolism	Carbohydrate metabolism	Propanoate metabolism	ko00640	9	40	0.432108	0.999783	evm.model.LG01.207,evm.model.LG12.2115,evm.model.LG06.2231,evm.model.LG10.429,evm.model.LG11.1569,evm.model.LG01.2868,evm.model.LG02.1743,evm.model.LG05.2141,evm.model.LG01.138
Cellular Processes	Transport and catabolism	Autophagy - other eukaryotes	ko04136	11	50	0.444723	0.999783	evm.model.LG12.2102,evm.model.LG01.704,evm.model.LG07.1690,evm.model.LG01.1984,evm.model.LG01.1612,evm.model.LG03.2347,evm.model.LG13.533,evm.model.LG07.557,evm.model.LG09.2593,evm.model.LG04.2384,evm.model.LG11.1072
Metabolism	Overview	Carbon metabolism	ko01200	65	314	0.470309	0.999783	evm.model.LG09.2701,evm.model.LG10.429,evm.model.LG01.1029,evm.model.LG13.903,evm.model.LG09.2700,evm.model.LG07.1331,evm.model.LG06.2026,evm.model.LG11.2553,evm.model.LG01.2928,evm.model.LG09.1331,evm.model.LG06.948,evm.model.LG05.1912,evm.model.LG09.1611,evm.model.LG13.929,evm.model.LG13.523,evm.model.LG11.1569,evm.model.LG01.351,evm.model.LG06.460,evm.model.LG10.2091,evm.model.LG03.2406,evm.mo…
Metabolism	Amino acid metabolism	Tyrosine metabolism	ko00350	15	71	0.486846	0.999783	evm.model.LG07.1028,evm.model.LG08.1647,evm.model.LG03.2576,evm.model.LG13.1275,evm.model.LG01.2712,evm.model.LG12.1605,evm.model.LG07.1414,evm.model.LG13.1511,evm.model.LG07.1415,evm.model.LG05.121,evm.model.LG09.2628,evm.model.LG05.122,evm.model.LG06.460,evm.model.LG09.1107,evm.model.LG12.1295
Metabolism	Carbohydrate metabolism	Pentose and glucuronate interconversions	ko00040	22	106	0.502945	0.999783	evm.model.LG08.214,evm.model.LG08.184,evm.model.LG06.2783,evm.model.LG03.1005,evm.model.LG13.146,evm.model.LG11.2577,evm.model.LG03.2637,evm.model.LG08.1539,evm.model.LG10.316,evm.model.LG07.1470,evm.model.LG02.74,evm.model.LG09.2303,evm.model.LG12.485,evm.model.LG08.1914,evm.model.LG06.901,evm.model.LG11.673,evm.model.LG02.3099,evm.model.LG09.708,evm.model.LG11.2278,evm.model.LG11.583,evm.model.…
Metabolism	Amino acid metabolism	Tryptophan metabolism	ko00380	13	62	0.506496	0.999783	evm.model.LG10.892,evm.model.LG07.1500,evm.model.LG09.974,evm.model.LG02.2269,evm.model.LG01.2712,evm.model.LG04.2121,evm.model.LG12.2115,evm.model.LG08.1980,evm.model.LG03.837,evm.model.LG12.2491,evm.model.LG01.2868,evm.model.LG12.1295,evm.model.LG05.2141
Metabolism	Biosynthesis of other secondary metabolites	Flavone and flavonol biosynthesis	ko00944	2	8	0.508533	0.999783	evm.model.LG11.1562,evm.model.LG12.2336
Metabolism	Carbohydrate metabolism	Fructose and mannose metabolism	ko00051	16	77	0.51275	0.999783	evm.model.LG11.1965,evm.model.LG08.184,evm.model.LG09.1335,evm.model.LG07.1379,evm.model.LG02.2956,evm.model.LG13.929,evm.model.LG11.2421,evm.model.LG06.1416,evm.model.LG01.1029,evm.model.LG06.336,evm.model.LG03.1854,evm.model.LG06.901,evm.model.LG02.3099,evm.model.LG08.1471,evm.model.LG04.28,evm.model.LG13.947
Metabolism	Metabolism of cofactors and vitamins	One carbon pool by folate	ko00670	6	28	0.521019	0.999783	evm.model.LG02.3214,evm.model.LG02.2644,evm.model.LG01.2117,evm.model.LG07.1047,evm.model.LG02.1203,evm.model.LG02.3201
Genetic Information Processing	Replication and repair	Mismatch repair	ko03430	19	93	0.538943	0.999783	evm.model.LG07.2343,evm.model.LG06.222,evm.model.LG12.2256,evm.model.LG11.849,evm.model.LG06.855,evm.model.LG06.220,evm.model.LG07.1494,evm.model.LG08.2262,evm.model.LG08.1289,evm.model.LG02.1664,evm.model.LG05.905,evm.model.LG02.689,evm.model.LG09.1445,evm.model.LG09.1387,evm.model.LG12.132,evm.model.LG09.1492,evm.model.LG13.1040,evm.model.LG04.471,evm.model.LG08.1002
Genetic Information Processing	Transcription	Basal transcription factors	ko03022	13	64	0.557065	0.999783	evm.model.LG06.1589,evm.model.LG10.91,evm.model.LG09.1904,evm.model.LG04.122,evm.model.LG10.1401,evm.model.LG03.1715,evm.model.LG01.2548,evm.model.LG09.393,evm.model.LG12.1469,evm.model.LG04.1697,evm.model.LG06.1863,evm.model.LG09.993,evm.model.LG12.1608
Metabolism	Lipid metabolism	Sphingolipid metabolism	ko00600	7	34	0.557382	0.999783	evm.model.LG07.962,evm.model.LG07.1255,evm.model.LG11.2087,evm.model.LG13.1064,evm.model.LG12.815,evm.model.LG10.1395,evm.model.LG10.402
Metabolism	Amino acid metabolism	Arginine and proline metabolism	ko00330	15	74	0.557778	0.999783	evm.model.LG10.104,evm.model.LG10.892,evm.model.LG09.92,evm.model.LG07.1500,evm.model.LG02.2957,evm.model.LG08.2056,evm.model.LG04.2121,evm.model.LG07.2310,evm.model.LG07.593,evm.model.LG12.2491,evm.model.LG01.2768,evm.model.LG09.1107,evm.model.LG09.2281,evm.model.LG01.2609,evm.model.LG06.683
Genetic Information Processing	Translation	RNA transport	ko03013	45	223	0.560493	0.999783	evm.model.LG05.2827,evm.model.LG07.774,evm.model.LG06.959,evm.model.LG11.768,evm.model.LG13.921,evm.model.LG02.2199,evm.model.LG01.2544,evm.model.LG12.2637,evm.model.LG11.2390,evm.model.LG12.1730,evm.model.LG04.1067,evm.model.LG09.627,evm.model.LG01.2651,evm.model.LG04.1603,evm.model.LG07.2342,evm.model.LG07.413,evm.model.LG01.1213,evm.model.LG11.1005,evm.model.LG06.493,evm.model.LG10.1168,evm.mo…
Metabolism	Amino acid metabolism	Cysteine and methionine metabolism	ko00270	23	114	0.561721	0.999783	evm.model.LG08.1336,evm.model.LG11.1950,evm.model.LG06.61,evm.model.LG07.170,evm.model.LG12.2482,evm.model.LG10.1323,evm.model.LG01.3189,evm.model.LG09.271,evm.model.LG13.1119,evm.model.LG09.1107,evm.model.LG07.1974,evm.model.LG07.172,evm.model.LG03.2406,evm.model.LG09.2567,evm.model.LG07.183,evm.model.LG02.2957,evm.model.LG01.553,evm.model.LG02.3139,evm.model.LG01.2928,evm.model.LG04.2110,evm.mo…
Metabolism	Amino acid metabolism	Lysine biosynthesis	ko00300	3	14	0.567087	0.999783	evm.model.LG08.1336,evm.model.LG06.61,evm.model.LG02.3139
Metabolism	Biosynthesis of other secondary metabolites	Caffeine metabolism	ko00232	1	4	0.598661	0.999783	evm.model.LG09.974
Metabolism	Metabolism of cofactors and vitamins	Lipoic acid metabolism	ko00785	1	4	0.598661	0.999783	evm.model.LG05.452
Genetic Information Processing	Replication and repair	Homologous recombination	ko03440	22	111	0.59872	0.999783	evm.model.LG07.2343,evm.model.LG04.2568,evm.model.LG08.1758,evm.model.LG03.1173,evm.model.LG01.1358,evm.model.LG08.2262,evm.model.LG07.1210,evm.model.LG08.1289,evm.model.LG02.1664,evm.model.LG11.1842,evm.model.LG02.689,evm.model.LG09.1445,evm.model.LG09.1387,evm.model.LG03.1732,evm.model.LG04.2753,evm.model.LG03.1742,evm.model.LG08.1731,evm.model.LG07.1477,evm.model.LG13.1040,evm.model.LG04.471,e…
Genetic Information Processing	Replication and repair	DNA replication	ko03030	21	106	0.599056	0.999783	evm.model.LG07.2343,evm.model.LG12.1186,evm.model.LG04.2471,evm.model.LG12.1223,evm.model.LG11.1854,evm.model.LG12.2256,evm.model.LG10.1100,evm.model.LG11.849,evm.model.LG07.1494,evm.model.LG09.774,evm.model.LG05.1,evm.model.LG08.2262,evm.model.LG08.1289,evm.model.LG02.1664,evm.model.LG02.689,evm.model.LG09.1445,evm.model.LG09.1387,evm.model.LG13.1066,evm.model.LG04.471,evm.model.LG13.1040,evm.mo…
Metabolism	Metabolism of cofactors and vitamins	Thiamine metabolism	ko00730	5	25	0.599093	0.999783	evm.model.LG12.792,evm.model.LG13.1147,evm.model.LG10.190,evm.model.LG08.1959,evm.model.LG06.78
Metabolism	Metabolism of cofactors and vitamins	Porphyrin and chlorophyll metabolism	ko00860	10	52	0.637829	0.999783	evm.model.LG03.2528,evm.model.LG09.415,evm.model.LG03.2520,evm.model.LG05.780,evm.model.LG09.459,evm.model.LG12.2432,evm.model.LG03.2524,evm.model.LG02.1854,evm.model.LG10.976,evm.model.LG08.1979
Organismal Systems	Environmental adaptation	Circadian rhythm - plant	ko04712	10	52	0.637829	0.999783	evm.model.LG08.2063,evm.model.LG08.2077,evm.model.LG09.624,evm.model.LG08.2086,evm.model.LG05.931,evm.model.LG07.2331,evm.model.LG12.1629,evm.model.LG09.1346,evm.model.LG08.2084,evm.model.LG08.2075
Metabolism	Glycan biosynthesis and metabolism	Glycosphingolipid biosynthesis - ganglio series	ko00604	1	5	0.680577	0.999783	evm.model.LG08.885
Metabolism	Biosynthesis of other secondary metabolites	Flavonoid biosynthesis	ko00941	16	85	0.683451	0.999783	evm.model.LG02.2889,evm.model.LG13.1573,evm.model.LG11.1562,evm.model.LG08.2077,evm.model.LG13.277,evm.model.LG12.2336,evm.model.LG08.2075,evm.model.LG02.2888,evm.model.LG12.1532,evm.model.LG08.2063,evm.model.LG02.553,evm.model.LG08.2086,evm.model.LG02.2900,evm.model.LG06.1806,evm.model.LG08.2084,evm.model.LG05.1287
Metabolism	Lipid metabolism	Arachidonic acid metabolism	ko00590	4	22	0.68495	0.999783	evm.model.LG07.1258,evm.model.LG13.1989,evm.model.LG10.777,evm.model.LG06.2620
Metabolism	Metabolism of cofactors and vitamins	Ubiquinone and other terpenoid-quinone biosynthesis	ko00130	10	54	0.687263	0.999783	evm.model.LG02.553,evm.model.LG03.600,evm.model.LG03.1941,evm.model.LG02.917,evm.model.LG03.1590,evm.model.LG02.921,evm.model.LG11.1695,evm.model.LG12.1548,evm.model.LG03.878,evm.model.LG06.2929
Cellular Processes	Transport and catabolism	Endocytosis	ko04144	41	213	0.689875	0.999783	evm.model.LG08.1363,evm.model.LG05.2713,evm.model.LG04.2314,evm.model.LG11.284,evm.model.LG11.724,evm.model.LG05.1501,evm.model.LG13.470,evm.model.LG01.1345,evm.model.LG05.1514,evm.model.LG01.3157,evm.model.LG06.272,evm.model.LG08.2109,evm.model.LG10.1231,evm.model.LG01.1330,evm.model.LG02.924,evm.model.LG13.1372,evm.model.LG05.928,evm.model.LG07.920,evm.model.LG11.2445,evm.model.LG01.2879,evm.mo…
Metabolism	Lipid metabolism	Steroid biosynthesis	ko00100	9	49	0.693457	0.999783	evm.model.LG09.2290,evm.model.LG04.652,evm.model.LG09.2291,evm.model.LG04.653,evm.model.LG06.2620,evm.model.LG11.474,evm.model.LG09.2286,evm.model.LG04.2074,evm.model.LG02.2135
Metabolism	Carbohydrate metabolism	Citrate cycle (TCA cycle)	ko00020	13	71	0.714665	0.999783	evm.model.LG05.1539,evm.model.LG13.400,evm.model.LG11.2082,evm.model.LG13.523,evm.model.LG01.2928,evm.model.LG07.595,evm.model.LG04.767,evm.model.LG05.1400,evm.model.LG03.2406,evm.model.LG09.2567,evm.model.LG13.1309,evm.model.LG01.102,evm.model.LG01.138
Genetic Information Processing	Transcription	Spliceosome	ko03040	60	312	0.720196	0.999783	evm.model.LG05.2827,evm.model.LG02.1437,evm.model.LG08.539,evm.model.LG13.921,evm.model.LG12.644,evm.model.LG06.2006,evm.model.LG06.635,evm.model.LG02.2077,evm.model.LG12.121,evm.model.LG04.1067,evm.model.LG12.1946,evm.model.LG02.1985,evm.model.LG05.2805,evm.model.LG02.576,evm.model.LG13.1658,evm.model.LG11.1161,evm.model.LG12.1982,evm.model.LG08.1663,evm.model.LG10.514,evm.model.LG04.2763,evm.mo…
Metabolism	Overview	Biosynthesis of amino acids	ko01230	54	282	0.724047	0.999783	evm.model.LG08.1647,evm.model.LG08.1336,evm.model.LG09.1335,evm.model.LG03.1670,evm.model.LG09.2105,evm.model.LG06.61,evm.model.LG01.502,evm.model.LG06.342,evm.model.LG11.2421,evm.model.LG01.3189,evm.model.LG09.271,evm.model.LG09.642,evm.model.LG08.2527,evm.model.LG04.767,evm.model.LG12.192,evm.model.LG07.1331,evm.model.LG06.2026,evm.model.LG11.941,evm.model.LG09.2901,evm.model.LG10.1806,evm.mode…
Metabolism	Amino acid metabolism	Arginine biosynthesis	ko00220	5	29	0.734116	0.999783	evm.model.LG11.942,evm.model.LG07.2153,evm.model.LG11.941,evm.model.LG01.3133,evm.model.LG09.1107
Metabolism	Biosynthesis of other secondary metabolites	Glucosinolate biosynthesis	ko00966	2	12	0.736541	0.999783	evm.model.LG09.2901,evm.model.LG02.2802
Metabolism	Biosynthesis of other secondary metabolites	Indole alkaloid biosynthesis	ko00901	2	12	0.736541	0.999783	evm.model.LG12.1295,evm.model.LG01.2712
Metabolism	Metabolism of cofactors and vitamins	Riboflavin metabolism	ko00740	3	18	0.742532	0.999783	evm.model.LG08.2579,evm.model.LG05.1747,evm.model.LG01.981
Metabolism	Metabolism of other amino acids	Phosphonate and phosphinate metabolism	ko00440	1	6	0.745779	0.999783	evm.model.LG13.666
Environmental Information Processing	Signal transduction	MAPK signaling pathway - plant	ko04016	25	136	0.753143	0.999783	evm.model.LG02.2532,evm.model.LG07.568,evm.model.LG03.297,evm.model.LG02.577,evm.model.LG05.2326,evm.model.LG07.897,evm.model.LG03.162,evm.model.LG02.1173,evm.model.LG12.2121,evm.model.LG07.770,evm.model.LG08.472,evm.model.LG04.1638,evm.model.LG08.2505,evm.model.LG09.952,evm.model.LG10.996,evm.model.LG02.795,evm.model.LG04.1931,evm.model.LG09.598,evm.model.LG09.1579,evm.model.LG06.1202,evm.model.…
Metabolism	Lipid metabolism	Glycerolipid metabolism	ko00561	15	84	0.759217	0.999783	evm.model.LG10.892,evm.model.LG07.1500,evm.model.LG09.1589,evm.model.LG06.2620,evm.model.LG07.62,evm.model.LG06.2771,evm.model.LG04.2696,evm.model.LG04.133,evm.model.LG12.2491,evm.model.LG09.791,evm.model.LG08.686,evm.model.LG08.1539,evm.model.LG02.1472,evm.model.LG08.541,evm.model.LG03.1075
Genetic Information Processing	Folding, sorting and degradation	RNA degradation	ko03018	26	142	0.763603	0.999783	evm.model.LG12.814,evm.model.LG01.3242,evm.model.LG04.1353,evm.model.LG12.233,evm.model.LG02.2558,evm.model.LG09.1335,evm.model.LG06.514,evm.model.LG06.2907,evm.model.LG11.533,evm.model.LG07.2282,evm.model.LG10.228,evm.model.LG11.2421,evm.model.LG08.150,evm.model.LG04.904,evm.model.LG06.2359,evm.model.LG05.2110,evm.model.LG02.788,evm.model.LG06.336,evm.model.LG05.1131,evm.model.LG11.1368,evm.mode…
Genetic Information Processing	Folding, sorting and degradation	Ubiquitin mediated proteolysis	ko04120	29	158	0.768575	0.999783	evm.model.LG01.1773,evm.model.LG03.865,evm.model.LG01.303,evm.model.LG12.165,evm.model.LG01.3255,evm.model.LG01.1200,evm.model.LG12.1629,evm.model.LG02.3226,evm.model.LG06.1586,evm.model.LG12.1242,evm.model.LG01.59,evm.model.LG12.1307,evm.model.LG11.2581,evm.model.LG12.760,evm.model.LG09.664,evm.model.LG03.1467,evm.model.LG13.127,evm.model.LG02.1124,evm.model.LG01.1620,evm.model.LG01.3210,evm.mod…
Metabolism	Metabolism of cofactors and vitamins	Vitamin B6 metabolism	ko00750	2	13	0.777145	0.999783	evm.model.LG02.1324,evm.model.LG11.2458
Metabolism	Glycan biosynthesis and metabolism	Other glycan degradation	ko00511	5	31	0.787793	0.999783	evm.model.LG07.962,evm.model.LG13.1977,evm.model.LG08.885,evm.model.LG10.51,evm.model.LG10.56
Metabolism	Biosynthesis of other secondary metabolites	Tropane, piperidine and pyridine alkaloid biosynthesis	ko00960	4	26	0.807355	0.999783	evm.model.LG08.1647,evm.model.LG03.2576,evm.model.LG13.1275,evm.model.LG09.1107
Metabolism	Lipid metabolism	Ether lipid metabolism	ko00565	6	38	0.816498	0.999783	evm.model.LG13.666,evm.model.LG02.1626,evm.model.LG10.1233,evm.model.LG10.1231,evm.model.LG12.2349,evm.model.LG06.2620
Metabolism	Carbohydrate metabolism	Pentose phosphate pathway	ko00030	11	67	0.83213	0.999783	evm.model.LG13.247,evm.model.LG09.1335,evm.model.LG07.1379,evm.model.LG09.1611,evm.model.LG11.2421,evm.model.LG01.697,evm.model.LG01.1029,evm.model.LG10.205,evm.model.LG13.187,evm.model.LG06.336,evm.model.LG13.947
Genetic Information Processing	Replication and repair	Non-homologous end-joining	ko03450	1	8	0.838982	0.999783	evm.model.LG09.1969
Metabolism	Amino acid metabolism	Alanine, aspartate and glutamate metabolism	ko00250	7	45	0.84013	0.999783	evm.model.LG02.804,evm.model.LG11.2511,evm.model.LG11.2512,evm.model.LG01.3133,evm.model.LG09.1107,evm.model.LG08.1454,evm.model.LG01.2159
Metabolism	Biosynthesis of other secondary metabolites	Stilbenoid, diarylheptanoid and gingerol biosynthesis	ko00945	8	52	0.85995	0.999783	evm.model.LG02.553,evm.model.LG02.2889,evm.model.LG02.2900,evm.model.LG01.2292,evm.model.LG13.277,evm.model.LG12.1532,evm.model.LG02.2888,evm.model.LG01.2293
Metabolism	Biosynthesis of other secondary metabolites	Betalain biosynthesis	ko00965	2	16	0.867749	0.999783	evm.model.LG12.1295,evm.model.LG01.2712
Metabolism	Metabolism of terpenoids and polyketides	Monoterpenoid biosynthesis	ko00902	2	16	0.867749	0.999783	evm.model.LG04.1246,evm.model.LG01.2321
Metabolism	Glycan biosynthesis and metabolism	Glycosphingolipid biosynthesis - globo and isoglobo series	ko00603	1	9	0.871858	0.999783	evm.model.LG08.885
Metabolism	Metabolism of other amino acids	Taurine and hypotaurine metabolism	ko00430	1	9	0.871858	0.999783	evm.model.LG08.1454
Metabolism	Carbohydrate metabolism	Galactose metabolism	ko00052	10	65	0.879985	0.999783	evm.model.LG07.1470,evm.model.LG10.316,evm.model.LG03.1854,evm.model.LG09.1335,evm.model.LG13.929,evm.model.LG11.2421,evm.model.LG11.1336,evm.model.LG11.958,evm.model.LG11.959,evm.model.LG06.336
Metabolism	Amino acid metabolism	Glycine, serine and threonine metabolism	ko00260	11	71	0.883343	0.999783	evm.model.LG03.2576,evm.model.LG07.22,evm.model.LG08.1336,evm.model.LG13.1275,evm.model.LG06.61,evm.model.LG02.3139,evm.model.LG01.1354,evm.model.LG09.1597,evm.model.LG09.642,evm.model.LG05.981,evm.model.LG01.138
Metabolism	Biosynthesis of other secondary metabolites	Isoquinoline alkaloid biosynthesis	ko00950	5	36	0.88508	0.999783	evm.model.LG03.2576,evm.model.LG13.1275,evm.model.LG12.1295,evm.model.LG01.2712,evm.model.LG09.1107
Metabolism	Glycan biosynthesis and metabolism	N-Glycan biosynthesis	ko00510	8	55	0.898342	0.999783	evm.model.LG12.138,evm.model.LG06.1542,evm.model.LG05.83,evm.model.LG12.67,evm.model.LG02.2011,evm.model.LG06.2866,evm.model.LG05.81,evm.model.LG07.37
Metabolism	Metabolism of other amino acids	Glutathione metabolism	ko00480	20	125	0.913103	0.999783	evm.model.LG02.794,evm.model.LG09.1066,evm.model.LG11.225,evm.model.LG13.553,evm.model.LG04.2138,evm.model.LG13.247,evm.model.LG06.314,evm.model.LG04.1310,evm.model.LG03.511,evm.model.LG04.676,evm.model.LG05.1324,evm.model.LG01.2835,evm.model.LG13.1703,evm.model.LG08.1998,evm.model.LG10.718,evm.model.LG10.293,evm.model.LG04.444,evm.model.LG13.544,evm.model.LG01.844,evm.model.LG06.683
Genetic Information Processing	Folding, sorting and degradation	Sulfur relay system	ko04122	1	11	0.918848	0.999783	evm.model.LG05.133
Metabolism	Energy metabolism	Sulfur metabolism	ko00920	4	33	0.927302	0.999783	evm.model.LG01.3189,evm.model.LG12.1878,evm.model.LG07.925,evm.model.LG12.2482
Genetic Information Processing	Folding, sorting and degradation	Proteasome	ko03050	9	64	0.92743	0.999783	evm.model.LG12.645,evm.model.LG09.1192,evm.model.LG01.1982,evm.model.LG10.714,evm.model.LG04.255,evm.model.LG13.1607,evm.model.LG05.1320,evm.model.LG07.106,evm.model.LG01.1663
Genetic Information Processing	Folding, sorting and degradation	SNARE interactions in vesicular transport	ko04130	7	52	0.928148	0.999783	evm.model.LG02.737,evm.model.LG03.596,evm.model.LG04.721,evm.model.LG09.1074,evm.model.LG02.1627,evm.model.LG02.2805,evm.model.LG01.3166
Metabolism	Amino acid metabolism	Phenylalanine metabolism	ko00360	11	77	0.935668	0.999783	evm.model.LG02.553,evm.model.LG08.1647,evm.model.LG03.2576,evm.model.LG02.917,evm.model.LG13.1275,evm.model.LG01.2712,evm.model.LG13.277,evm.model.LG04.2121,evm.model.LG02.921,evm.model.LG12.1295,evm.model.LG09.1107
Metabolism	Carbohydrate metabolism	Amino sugar and nucleotide sugar metabolism	ko00520	28	175	0.942981	0.999783	evm.model.LG07.1325,evm.model.LG02.2772,evm.model.LG02.2956,evm.model.LG09.1589,evm.model.LG02.1396,evm.model.LG07.1313,evm.model.LG02.2774,evm.model.LG08.499,evm.model.LG01.227,evm.model.LG13.929,evm.model.LG13.1057,evm.model.LG05.2194,evm.model.LG08.885,evm.model.LG02.2769,evm.model.LG08.2455,evm.model.LG02.2756,evm.model.LG04.624,evm.model.LG10.1106,evm.model.LG12.681,evm.model.LG10.316,evm.mo…
Genetic Information Processing	Translation	Aminoacyl-tRNA biosynthesis	ko00970	13	90	0.943251	0.999783	evm.model.LG03.916,evm.model.LG01.948,evm.model.LG09.415,evm.model.LG04.2440,evm.model.LG12.1627,evm.model.LG10.1221,evm.model.LG08.1119,evm.model.LG02.3168,evm.model.LG04.2390,evm.model.LG04.1722,evm.model.LG13.1984,evm.model.LG13.1055,evm.model.LG10.1471
Metabolism	Lipid metabolism	Glycerophospholipid metabolism	ko00564	18	120	0.948515	0.999783	evm.model.LG13.666,evm.model.LG11.2298,evm.model.LG02.1798,evm.model.LG12.2349,evm.model.LG05.1387,evm.model.LG06.1120,evm.model.LG08.686,evm.model.LG09.2146,evm.model.LG10.1231,evm.model.LG06.2620,evm.model.LG07.62,evm.model.LG12.1617,evm.model.LG02.1626,evm.model.LG09.791,evm.model.LG13.2115,evm.model.LG10.1233,evm.model.LG02.1472,evm.model.LG06.2658
Metabolism	Metabolism of terpenoids and polyketides	Diterpenoid biosynthesis	ko00904	5	42	0.949047	0.999783	evm.model.LG12.1738,evm.model.LG01.2754,evm.model.LG02.196,evm.model.LG05.343,evm.model.LG12.1969
Genetic Information Processing	Folding, sorting and degradation	Protein processing in endoplasmic reticulum	ko04141	50	302	0.962828	0.999783	evm.model.LG08.451,evm.model.LG08.225,evm.model.LG01.3255,evm.model.LG05.2807,evm.model.LG11.2153,evm.model.LG10.882,evm.model.LG13.2130,evm.model.LG09.664,evm.model.LG05.2457,evm.model.LG03.2093,evm.model.LG03.2106,evm.model.LG07.2012,evm.model.LG03.2099,evm.model.LG11.2269,evm.model.LG11.2559,evm.model.LG01.2284,evm.model.LG02.818,evm.model.LG11.1543,evm.model.LG11.735,evm.model.LG03.2332,evm.m…
Metabolism	Amino acid metabolism	Phenylalanine, tyrosine and tryptophan biosynthesis	ko00400	7	60	0.974186	0.999783	evm.model.LG08.1647,evm.model.LG11.1681,evm.model.LG09.927,evm.model.LG03.1670,evm.model.LG09.601,evm.model.LG09.1107,evm.model.LG12.192
Metabolism	Energy metabolism	Oxidative phosphorylation	ko00190	17	137	0.994953	0.999783	evm.model.LG04.288,evm.model.LG02.1838,evm.model.LG12.1703,evm.model.LG13.999,evm.model.LG13.188,evm.model.LG05.707,evm.model.LG05.1523,evm.model.LG02.2742,evm.model.LG06.2830,evm.model.LG05.880,evm.model.LG03.1898,evm.model.LG08.133,evm.model.LG13.1531,evm.model.LG02.1854,evm.model.LG03.219,evm.model.LG08.1457,evm.model.LG12.1759
Cellular Processes	Transport and catabolism	Phagosome	ko04145	12	107	0.996	0.999783	evm.model.LG06.272,evm.model.LG09.1912,evm.model.LG02.1231,evm.model.LG11.69,evm.model.LG03.219,evm.model.LG11.901,evm.model.LG04.1297,evm.model.LG03.2097,evm.model.LG05.1523,evm.model.LG13.1520,evm.model.LG12.1759,evm.model.LG02.2281
Metabolism	Energy metabolism	Photosynthesis	ko00195	3	43	0.996139	0.999783	evm.model.LG02.145,evm.model.LG13.1531,evm.model.LG09.1587
Genetic Information Processing	Translation	Ribosome	ko03010	41	287	0.997282	0.999783	evm.model.LG06.406,evm.model.LG09.173,evm.model.LG10.1012,evm.model.LG10.878,evm.model.LG03.1220,evm.model.LG02.1671,evm.model.LG03.1296,evm.model.LG09.600,evm.model.LG07.1575,evm.model.LG10.2225,evm.model.LG02.1421,evm.model.LG13.375,evm.model.LG06.99,evm.model.LG01.2098,evm.model.LG04.1917,evm.model.LG05.1823,evm.model.LG06.1803,evm.model.LG05.1936,evm.model.LG08.401,evm.model.LG06.2416,evm.mod…
Environmental Information Processing	Signal transduction	Phosphatidylinositol signaling system	ko04070	6	69	0.997555	0.999783	evm.model.LG10.1991,evm.model.LG11.736,evm.model.LG01.2879,evm.model.LG09.791,evm.model.LG08.686,evm.model.LG10.1140
Metabolism	Carbohydrate metabolism	Inositol phosphate metabolism	ko00562	6	74	0.998913	0.999783	evm.model.LG11.736,evm.model.LG01.2879,evm.model.LG06.1416,evm.model.LG10.429,evm.model.LG10.1140,evm.model.LG12.2349
Genetic Information Processing	Folding, sorting and degradation	Protein export	ko03060	3	58	0.999783	0.999783	evm.model.LG06.116,evm.model.LG01.1417,evm.model.LG13.622

## Sheet: R. fortunei
Pathway Hierarchy1	Pathway Hierarchy2	KEGG Pathway	Pathway ID	Gene Number	Background number	P-Value	Q-Value	Gene IDs
Organismal Systems	Environmental adaptation	Plant-pathogen interaction	ko04626	75	310	0.0011944	0.117845	evm.model.LG11.685,evm.model.LG11.489,evm.model.LG08.422,evm.model.LG01.2438,evm.model.LG05.166,evm.model.LG02.2567,evm.model.LG12.2648,evm.model.LG04.2592,evm.model.LG12.2280,evm.model.LG07.794,evm.model.LG03.1129,evm.model.LG10.2203,evm.model.LG07.508,evm.model.LG01.2658,evm.model.LG07.516,evm.model.LG02.2181,evm.model.LG13.697,evm.model.LG07.834,evm.model.LG05.2017,evm.model.LG08.1712,evm.mode…
Genetic Information Processing	Replication and repair	Homologous recombination	ko03440	35	128	0.00302804	0.117845	evm.model.LG07.1105,evm.model.LG10.1466,evm.model.LG08.806,evm.model.LG04.1408,evm.model.LG04.1531,evm.model.LG04.2581,evm.model.LG03.2584,evm.model.LG03.1516,evm.model.LG11.2054,evm.model.LG11.2024,evm.model.LG04.42,evm.model.LG02.2268,evm.model.LG10.1378,evm.model.LG08.654,evm.model.LG01.2095,evm.model.LG01.1132,evm.model.LG10.1128,evm.model.LG01.2628,evm.model.LG11.576,evm.model.LG01.1428,evm.…
Genetic Information Processing	Replication and repair	Mismatch repair	ko03430	29	101	0.00307017	0.117845	evm.model.LG10.1466,evm.model.LG03.36,evm.model.LG04.26,evm.model.LG04.1408,evm.model.LG06.1648,evm.model.LG06.549,evm.model.LG12.1612,evm.model.LG04.1531,evm.model.LG12.2339,evm.model.LG04.2581,evm.model.LG09.1300,evm.model.LG03.2584,evm.model.LG02.833,evm.model.LG03.1516,evm.model.LG04.1135,evm.model.LG11.2024,evm.model.LG04.42,evm.model.LG02.2268,evm.model.LG10.1378,evm.model.LG09.1458,evm.mod…
Metabolism	Amino acid metabolism	Valine, leucine and isoleucine degradation	ko00280	20	63	0.00374111	0.117845	evm.model.LG09.1872,evm.model.LG12.2185,evm.model.LG12.1538,evm.model.LG02.1836,evm.model.LG11.2008,evm.model.LG01.637,evm.model.LG03.1707,evm.model.LG02.208,evm.model.LG10.1434,evm.model.LG07.575,evm.model.LG09.2114,evm.model.LG09.2118,evm.model.LG07.1307,evm.model.LG09.2121,evm.model.LG02.222,evm.model.LG11.943,evm.model.LG08.632,evm.model.LG09.244,evm.model.LG02.210,evm.model.LG11.405
Metabolism	Metabolism of other amino acids	beta-Alanine metabolism	ko00410	18	58	0.00751253	0.187389	evm.model.LG02.236,evm.model.LG12.2420,evm.model.LG01.637,evm.model.LG03.1707,evm.model.LG11.2008,evm.model.LG02.208,evm.model.LG10.1434,evm.model.LG07.575,evm.model.LG09.2114,evm.model.LG09.2118,evm.model.LG05.1745,evm.model.LG09.2121,evm.model.LG11.943,evm.model.LG12.2422,evm.model.LG02.1764,evm.model.LG02.210,evm.model.LG11.405,evm.model.LG05.1287
Metabolism	Metabolism of terpenoids and polyketides	Diterpenoid biosynthesis	ko00904	12	34	0.00914105	0.187389	evm.model.LG12.1749,evm.model.LG12.2307,evm.model.LG12.555,evm.model.LG09.234,evm.model.LG05.16,evm.model.LG05.2292,evm.model.LG12.2025,evm.model.LG05.334,evm.model.LG05.8,evm.model.LG05.335,evm.model.LG01.1863,evm.model.LG01.1618
Environmental Information Processing	Membrane transport	ABC transporters	ko02010	25	91	0.0104105	0.187389	evm.model.LG03.532,evm.model.LG01.1013,evm.model.LG13.1196,evm.model.LG07.1997,evm.model.LG06.200,evm.model.LG07.1699,evm.model.LG02.1136,evm.model.LG13.442,evm.model.LG10.398,evm.model.LG12.1686,evm.model.LG03.2228,evm.model.LG08.2481,evm.model.LG04.1577,evm.model.LG01.207,evm.model.LG11.2387,evm.model.LG03.2268,evm.model.LG13.1239,evm.model.LG09.2490,evm.model.LG03.2218,evm.model.LG01.205,evm.m…
Metabolism	Metabolism of terpenoids and polyketides	Terpenoid backbone biosynthesis	ko00900	21	74	0.0123412	0.194374	evm.model.LG02.2517,evm.model.LG09.1872,evm.model.LG12.2185,evm.model.LG02.2506,evm.model.LG02.2508,evm.model.LG12.1538,evm.model.LG07.54,evm.model.LG11.2051,evm.model.LG11.1514,evm.model.LG01.1177,evm.model.LG13.1808,evm.model.LG03.1400,evm.model.LG02.2435,evm.model.LG07.1908,evm.model.LG10.238,evm.model.LG05.518,evm.model.LG06.1322,evm.model.LG07.251,evm.model.LG11.300,evm.model.LG01.2445,evm.m…
Metabolism	Lipid metabolism	Synthesis and degradation of ketone bodies	ko00072	4	7	0.0202249	0.283149	evm.model.LG12.2185,evm.model.LG09.1872,evm.model.LG12.1538,evm.model.LG02.1836
Metabolism	Lipid metabolism	Fatty acid degradation	ko00071	21	79	0.025579	0.322295	evm.model.LG08.418,evm.model.LG01.991,evm.model.LG12.2185,evm.model.LG04.2442,evm.model.LG10.1572,evm.model.LG12.1538,evm.model.LG11.2008,evm.model.LG07.1281,evm.model.LG12.1143,evm.model.LG06.2575,evm.model.LG02.208,evm.model.LG10.1434,evm.model.LG11.943,evm.model.LG05.906,evm.model.LG07.286,evm.model.LG01.1006,evm.model.LG08.632,evm.model.LG02.210,evm.model.LG11.405,evm.model.LG02.1390,evm.mode…
Metabolism	Metabolism of terpenoids and polyketides	Zeatin biosynthesis	ko00908	10	31	0.0316906	0.341507	evm.model.LG05.2433,evm.model.LG02.430,evm.model.LG02.1981,evm.model.LG02.1971,evm.model.LG06.255,evm.model.LG02.1975,evm.model.LG12.271,evm.model.LG02.1966,evm.model.LG02.2020,evm.model.LG02.1988
Genetic Information Processing	Replication and repair	Nucleotide excision repair	ko03420	32	134	0.0325245	0.341507	evm.model.LG10.1466,evm.model.LG04.1408,evm.model.LG04.1531,evm.model.LG04.2581,evm.model.LG03.2584,evm.model.LG10.884,evm.model.LG12.282,evm.model.LG03.1516,evm.model.LG11.2024,evm.model.LG04.42,evm.model.LG02.2268,evm.model.LG10.1378,evm.model.LG08.654,evm.model.LG05.912,evm.model.LG01.1132,evm.model.LG10.1128,evm.model.LG01.1180,evm.model.LG11.576,evm.model.LG01.1428,evm.model.LG12.1255,evm.mo…
Metabolism	Metabolism of other amino acids	Glutathione metabolism	ko00480	29	121	0.0386176	0.374293	evm.model.LG12.999,evm.model.LG11.243,evm.model.LG11.227,evm.model.LG10.1650,evm.model.LG13.562,evm.model.LG04.2119,evm.model.LG13.551,evm.model.LG01.589,evm.model.LG13.555,evm.model.LG01.590,evm.model.LG10.365,evm.model.LG02.779,evm.model.LG03.265,evm.model.LG06.2928,evm.model.LG06.2717,evm.model.LG13.127,evm.model.LG02.1124,evm.model.LG13.558,evm.model.LG13.559,evm.model.LG09.1007,evm.model.LG0…
Genetic Information Processing	Replication and repair	DNA replication	ko03030	28	118	0.0465792	0.419213	evm.model.LG10.1466,evm.model.LG06.549,evm.model.LG04.26,evm.model.LG04.1408,evm.model.LG06.1648,evm.model.LG12.1612,evm.model.LG04.1531,evm.model.LG12.2339,evm.model.LG04.2581,evm.model.LG09.1300,evm.model.LG03.2584,evm.model.LG02.833,evm.model.LG03.1516,evm.model.LG04.1135,evm.model.LG11.2024,evm.model.LG04.42,evm.model.LG06.1146,evm.model.LG10.1378,evm.model.LG02.2268,evm.model.LG08.13,evm.mod…
Metabolism	Metabolism of cofactors and vitamins	Vitamin B6 metabolism	ko00750	6	17	0.0593227	0.498311	evm.model.LG08.2533,evm.model.LG10.648,evm.model.LG04.214,evm.model.LG04.193,evm.model.LG03.1301,evm.model.LG04.187
Metabolism	Biosynthesis of other secondary metabolites	Caffeine metabolism	ko00232	2	3	0.0797014	0.596143	evm.model.LG12.2628,evm.model.LG08.1843
Metabolism	Carbohydrate metabolism	Propanoate metabolism	ko00640	13	50	0.080432	0.596143	evm.model.LG12.2185,evm.model.LG09.2118,evm.model.LG09.2121,evm.model.LG07.1307,evm.model.LG12.1538,evm.model.LG02.222,evm.model.LG02.958,evm.model.LG03.1707,evm.model.LG01.637,evm.model.LG02.210,evm.model.LG02.208,evm.model.LG07.575,evm.model.LG09.2114
Metabolism	Amino acid metabolism	Tryptophan metabolism	ko00380	13	52	0.103648	0.698497	evm.model.LG13.378,evm.model.LG12.2185,evm.model.LG03.2441,evm.model.LG12.1538,evm.model.LG11.943,evm.model.LG04.1575,evm.model.LG11.2008,evm.model.LG03.2177,evm.model.LG09.864,evm.model.LG12.1314,evm.model.LG11.405,evm.model.LG07.114,evm.model.LG10.1434
Metabolism	Metabolism of other amino acids	Phosphonate and phosphinate metabolism	ko00440	3	7	0.105329	0.698497	evm.model.LG12.1457,evm.model.LG13.683,evm.model.LG07.170
Metabolism	Glycan biosynthesis and metabolism	Other glycan degradation	ko00511	8	29	0.115384	0.706357	evm.model.LG03.1094,evm.model.LG06.1143,evm.model.LG06.1807,evm.model.LG07.825,evm.model.LG03.1945,evm.model.LG06.1808,evm.model.LG05.1111,evm.model.LG04.852
Metabolism	Lipid metabolism	Cutin, suberine and wax biosynthesis	ko00073	14	58	0.117726	0.706357	evm.model.LG09.2504,evm.model.LG08.407,evm.model.LG09.2501,evm.model.LG09.2503,evm.model.LG02.1219,evm.model.LG12.1219,evm.model.LG03.972,evm.model.LG02.276,evm.model.LG09.1926,evm.model.LG02.2639,evm.model.LG12.1221,evm.model.LG06.1853,evm.model.LG03.973,evm.model.LG08.1660
Metabolism	Amino acid metabolism	Arginine and proline metabolism	ko00330	15	64	0.131089	0.750785	evm.model.LG05.1745,evm.model.LG10.2294,evm.model.LG04.1959,evm.model.LG11.943,evm.model.LG04.1575,evm.model.LG11.2008,evm.model.LG02.1764,evm.model.LG03.2177,evm.model.LG10.311,evm.model.LG11.405,evm.model.LG12.1276,evm.model.LG07.114,evm.model.LG13.684,evm.model.LG10.1434,evm.model.LG09.1046
Genetic Information Processing	Translation	mRNA surveillance pathway	ko03015	31	148	0.145274	0.795849	evm.model.LG10.104,evm.model.LG10.1837,evm.model.LG05.2157,evm.model.LG04.2198,evm.model.LG13.1129,evm.model.LG06.2111,evm.model.LG13.1537,evm.model.LG13.312,evm.model.LG04.1022,evm.model.LG02.957,evm.model.LG06.1109,evm.model.LG12.1737,evm.model.LG04.2381,evm.model.LG10.407,evm.model.LG01.655,evm.model.LG01.877,evm.model.LG07.368,evm.model.LG02.103,evm.model.LG01.659,evm.model.LG11.2673,evm.mode…
Metabolism	Amino acid metabolism	Tyrosine metabolism	ko00350	15	67	0.17367	0.871525	evm.model.LG02.2361,evm.model.LG09.613,evm.model.LG01.1849,evm.model.LG05.906,evm.model.LG02.1902,evm.model.LG07.1281,evm.model.LG12.1143,evm.model.LG06.2575,evm.model.LG05.1757,evm.model.LG02.1390,evm.model.LG06.529,evm.model.LG07.920,evm.model.LG12.1314,evm.model.LG05.1287,evm.model.LG09.1046
Metabolism	Amino acid metabolism	Histidine metabolism	ko00340	8	32	0.177727	0.871525	evm.model.LG03.2088,evm.model.LG11.943,evm.model.LG11.2008,evm.model.LG05.913,evm.model.LG12.1314,evm.model.LG11.405,evm.model.LG05.2715,evm.model.LG10.1434
Metabolism	Amino acid metabolism	Lysine degradation	ko00310	10	42	0.179839	0.871525	evm.model.LG10.11,evm.model.LG12.2185,evm.model.LG12.1538,evm.model.LG11.943,evm.model.LG11.1124,evm.model.LG11.2008,evm.model.Contig7.71,evm.model.LG05.2710,evm.model.LG11.405,evm.model.LG10.1434
Cellular Processes	Transport and catabolism	Endocytosis	ko04144	45	230	0.205871	0.952644	evm.model.LG13.2152,evm.model.LG13.2155,evm.model.LG13.790,evm.model.LG12.912,evm.model.LG04.831,evm.model.LG09.1586,evm.model.LG01.2620,evm.model.LG01.1089,evm.model.LG05.1502,evm.model.LG12.920,evm.model.LG04.1498,evm.model.LG01.2619,evm.model.LG11.807,evm.model.LG04.2192,evm.model.LG12.927,evm.model.LG12.1224,evm.model.LG09.1283,evm.model.LG09.1822,evm.model.LG04.2213,evm.model.LG13.1016,evm.m…
Metabolism	Carbohydrate metabolism	Ascorbate and aldarate metabolism	ko00053	12	54	0.21562	0.952644	evm.model.LG12.999,evm.model.LG02.1124,evm.model.LG11.943,evm.model.LG09.1007,evm.model.LG03.1266,evm.model.LG11.2008,evm.model.LG07.1336,evm.model.LG11.405,evm.model.LG10.1434,evm.model.LG12.1588,evm.model.LG03.1264,evm.model.LG08.871
Metabolism	Metabolism of cofactors and vitamins	Nicotinate and nicotinamide metabolism	ko00760	6	24	0.226097	0.952644	evm.model.LG09.2030,evm.model.LG10.232,evm.model.LG13.2386,evm.model.LG10.224,evm.model.LG11.1127,evm.model.LG10.228
Metabolism	Metabolism of terpenoids and polyketides	Monoterpenoid biosynthesis	ko00902	7	29	0.22682	0.952644	evm.model.LG01.414,evm.model.LG01.417,evm.model.LG01.421,evm.model.LG01.415,evm.model.LG01.413,evm.model.LG06.76,evm.model.LG09.2738
Cellular Processes	Transport and catabolism	Peroxisome	ko04146	21	104	0.254801	0.995132	evm.model.LG09.2040,evm.model.LG08.418,evm.model.LG01.592,evm.model.LG01.2057,evm.model.LG12.2628,evm.model.LG02.1836,evm.model.LG02.3276,evm.model.LG10.1302,evm.model.LG12.1221,evm.model.LG05.1583,evm.model.LG06.1728,evm.model.LG02.2155,evm.model.LG02.1219,evm.model.LG07.286,evm.model.LG03.972,evm.model.LG12.1219,evm.model.LG08.632,evm.model.LG02.2639,evm.model.LG03.973,evm.model.LG06.456,evm.mo…
Genetic Information Processing	Translation	RNA transport	ko03013	44	230	0.258014	0.995132	evm.model.LG08.1222,evm.model.LG03.2213,evm.model.LG04.1832,evm.model.LG13.1114,evm.model.LG13.1537,evm.model.LG12.1215,evm.model.LG06.1109,evm.model.LG06.978,evm.model.LG10.17,evm.model.LG09.929,evm.model.LG10.1123,evm.model.LG08.2167,evm.model.LG08.1181,evm.model.LG05.1965,evm.model.LG07.1629,evm.model.LG09.1185,evm.model.LG08.1129,evm.model.LG01.651,evm.model.LG02.3314,evm.model.LG03.827,evm.m…
Metabolism	Biosynthesis of other secondary metabolites	Isoquinoline alkaloid biosynthesis	ko00950	6	26	0.289123	0.995132	evm.model.LG02.2361,evm.model.LG01.1849,evm.model.LG05.1757,evm.model.LG12.1314,evm.model.LG05.1287,evm.model.LG09.1046
Metabolism	Amino acid metabolism	Cysteine and methionine metabolism	ko00270	22	112	0.293802	0.995132	evm.model.LG04.1683,evm.model.LG08.1164,evm.model.LG02.549,evm.model.LG07.136,evm.model.LG06.2994,evm.model.LG12.2616,evm.model.LG07.1893,evm.model.LG04.2543,evm.model.LG08.2455,evm.model.LG05.1757,evm.model.LG05.2481,evm.model.LG10.927,evm.model.LG13.684,evm.model.LG08.1213,evm.model.LG02.2361,evm.model.LG12.2699,evm.model.LG07.1440,evm.model.LG04.1445,evm.model.LG09.840,evm.model.LG09.244,evm.m…
Metabolism	Metabolism of terpenoids and polyketides	Carotenoid biosynthesis	ko00906	9	42	0.297771	0.995132	evm.model.LG01.963,evm.model.LG12.837,evm.model.LG04.1828,evm.model.LG07.1790,evm.model.LG04.703,evm.model.LG07.369,evm.model.LG09.835,evm.model.LG04.127,evm.model.LG07.202
Metabolism	Energy metabolism	Nitrogen metabolism	ko00910	7	32	0.313556	0.995132	evm.model.LG13.441,evm.model.LG06.243,evm.model.LG13.390,evm.model.LG03.869,evm.model.LG02.2174,evm.model.LG07.348,evm.model.LG10.218
Metabolism	Overview	Fatty acid metabolism	ko01212	20	103	0.325354	0.995132	evm.model.LG08.418,evm.model.LG01.991,evm.model.LG12.2185,evm.model.LG04.2442,evm.model.LG12.1538,evm.model.LG02.958,evm.model.LG12.2680,evm.model.LG01.2304,evm.model.LG08.2108,evm.model.LG02.208,evm.model.LG08.2029,evm.model.LG03.1743,evm.model.LG06.1767,evm.model.LG09.1694,evm.model.LG07.286,evm.model.LG13.2030,evm.model.LG08.632,evm.model.LG01.1006,evm.model.LG02.210,evm.model.LG08.121
Metabolism	Lipid metabolism	Glycerolipid metabolism	ko00561	17	87	0.334076	0.995132	evm.model.LG06.260,evm.model.LG05.1397,evm.model.LG04.87,evm.model.LG11.2008,evm.model.LG08.1557,evm.model.LG10.1434,evm.model.LG06.707,evm.model.LG02.2467,evm.model.LG06.2974,evm.model.LG06.2631,evm.model.LG11.943,evm.model.LG01.573,evm.model.LG13.927,evm.model.LG08.2078,evm.model.LG11.1448,evm.model.LG11.405,evm.model.LG08.2131
Metabolism	Biosynthesis of other secondary metabolites	Stilbenoid, diarylheptanoid and gingerol biosynthesis	ko00945	10	49	0.339038	0.995132	evm.model.LG04.241,evm.model.LG13.313,evm.model.LG13.2075,evm.model.LG13.315,evm.model.LG03.3130,evm.model.LG04.240,evm.model.LG12.1552,evm.model.LG06.2944,evm.model.LG03.3117,evm.model.LG09.1879
Metabolism	Lipid metabolism	Sphingolipid metabolism	ko00600	7	33	0.343791	0.995132	evm.model.LG10.892,evm.model.LG03.1094,evm.model.LG07.825,evm.model.LG10.1986,evm.model.LG03.1945,evm.model.LG12.794,evm.model.LG05.1111
Metabolism	Biosynthesis of other secondary metabolites	Monobactam biosynthesis	ko00261	3	12	0.346355	0.995132	evm.model.LG08.1213,evm.model.LG08.27,evm.model.LG06.2994
Genetic Information Processing	Transcription	Spliceosome	ko03040	60	329	0.35275	0.995132	evm.model.LG01.588,evm.model.LG09.37,evm.model.LG13.2152,evm.model.LG13.2155,evm.model.LG12.2060,evm.model.LG06.1685,evm.model.LG05.2431,evm.model.LG09.670,evm.model.LG13.1537,evm.model.LG01.2182,evm.model.LG12.912,evm.model.LG06.1109,evm.model.LG03.1956,evm.model.LG02.1925,evm.model.LG07.1345,evm.model.LG08.1181,evm.model.LG02.1407,evm.model.LG12.920,evm.model.LG01.1845,evm.model.LG06.253,evm.mo…
Metabolism	Carbohydrate metabolism	Butanoate metabolism	ko00650	6	28	0.355182	0.995132	evm.model.LG05.2971,evm.model.LG09.1872,evm.model.LG12.2185,evm.model.LG04.1735,evm.model.LG02.1836,evm.model.LG12.1538
Metabolism	Amino acid metabolism	Phenylalanine, tyrosine and tryptophan biosynthesis	ko00400	12	61	0.364391	0.995132	evm.model.LG02.2361,evm.model.LG08.2254,evm.model.LG13.809,evm.model.LG02.2867,evm.model.LG08.2253,evm.model.LG06.1777,evm.model.LG09.876,evm.model.LG04.1023,evm.model.LG12.1169,evm.model.LG05.1757,evm.model.LG11.1116,evm.model.LG09.1046
Metabolism	Metabolism of cofactors and vitamins	Porphyrin and chlorophyll metabolism	ko00860	11	56	0.376189	0.995132	evm.model.LG04.1655,evm.model.LG02.3262,evm.model.LG02.1470,evm.model.LG11.2295,evm.model.LG12.9,evm.model.LG11.1142,evm.model.LG05.1350,evm.model.LG01.1038,evm.model.LG12.319,evm.model.LG13.1808,evm.model.LG02.1473
Metabolism	Carbohydrate metabolism	Inositol phosphate metabolism	ko00562	14	73	0.384653	0.995132	evm.model.LG01.1716,evm.model.LG09.2711,evm.model.LG10.1174,evm.model.LG08.2239,evm.model.LG07.750,evm.model.LG12.2444,evm.model.LG02.295,evm.model.LG04.1427,evm.model.LG11.2340,evm.model.LG09.2713,evm.model.LG13.2124,evm.model.LG12.1588,evm.model.LG06.1583,evm.model.LG07.575
Metabolism	Amino acid metabolism	Phenylalanine metabolism	ko00360	13	68	0.396798	0.995132	evm.model.LG03.910,evm.model.LG02.2361,evm.model.LG09.613,evm.model.LG04.241,evm.model.LG04.240,evm.model.LG04.1575,evm.model.LG09.1449,evm.model.LG05.1757,evm.model.LG03.2177,evm.model.LG12.1314,evm.model.LG05.1287,evm.model.LG07.114,evm.model.LG09.1046
Metabolism	Biosynthesis of other secondary metabolites	Flavonoid biosynthesis	ko00941	16	85	0.40148	0.995132	evm.model.LG13.313,evm.model.LG06.389,evm.model.LG13.315,evm.model.LG03.3130,evm.model.LG04.240,evm.model.LG12.2428,evm.model.LG12.1552,evm.model.LG03.3015,evm.model.LG04.241,evm.model.LG13.2075,evm.model.LG05.1486,evm.model.LG06.2944,evm.model.LG06.1131,evm.model.LG03.3117,evm.model.LG11.427,evm.model.LG09.1879
Metabolism	Lipid metabolism	alpha-Linolenic acid metabolism	ko00592	14	74	0.40561	0.995132	evm.model.LG06.260,evm.model.LG01.991,evm.model.LG04.2442,evm.model.LG10.714,evm.model.LG05.180,evm.model.LG03.1760,evm.model.LG07.1281,evm.model.LG12.1143,evm.model.LG08.632,evm.model.LG01.1006,evm.model.LG02.1390,evm.model.LG06.529,evm.model.LG05.125,evm.model.LG13.1171
Metabolism	Biosynthesis of other secondary metabolites	Flavone and flavonol biosynthesis	ko00944	2	8	0.416122	0.995132	evm.model.LG06.389,evm.model.LG12.2428
Metabolism	Energy metabolism	Photosynthesis	ko00195	8	41	0.418351	0.995132	evm.model.LG01.1972,evm.model.LG04.1840,evm.model.LG03.266,evm.model.LG13.668,evm.model.LG10.995,evm.model.LG09.609,evm.model.LG02.451,evm.model.LG07.2093
Metabolism	Lipid metabolism	Ether lipid metabolism	ko00565	8	42	0.446723	0.995132	evm.model.LG06.260,evm.model.LG04.1498,evm.model.LG07.170,evm.model.LG03.1553,evm.model.LG12.2444,evm.model.LG13.683,evm.model.LG08.1557,evm.model.LG09.2697
Metabolism	Glycan biosynthesis and metabolism	Glycosylphosphatidylinositol(GPI)-anchor biosynthesis	ko00563	6	31	0.455305	0.995132	evm.model.LG05.1501,evm.model.LG07.1645,evm.model.LG12.1469,evm.model.LG10.1921,evm.model.LG07.2014,evm.model.LG10.1440
Metabolism	Metabolism of cofactors and vitamins	Pantothenate and CoA biosynthesis	ko00770	6	31	0.455305	0.995132	evm.model.LG09.244,evm.model.LG02.236,evm.model.LG10.298,evm.model.LG04.1735,evm.model.LG12.2420,evm.model.LG12.2422
Genetic Information Processing	Translation	Aminoacyl-tRNA biosynthesis	ko00970	16	88	0.460233	0.995132	evm.model.LG08.2037,evm.model.LG04.974,evm.model.LG09.2549,evm.model.LG02.3262,evm.model.LG10.1456,evm.model.LG02.2689,evm.model.LG04.979,evm.model.LG12.1674,evm.model.LG13.457,evm.model.LG02.2690,evm.model.LG11.1716,evm.model.LG12.2745,evm.model.LG03.1741,evm.model.LG04.705,evm.model.LG12.1646,evm.model.LG10.1058
Environmental Information Processing	Signal transduction	Phosphatidylinositol signaling system	ko04070	13	71	0.462331	0.995132	evm.model.LG02.2467,evm.model.LG06.2974,evm.model.LG01.1716,evm.model.LG09.2711,evm.model.LG10.1174,evm.model.LG09.2615,evm.model.LG02.295,evm.model.LG07.750,evm.model.LG11.2340,evm.model.LG04.1427,evm.model.LG13.2124,evm.model.LG09.2713,evm.model.LG12.1588
Metabolism	Lipid metabolism	Arachidonic acid metabolism	ko00590	4	20	0.465742	0.995132	evm.model.LG06.260,evm.model.LG05.1046,evm.model.LG07.1149,evm.model.LG10.1572
Genetic Information Processing	Replication and repair	Non-homologous end-joining	ko03450	2	9	0.47956	0.995132	evm.model.LG09.1958,evm.model.LG01.2628
Metabolism	Carbohydrate metabolism	Starch and sucrose metabolism	ko00500	32	182	0.49543	0.995132	evm.model.LG05.325,evm.model.LG09.2371,evm.model.LG07.1724,evm.model.LG02.3147,evm.model.LG09.2370,evm.model.LG09.2367,evm.model.LG08.2365,evm.model.LG03.1273,evm.model.LG05.2823,evm.model.LG11.2698,evm.model.LG08.1264,evm.model.LG07.1229,evm.model.LG05.898,evm.model.LG11.1061,evm.model.LG11.1541,evm.model.LG10.1707,evm.model.LG11.219,evm.model.LG09.2374,evm.model.LG12.1703,evm.model.LG10.1791,ev…
Metabolism	Metabolism of terpenoids and polyketides	Brassinosteroid biosynthesis	ko00905	7	38	0.495935	0.995132	evm.model.LG08.1608,evm.model.LG08.293,evm.model.LG08.1607,evm.model.LG08.1610,evm.model.LG08.1632,evm.model.LG11.2682,evm.model.LG13.761
Metabolism	Amino acid metabolism	Lysine biosynthesis	ko00300	3	15	0.495987	0.995132	evm.model.LG08.1213,evm.model.LG08.27,evm.model.LG06.2994
Metabolism	Lipid metabolism	Biosynthesis of unsaturated fatty acids	ko01040	8	44	0.502663	0.995132	evm.model.LG13.2030,evm.model.LG12.2680,evm.model.LG01.2304,evm.model.LG08.632,evm.model.LG08.2108,evm.model.LG08.2029,evm.model.LG08.121,evm.model.LG12.160
Metabolism	Amino acid metabolism	Arginine biosynthesis	ko00220	5	27	0.513875	0.995132	evm.model.LG11.2808,evm.model.LG11.1760,evm.model.LG11.1044,evm.model.LG02.2174,evm.model.LG09.1046
Metabolism	Energy metabolism	Sulfur metabolism	ko00920	6	33	0.520067	0.995132	evm.model.LG04.1683,evm.model.LG02.295,evm.model.LG11.482,evm.model.LG04.1694,evm.model.LG12.1696,evm.model.LG12.2616
Metabolism	Biosynthesis of other secondary metabolites	Indole alkaloid biosynthesis	ko00901	1	4	0.53306	0.995132	evm.model.LG12.1314
Metabolism	Carbohydrate metabolism	Pyruvate metabolism	ko00620	19	110	0.546445	0.995132	evm.model.LG12.2185,evm.model.LG10.901,evm.model.LG02.2233,evm.model.LG12.1538,evm.model.LG09.2512,evm.model.LG02.958,evm.model.LG11.2008,evm.model.LG04.330,evm.model.LG10.927,evm.model.LG10.1434,evm.model.LG12.1369,evm.model.LG12.7,evm.model.LG11.943,evm.model.LG12.1697,evm.model.LG05.1908,evm.model.LG04.329,evm.model.LG11.405,evm.model.LG12.1698,evm.model.LG08.425
Metabolism	Lipid metabolism	Fatty acid elongation	ko00062	7	40	0.554076	0.995132	evm.model.LG03.249,evm.model.LG03.247,evm.model.LG09.174,evm.model.LG09.1694,evm.model.LG08.2029,evm.model.LG12.160,evm.model.LG03.1743
Metabolism	Metabolism of terpenoids and polyketides	Sesquiterpenoid and triterpenoid biosynthesis	ko00909	12	70	0.566372	0.995132	evm.model.LG05.2536,evm.model.LG05.518,evm.model.LG03.3021,evm.model.LG01.1957,evm.model.LG05.2535,evm.model.LG01.1937,evm.model.LG04.1490,evm.model.LG10.1831,evm.model.LG01.1958,evm.model.LG01.1945,evm.model.LG01.1955,evm.model.LG05.2600
Genetic Information Processing	Folding, sorting and degradation	Protein export	ko03060	10	59	0.584979	0.995132	evm.model.LG10.423,evm.model.LG13.2204,evm.model.LG03.3076,evm.model.LG05.1088,evm.model.LG02.1380,evm.model.LG09.242,evm.model.LG07.1755,evm.model.LG04.620,evm.model.LG06.1727,evm.model.LG13.334
Metabolism	Carbohydrate metabolism	Galactose metabolism	ko00052	11	65	0.586224	0.995132	evm.model.LG11.219,evm.model.LG08.2363,evm.model.LG05.1324,evm.model.LG11.1061,evm.model.LG07.1336,evm.model.LG04.1416,evm.model.LG04.1358,evm.model.LG03.1945,evm.model.LG05.1711,evm.model.LG11.2703,evm.model.LG08.2365
Metabolism	Energy metabolism	Carbon fixation in photosynthetic organisms	ko00710	14	83	0.590259	0.995132	evm.model.LG12.1369,evm.model.LG10.901,evm.model.LG02.2233,evm.model.LG09.2512,evm.model.LG02.1304,evm.model.LG11.2808,evm.model.LG04.329,evm.model.LG04.2354,evm.model.LG04.330,evm.model.LG05.76,evm.model.LG02.3245,evm.model.LG10.927,evm.model.LG13.303,evm.model.LG06.1583
Metabolism	Glycan biosynthesis and metabolism	Mannose type O-glycan biosyntheis	ko00515	2	11	0.592753	0.995132	evm.model.LG05.2739,evm.model.LG05.2742
Metabolism	Amino acid metabolism	Alanine, aspartate and glutamate metabolism	ko00250	9	54	0.607722	0.995132	evm.model.LG05.2971,evm.model.LG10.228,evm.model.LG10.232,evm.model.LG11.2808,evm.model.LG11.1760,evm.model.LG02.2174,evm.model.LG10.224,evm.model.LG10.1817,evm.model.LG09.1046
Metabolism	Lipid metabolism	Glycerophospholipid metabolism	ko00564	20	120	0.614639	0.995132	evm.model.LG06.260,evm.model.LG01.376,evm.model.LG05.1397,evm.model.LG06.1896,evm.model.LG09.2615,evm.model.LG03.2462,evm.model.LG07.170,evm.model.LG09.981,evm.model.LG12.2444,evm.model.LG08.1557,evm.model.LG09.2697,evm.model.LG06.1889,evm.model.LG02.2467,evm.model.LG04.1498,evm.model.LG06.2974,evm.model.LG13.927,evm.model.LG03.1553,evm.model.LG13.683,evm.model.LG03.1760,evm.model.LG12.1457
Metabolism	Metabolism of cofactors and vitamins	Folate biosynthesis	ko00790	4	24	0.618234	0.995132	evm.model.LG05.2382,evm.model.LG03.2030,evm.model.LG03.1055,evm.model.LG03.2379
Metabolism	Lipid metabolism	Linoleic acid metabolism	ko00591	3	18	0.626367	0.995132	evm.model.LG06.260,evm.model.LG09.757,evm.model.LG13.1171
Genetic Information Processing	Folding, sorting and degradation	SNARE interactions in vesicular transport	ko04130	9	55	0.63091	0.995132	evm.model.LG03.1552,evm.model.LG03.2636,evm.model.LG09.2629,evm.model.LG05.1997,evm.model.LG03.720,evm.model.LG08.2174,evm.model.LG12.2405,evm.model.LG09.1555,evm.model.LG04.2048
Genetic Information Processing	Folding, sorting and degradation	RNA degradation	ko03018	25	151	0.633763	0.995132	evm.model.LG09.122,evm.model.LG06.2863,evm.model.LG07.1623,evm.model.LG11.2356,evm.model.LG10.1631,evm.model.LG08.2588,evm.model.LG11.1528,evm.model.LG02.2185,evm.model.LG11.1531,evm.model.LG07.540,evm.model.LG08.1309,evm.model.LG07.368,evm.model.LG08.1365,evm.model.LG12.998,evm.model.LG01.1513,evm.model.LG11.1486,evm.model.LG05.1324,evm.model.LG01.2844,evm.model.LG08.1367,evm.model.LG10.165,evm.…
Metabolism	Carbohydrate metabolism	C5-Branched dibasic acid metabolism	ko00660	2	12	0.642032	0.995132	evm.model.LG04.1735,evm.model.LG09.979
Metabolism	Energy metabolism	Oxidative phosphorylation	ko00190	25	152	0.647554	0.995132	evm.model.LG10.936,evm.model.LG06.3007,evm.model.LG05.1561,evm.model.LG05.1462,evm.model.LG03.789,evm.model.LG11.2288,evm.model.LG04.489,evm.model.LG05.1381,evm.model.LG04.552,evm.model.LG01.25,evm.model.LG03.2893,evm.model.LG11.203,evm.model.LG05.905,evm.model.LG07.153,evm.model.LG02.1251,evm.model.LG03.2791,evm.model.LG05.888,evm.model.LG11.215,evm.model.LG12.1714,evm.model.LG02.1166,evm.model.…
Metabolism	Biosynthesis of other secondary metabolites	Tropane, piperidine and pyridine alkaloid biosynthesis	ko00960	4	25	0.651814	0.995132	evm.model.LG02.2361,evm.model.LG05.1757,evm.model.LG05.1287,evm.model.LG09.1046
Metabolism	Overview	2-Oxocarboxylic acid metabolism	ko01210	10	63	0.671763	0.995132	evm.model.LG08.1213,evm.model.LG04.1735,evm.model.LG11.1044,evm.model.LG12.643,evm.model.LG11.2808,evm.model.LG09.244,evm.model.LG10.2234,evm.model.LG09.1046,evm.model.LG08.425,evm.model.LG09.979
Metabolism	Lipid metabolism	Fatty acid biosynthesis	ko00061	9	57	0.67497	0.995132	evm.model.LG06.1767,evm.model.LG08.418,evm.model.LG07.286,evm.model.LG13.2030,evm.model.LG02.958,evm.model.LG01.2304,evm.model.LG08.2108,evm.model.LG03.431,evm.model.LG08.121
Metabolism	Lipid metabolism	Steroid biosynthesis	ko00100	8	51	0.679032	0.995132	evm.model.LG06.260,evm.model.LG06.3041,evm.model.LG09.2313,evm.model.LG09.1457,evm.model.LG09.2312,evm.model.LG13.1002,evm.model.LG09.2657,evm.model.LG09.2311
Metabolism	Amino acid metabolism	Valine, leucine and isoleucine biosynthesis	ko00290	4	26	0.683357	0.995132	evm.model.LG09.244,evm.model.LG04.1735,evm.model.LG08.425,evm.model.LG09.979
Metabolism	Glycan biosynthesis and metabolism	Other types of O-glycan biosynthesis	ko00514	4	26	0.683357	0.995132	evm.model.LG03.1994,evm.model.LG06.2213,evm.model.LG09.2611,evm.model.LG07.1795
Metabolism	Carbohydrate metabolism	Glycolysis / Gluconeogenesis	ko00010	26	161	0.687115	0.995132	evm.model.LG10.901,evm.model.LG12.1659,evm.model.LG07.1623,evm.model.LG01.201,evm.model.LG02.1304,evm.model.LG11.2008,evm.model.LG07.1281,evm.model.LG12.1143,evm.model.LG06.2575,evm.model.LG10.1434,evm.model.LG06.1583,evm.model.LG12.7,evm.model.LG06.2921,evm.model.LG08.2239,evm.model.LG04.2601,evm.model.LG11.943,evm.model.LG05.1324,evm.model.LG05.906,evm.model.LG10.1782,evm.model.LG04.2354,evm.mo…
Metabolism	Biosynthesis of other secondary metabolites	Isoflavonoid biosynthesis	ko00943	3	20	0.699329	0.999977	evm.model.LG10.1157,evm.model.LG10.1143,evm.model.LG10.1145
Cellular Processes	Transport and catabolism	Autophagy - other eukaryotes	ko04136	8	53	0.7216	0.999977	evm.model.LG12.1700,evm.model.LG04.2694,evm.model.LG13.1997,evm.model.LG04.305,evm.model.LG03.1206,evm.model.LG10.1592,evm.model.LG07.832,evm.model.LG09.1764
Metabolism	Metabolism of cofactors and vitamins	Ubiquinone and other terpenoid-quinone biosynthesis	ko00130	8	53	0.7216	0.999977	evm.model.LG08.638,evm.model.LG03.910,evm.model.LG02.2361,evm.model.LG09.613,evm.model.LG13.1347,evm.model.LG12.1574,evm.model.LG05.1757,evm.model.LG09.1449
Cellular Processes	Transport and catabolism	Phagosome	ko04145	16	103	0.724876	0.999977	evm.model.LG03.3076,evm.model.LG04.516,evm.model.LG03.789,evm.model.LG11.2288,evm.model.LG03.2305,evm.model.LG05.1381,evm.model.LG04.2192,evm.model.LG06.2768,evm.model.LG07.153,evm.model.LG10.1354,evm.model.LG10.402,evm.model.LG02.1166,evm.model.LG04.2492,evm.model.LG09.1555,evm.model.LG12.1005,evm.model.LG13.422
Metabolism	Metabolism of cofactors and vitamins	Biotin metabolism	ko00780	3	21	0.731511	0.999977	evm.model.LG07.1450,evm.model.LG08.389,evm.model.LG13.2030
Metabolism	Biosynthesis of other secondary metabolites	Phenylpropanoid biosynthesis	ko00940	34	215	0.750061	0.999977	evm.model.LG03.910,evm.model.LG09.2371,evm.model.LG13.313,evm.model.LG03.3130,evm.model.LG04.240,evm.model.LG12.1552,evm.model.LG01.11,evm.model.LG09.2370,evm.model.LG09.2367,evm.model.LG04.2704,evm.model.LG04.241,evm.model.LG02.343,evm.model.LG03.3117,evm.model.LG02.1716,evm.model.LG09.2374,evm.model.LG03.563,evm.model.LG07.169,evm.model.LG02.2098,evm.model.LG13.315,evm.model.LG10.1963,evm.model…
Metabolism	Carbohydrate metabolism	Pentose phosphate pathway	ko00030	9	61	0.752967	0.999977	evm.model.LG12.1659,evm.model.LG06.2921,evm.model.LG05.1324,evm.model.LG02.1304,evm.model.LG04.2354,evm.model.LG02.3245,evm.model.LG05.1711,evm.model.LG10.365,evm.model.LG06.2455
Genetic Information Processing	Folding, sorting and degradation	Ubiquitin mediated proteolysis	ko04120	25	162	0.769867	0.999977	evm.model.LG03.2194,evm.model.LG08.2212,evm.model.LG12.1325,evm.model.LG03.591,evm.model.LG02.309,evm.model.LG01.241,evm.model.LG10.561,evm.model.LG02.318,evm.model.LG04.95,evm.model.LG10.975,evm.model.LG07.78,evm.model.LG04.2647,evm.model.LG09.2625,evm.model.LG12.193,evm.model.LG10.1059,evm.model.LG09.606,evm.model.LG12.720,evm.model.LG12.1602,evm.model.LG10.1122,evm.model.LG01.1180,evm.model.LG…
Genetic Information Processing	Transcription	Basal transcription factors	ko03022	10	69	0.779715	0.999977	evm.model.LG05.912,evm.model.LG09.1734,evm.model.LG13.582,evm.model.LG10.884,evm.model.LG01.2439,evm.model.LG12.282,evm.model.LG02.2179,evm.model.LG02.1994,evm.model.LG12.1630,evm.model.LG01.2073
Metabolism	Carbohydrate metabolism	Fructose and mannose metabolism	ko00051	10	69	0.779715	0.999977	evm.model.LG01.2350,evm.model.LG12.1659,evm.model.LG02.1304,evm.model.LG05.1324,evm.model.LG04.2354,evm.model.LG11.1448,evm.model.LG03.1506,evm.model.LG05.1711,evm.model.LG02.3245,evm.model.LG06.1583
Metabolism	Biosynthesis of other secondary metabolites	Betalain biosynthesis	ko00965	1	8	0.782028	0.999977	evm.model.LG12.1314
Metabolism	Glycan biosynthesis and metabolism	N-Glycan biosynthesis	ko00510	7	50	0.787301	0.999977	evm.model.LG02.1148,evm.model.LG12.71,evm.model.LG05.73,evm.model.LG13.1598,evm.model.LG04.22,evm.model.LG05.2398,evm.model.LG01.1203
Metabolism	Metabolism of other amino acids	Cyanoamino acid metabolism	ko00460	9	64	0.802227	0.999977	evm.model.LG09.2374,evm.model.LG09.2371,evm.model.LG12.2702,evm.model.LG02.2250,evm.model.LG12.643,evm.model.LG12.2701,evm.model.LG09.2370,evm.model.LG09.2367,evm.model.LG11.2840
Metabolism	Metabolism of cofactors and vitamins	Riboflavin metabolism	ko00740	2	18	0.845037	0.999977	evm.model.LG04.1015,evm.model.LG12.1890
Metabolism	Metabolism of other amino acids	Taurine and hypotaurine metabolism	ko00430	1	10	0.851089	0.999977	evm.model.LG11.1597
Genetic Information Processing	Translation	Ribosome biogenesis in eukaryotes	ko03008	16	114	0.856309	0.999977	evm.model.LG09.122,evm.model.LG03.2323,evm.model.LG05.1193,evm.model.LG06.1278,evm.model.LG11.60,evm.model.LG11.918,evm.model.LG05.1965,evm.model.LG07.1629,evm.model.LG12.2324,evm.model.LG01.1896,evm.model.LG11.1599,evm.model.LG09.869,evm.model.LG07.1291,evm.model.LG11.1598,evm.model.LG01.2187,evm.model.LG13.2066
Metabolism	Biosynthesis of other secondary metabolites	Glucosinolate biosynthesis	ko00966	1	11	0.876923	0.999977	evm.model.LG12.643
Metabolism	Metabolism of cofactors and vitamins	Thiamine metabolism	ko00730	3	28	0.886502	0.999977	evm.model.LG11.2206,evm.model.LG08.578,evm.model.LG06.1485
Genetic Information Processing	Transcription	RNA polymerase	ko03020	6	51	0.89748	0.999977	evm.model.LG09.2198,evm.model.LG09.2149,evm.model.LG03.1294,evm.model.LG09.2440,evm.model.LG06.69,evm.model.LG08.2432
Metabolism	Overview	Carbon metabolism	ko01200	45	308	0.914678	0.999977	evm.model.LG04.1683,evm.model.LG10.901,evm.model.LG07.1623,evm.model.LG06.228,evm.model.LG12.1538,evm.model.LG09.2512,evm.model.LG12.2616,evm.model.LG03.1707,evm.model.LG06.2575,evm.model.LG05.2710,evm.model.LG02.2174,evm.model.LG04.330,evm.model.LG10.927,evm.model.LG07.575,evm.model.LG09.2114,evm.model.LG06.1583,evm.model.LG03.1357,evm.model.LG09.2118,evm.model.LG12.7,evm.model.LG09.2121,evm.mod…
Genetic Information Processing	Folding, sorting and degradation	Protein processing in endoplasmic reticulum	ko04141	45	311	0.92593	0.999977	evm.model.LG13.937,evm.model.LG12.1286,evm.model.LG11.685,evm.model.LG13.2152,evm.model.LG13.2155,evm.model.LG13.1598,evm.model.LG05.215,evm.model.LG12.912,evm.model.LG07.78,evm.model.LG09.606,evm.model.LG04.1214,evm.model.LG12.920,evm.model.LG12.927,evm.model.LG07.1366,evm.model.LG02.2097,evm.model.LG10.1579,evm.model.LG05.1192,evm.model.LG05.73,evm.model.LG04.2213,evm.model.LG01.1203,evm.model.…
Metabolism	Overview	Biosynthesis of amino acids	ko01230	38	268	0.930989	0.999977	evm.model.LG04.1683,evm.model.LG08.2253,evm.model.LG07.1623,evm.model.LG06.2994,evm.model.LG09.876,evm.model.LG12.2616,evm.model.LG12.1169,evm.model.LG05.1757,evm.model.LG05.2715,evm.model.LG06.1583,evm.model.LG12.7,evm.model.LG08.27,evm.model.LG11.1044,evm.model.LG05.1324,evm.model.LG11.1760,evm.model.LG04.1694,evm.model.LG13.303,evm.model.LG09.979,evm.model.LG08.425,evm.model.LG03.2088,evm.mode…
Environmental Information Processing	Signal transduction	Plant hormone signal transduction	ko04075	34	245	0.940194	0.999977	evm.model.LG02.2413,evm.model.LG04.2005,evm.model.LG11.2889,evm.model.LG04.1063,evm.model.LG06.1123,evm.model.LG07.684,evm.model.LG09.1059,evm.model.LG04.1944,evm.model.LG06.2124,evm.model.Contig7.57,evm.model.LG06.271,evm.model.LG06.1228,evm.model.LG12.1886,evm.model.LG02.690,evm.model.LG03.990,evm.model.LG12.2433,evm.model.LG13.961,evm.model.LG03.2849,evm.model.LG13.929,evm.model.LG13.1057,evm.…
Environmental Information Processing	Signal transduction	MAPK signaling pathway - plant	ko04016	18	140	0.940299	0.999977	evm.model.LG01.378,evm.model.LG11.1553,evm.model.LG04.2005,evm.model.LG05.2718,evm.model.LG07.503,evm.model.LG12.2280,evm.model.LG08.2489,evm.model.LG04.1063,evm.model.LG07.684,evm.model.LG04.1944,evm.model.LG12.2191,evm.model.LG10.1353,evm.model.LG01.772,evm.model.LG10.2251,evm.model.LG06.2124,evm.model.LG09.2829,evm.model.LG06.1228,evm.model.LG02.690
Metabolism	Metabolism of other amino acids	Selenocompound metabolism	ko00450	1	16	0.952541	0.999977	evm.model.LG08.2037
Genetic Information Processing	Folding, sorting and degradation	Proteasome	ko03050	7	68	0.962922	0.999977	evm.model.LG04.1676,evm.model.LG11.357,evm.model.LG12.475,evm.model.LG05.1357,evm.model.LG06.2605,evm.model.LG01.826,evm.model.LG13.821
Metabolism	Metabolism of cofactors and vitamins	One carbon pool by folate	ko00670	2	28	0.966861	0.999977	evm.model.LG03.2728,evm.model.LG11.1932
Metabolism	Energy metabolism	Photosynthesis - antenna proteins	ko00196	1	19	0.973213	0.999977	evm.model.LG12.2279
Genetic Information Processing	Replication and repair	Base excision repair	ko03410	4	48	0.976519	0.999977	evm.model.LG03.1667,evm.model.LG06.67,evm.model.LG07.2122,evm.model.LG10.1466
Metabolism	Glycan biosynthesis and metabolism	Glycosaminoglycan degradation	ko00531	1	21	0.981707	0.999977	evm.model.LG13.1571
Metabolism	Nucleotide metabolism	Pyrimidine metabolism	ko00240	15	137	0.986192	0.999977	evm.model.LG06.1146,evm.model.LG10.1466,evm.model.LG09.2149,evm.model.LG03.1294,evm.model.LG06.69,evm.model.LG12.2420,evm.model.LG13.2386,evm.model.LG12.2422,evm.model.LG10.1650,evm.model.LG06.67,evm.model.LG09.2198,evm.model.LG09.2440,evm.model.LG08.2432,evm.model.LG11.485,evm.model.LG09.196
Metabolism	Nucleotide metabolism	Purine metabolism	ko00230	22	188	0.987575	0.999977	evm.model.LG03.2728,evm.model.LG10.1466,evm.model.LG09.2149,evm.model.LG03.1294,evm.model.LG12.2628,evm.model.LG13.2386,evm.model.LG02.656,evm.model.LG10.1650,evm.model.LG01.58,evm.model.LG06.1146,evm.model.LG11.2206,evm.model.LG12.7,evm.model.LG05.709,evm.model.LG06.69,evm.model.LG01.2019,evm.model.LG08.1843,evm.model.LG08.620,evm.model.LG09.2198,evm.model.LG06.67,evm.model.LG09.2440,evm.model.L…
Metabolism	Amino acid metabolism	Glycine, serine and threonine metabolism	ko00260	6	73	0.991935	0.999977	evm.model.LG08.1213,evm.model.LG10.1782,evm.model.LG09.1610,evm.model.LG06.2994,evm.model.LG05.1287,evm.model.LG11.1980
Metabolism	Carbohydrate metabolism	Glyoxylate and dicarboxylate metabolism	ko00630	6	78	0.99576	0.999977	evm.model.LG03.1357,evm.model.LG01.2239,evm.model.LG12.2185,evm.model.LG09.1610,evm.model.LG12.1538,evm.model.LG10.927
Metabolism	Carbohydrate metabolism	Pentose and glucuronate interconversions	ko00040	10	121	0.998691	0.999977	evm.model.LG01.1068,evm.model.LG09.2632,evm.model.LG11.219,evm.model.LG11.2501,evm.model.LG03.2509,evm.model.LG11.2810,evm.model.LG06.2056,evm.model.LG07.1336,evm.model.LG11.750,evm.model.LG09.2324
Metabolism	Carbohydrate metabolism	Citrate cycle (TCA cycle)	ko00020	4	70	0.999002	0.999977	evm.model.LG10.901,evm.model.LG05.2710,evm.model.LG10.2234,evm.model.LG10.927
Organismal Systems	Environmental adaptation	Circadian rhythm - plant	ko04712	2	51	0.999302	0.999977	evm.model.LG12.1564,evm.model.LG11.427
Metabolism	Carbohydrate metabolism	Amino sugar and nucleotide sugar metabolism	ko00520	15	168	0.999392	0.999977	evm.model.LG05.325,evm.model.LG05.1430,evm.model.LG01.2350,evm.model.LG11.219,evm.model.LG03.2846,evm.model.LG03.2829,evm.model.LG11.1602,evm.model.LG08.144,evm.model.LG08.149,evm.model.LG08.146,evm.model.LG07.1336,evm.model.LG08.150,evm.model.LG10.2251,evm.model.LG03.1506,evm.model.LG03.2815
Genetic Information Processing	Translation	Ribosome	ko03010	29	308	0.999977	0.999977	evm.model.LG11.2706,evm.model.LG06.1742,evm.model.LG02.1394,evm.model.LG03.2052,evm.model.LG07.1855,evm.model.LG08.1234,evm.model.LG04.868,evm.model.LG10.1022,evm.model.LG02.2306,evm.model.LG03.982,evm.model.LG06.2471,evm.model.LG05.2583,evm.model.LG13.1732,evm.model.LG03.929,evm.model.LG12.1040,evm.model.LG07.363,evm.model.LG09.1671,evm.model.LG05.422,evm.model.LG02.2313,evm.model.LG10.208,evm.m…

## Sheet: R. simsii
Pathway Hierarchy1	Pathway Hierarchy2	KEGG Pathway	Pathway ID	Gene Number	Background number	P-Value	Q-Value	Gene IDs
Metabolism	Amino acid metabolism	Phenylalanine, tyrosine and tryptophan biosynthesis	ko00400	17	57	0.00796694	0.300496	RHSIM_Rhsim05G0104400,RHSIM_Rhsim07G0165200,RHSIM_RhsimUnG0163700,RHSIM_Rhsim08G0012900,RHSIM_Rhsim10G0034700,RHSIM_Rhsim07G0162300,RHSIM_Rhsim08G0182300,RHSIM_Rhsim06G0130100,RHSIM_Rhsim07G0143100,RHSIM_Rhsim01G0149300,RHSIM_Rhsim09G0086300,RHSIM_Rhsim07G0135600,RHSIM_Rhsim04G0097000,RHSIM_Rhsim02G0181400,RHSIM_Rhsim03G0141700,RHSIM_RhsimUnG0212800,RHSIM_Rhsim07G0176900
Metabolism	Amino acid metabolism	Valine, leucine and isoleucine biosynthesis	ko00290	9	24	0.0103677	0.300496	RHSIM_RhsimUnG0180900,RHSIM_Rhsim03G0103100,RHSIM_Rhsim07G0000200,RHSIM_RhsimUnG0135800,RHSIM_Rhsim05G0162900,RHSIM_RhsimUnG0231900,RHSIM_Rhsim09G0005800,RHSIM_Rhsim04G0137800,RHSIM_Rhsim09G0005500
Environmental Information Processing	Membrane transport	ABC transporters	ko02010	18	64	0.0122619	0.300496	RHSIM_Rhsim08G0205400,RHSIM_Rhsim11G0085400,RHSIM_Rhsim08G0063100,RHSIM_Rhsim10G0040700,RHSIM_Rhsim10G0040800,RHSIM_Rhsim03G0176200,RHSIM_Rhsim13G0010800,RHSIM_Rhsim01G0095400,RHSIM_Rhsim07G0129600,RHSIM_Rhsim03G0027100,RHSIM_Rhsim08G0062100,RHSIM_Rhsim03G0091100,RHSIM_Rhsim03G0237200,RHSIM_Rhsim01G0095600,RHSIM_Rhsim08G0061900,RHSIM_Rhsim12G0110500,RHSIM_Rhsim02G0207200,RHSIM_Rhsim06G0019600
Metabolism	Carbohydrate metabolism	C5-Branched dibasic acid metabolism	ko00660	5	10	0.0142681	0.300496	RHSIM_Rhsim03G0103100,RHSIM_Rhsim07G0000200,RHSIM_Rhsim09G0005800,RHSIM_Rhsim09G0005500,RHSIM_Rhsim05G0162900
Genetic Information Processing	Translation	Aminoacyl-tRNA biosynthesis	ko00970	22	84	0.0144051	0.300496	RHSIM_Rhsim09G0105600,RHSIM_Rhsim04G0170900,RHSIM_Rhsim06G0185200,RHSIM_Rhsim05G0097400,RHSIM_Rhsim08G0085000,RHSIM_Rhsim01G0138800,RHSIM_Rhsim13G0150700,RHSIM_Rhsim05G0038200,RHSIM_Rhsim01G0058000,RHSIM_Rhsim07G0133900,RHSIM_Rhsim01G0059500,RHSIM_Rhsim05G0097600,RHSIM_Rhsim09G0106300,RHSIM_Rhsim03G0265300,RHSIM_Rhsim08G0139700,RHSIM_Rhsim05G0098400,RHSIM_Rhsim12G0048100,RHSIM_Rhsim05G0031100,RHS…
Metabolism	Glycan biosynthesis and metabolism	Other glycan degradation	ko00511	10	30	0.0173248	0.300496	RHSIM_RhsimUnG0108400,RHSIM_RhsimUnG0038100,RHSIM_Rhsim01G0146000,RHSIM_Rhsim10G0162100,RHSIM_Rhsim01G0124100,RHSIM_Rhsim09G0054600,RHSIM_Rhsim01G0146100,RHSIM_Rhsim09G0054000,RHSIM_Rhsim03G0146900,RHSIM_Rhsim10G0162400
Metabolism	Carbohydrate metabolism	Butanoate metabolism	ko00650	9	26	0.0182346	0.300496	RHSIM_Rhsim04G0239600,RHSIM_Rhsim01G0245900,RHSIM_Rhsim09G0082400,RHSIM_Rhsim05G0162900,RHSIM_Rhsim06G0177400,RHSIM_Rhsim09G0005800,RHSIM_Rhsim12G0207100,RHSIM_Rhsim13G0140200,RHSIM_Rhsim09G0005500
Metabolism	Biosynthesis of other secondary metabolites	Isoquinoline alkaloid biosynthesis	ko00950	8	22	0.018781	0.300496	RHSIM_Rhsim04G0097000,RHSIM_RhsimUnG0163700,RHSIM_Rhsim12G0167300,RHSIM_Rhsim07G0162300,RHSIM_Rhsim02G0181400,RHSIM_RhsimUnG0212800,RHSIM_Rhsim06G0130100,RHSIM_Rhsim12G0111800
Metabolism	Carbohydrate metabolism	Propanoate metabolism	ko00640	12	41	0.0274684	0.390662	RHSIM_Rhsim04G0239600,RHSIM_Rhsim01G0136100,RHSIM_Rhsim11G0074900,RHSIM_Rhsim05G0100400,RHSIM_Rhsim07G0072300,RHSIM_Rhsim05G0133100,RHSIM_Rhsim03G0061800,RHSIM_Rhsim04G0224800,RHSIM_Rhsim06G0177400,RHSIM_Rhsim13G0140200,RHSIM_Rhsim11G0141000,RHSIM_Rhsim07G0177500
Genetic Information Processing	Replication and repair	Homologous recombination	ko03440	22	90	0.0309344	0.39596	RHSIM_Rhsim01G0152100,RHSIM_Rhsim02G0102600,RHSIM_Rhsim09G0066900,RHSIM_RhsimUnG0172500,RHSIM_Rhsim09G0068800,RHSIM_Rhsim09G0066800,RHSIM_Rhsim10G0124100,RHSIM_Rhsim13G0118700,RHSIM_Rhsim08G0172200,RHSIM_Rhsim10G0147200,RHSIM_Rhsim05G0088200,RHSIM_Rhsim06G0124500,RHSIM_Rhsim11G0025400,RHSIM_Rhsim02G0102400,RHSIM_Rhsim08G0055100,RHSIM_Rhsim10G0187300,RHSIM_Rhsim07G0062200,RHSIM_Rhsim08G0157900,RHS…
Metabolism	Biosynthesis of other secondary metabolites	Tropane, piperidine and pyridine alkaloid biosynthesis	ko00960	8	25	0.0404705	0.470929	RHSIM_Rhsim04G0097000,RHSIM_RhsimUnG0163700,RHSIM_Rhsim12G0167300,RHSIM_Rhsim07G0162300,RHSIM_Rhsim02G0181400,RHSIM_RhsimUnG0212800,RHSIM_Rhsim06G0130100,RHSIM_Rhsim12G0111800
Metabolism	Overview	Biosynthesis of amino acids	ko01230	60	300	0.0526569	0.519137	RHSIM_RhsimUnG0066500,RHSIM_Rhsim07G0000200,RHSIM_Rhsim07G0165200,RHSIM_Rhsim01G0001000,RHSIM_Rhsim01G0265100,RHSIM_Rhsim13G0082500,RHSIM_Rhsim03G0130400,RHSIM_Rhsim10G0034700,RHSIM_Rhsim09G0005800,RHSIM_Rhsim05G0179700,RHSIM_Rhsim08G0052400,RHSIM_Rhsim09G0086300,RHSIM_Rhsim01G0149300,RHSIM_Rhsim05G0063200,RHSIM_Rhsim03G0081900,RHSIM_Rhsim04G0097000,RHSIM_Rhsim07G0135600,RHSIM_Rhsim07G0247300,RHS…
Metabolism	Amino acid metabolism	Valine, leucine and isoleucine degradation	ko00280	16	65	0.0563543	0.519137	RHSIM_Rhsim13G0043800,RHSIM_Rhsim04G0239600,RHSIM_Rhsim04G0179900,RHSIM_Rhsim05G0100400,RHSIM_Rhsim04G0224800,RHSIM_Rhsim06G0177400,RHSIM_Rhsim05G0085900,RHSIM_Rhsim01G0136100,RHSIM_Rhsim11G0074900,RHSIM_Rhsim07G0072300,RHSIM_Rhsim05G0133100,RHSIM_Rhsim12G0210700,RHSIM_Rhsim13G0043900,RHSIM_Rhsim10G0154300,RHSIM_Rhsim11G0141000,RHSIM_Rhsim13G0140200
Metabolism	Carbohydrate metabolism	Glycolysis / Gluconeogenesis	ko00010	34	159	0.0567806	0.519137	RHSIM_Rhsim01G0001000,RHSIM_Rhsim08G0067700,RHSIM_Rhsim13G0082500,RHSIM_Rhsim03G0130400,RHSIM_Rhsim12G0052000,RHSIM_Rhsim06G0200000,RHSIM_Rhsim03G0166200,RHSIM_Rhsim05G0219700,RHSIM_Rhsim05G0063200,RHSIM_Rhsim03G0081900,RHSIM_Rhsim03G0110300,RHSIM_RhsimUnG0075600,RHSIM_Rhsim06G0009400,RHSIM_Rhsim05G0133100,RHSIM_Rhsim02G0240300,RHSIM_Rhsim09G0093200,RHSIM_Rhsim12G0210700,RHSIM_Rhsim10G0158700,RHS…
Metabolism	Lipid metabolism	Steroid biosynthesis	ko00100	12	47	0.0717431	0.612208	RHSIM_Rhsim12G0215400,RHSIM_Rhsim10G0068800,RHSIM_Rhsim09G0050000,RHSIM_Rhsim07G0057300,RHSIM_Rhsim05G0184200,RHSIM_RhsimUnG0121400,RHSIM_Rhsim07G0057400,RHSIM_RhsimUnG0121700,RHSIM_Rhsim05G0164000,RHSIM_Rhsim07G0027600,RHSIM_Rhsim01G0141000,RHSIM_Rhsim03G0033300
Metabolism	Carbohydrate metabolism	Starch and sucrose metabolism	ko00500	37	182	0.0899987	0.680409	RHSIM_Rhsim02G0081400,RHSIM_Rhsim10G0083900,RHSIM_Rhsim12G0130100,RHSIM_Rhsim03G0209200,RHSIM_Rhsim10G0085600,RHSIM_Rhsim07G0026600,RHSIM_Rhsim10G0151000,RHSIM_Rhsim12G0031300,RHSIM_Rhsim04G0082300,RHSIM_Rhsim02G0248900,RHSIM_Rhsim13G0229300,RHSIM_Rhsim01G0060800,RHSIM_Rhsim09G0093200,RHSIM_Rhsim03G0174700,RHSIM_Rhsim13G0225500,RHSIM_Rhsim08G0234000,RHSIM_RhsimUnG0248600,RHSIM_Rhsim06G0084400,RHS…
Genetic Information Processing	Replication and repair	Non-homologous end-joining	ko03450	4	11	0.0903668	0.680409	RHSIM_RhsimUnG0137600,RHSIM_Rhsim01G0115000,RHSIM_Rhsim01G0114900,RHSIM_Rhsim01G0115200
Metabolism	Metabolism of cofactors and vitamins	Riboflavin metabolism	ko00740	5	16	0.10647	0.757123	RHSIM_Rhsim06G0142500,RHSIM_Rhsim05G0170800,RHSIM_Rhsim05G0103300,RHSIM_Rhsim04G0169600,RHSIM_Rhsim03G0265800
Metabolism	Metabolism of terpenoids and polyketides	Sesquiterpenoid and triterpenoid biosynthesis	ko00909	13	56	0.116063	0.771108	RHSIM_Rhsim05G0215200,RHSIM_Rhsim04G0175100,RHSIM_Rhsim02G0115800,RHSIM_RhsimUnG0010000,RHSIM_Rhsim06G0194800,RHSIM_Rhsim06G0194600,RHSIM_Rhsim06G0194200,RHSIM_Rhsim02G0209500,RHSIM_Rhsim11G0059300,RHSIM_Rhsim02G0209400,RHSIM_Rhsim06G0194700,RHSIM_RhsimUnG0147500,RHSIM_Rhsim02G0210200
Genetic Information Processing	Folding, sorting and degradation	RNA degradation	ko03018	28	137	0.120486	0.771108	RHSIM_Rhsim01G0202300,RHSIM_Rhsim06G0071000,RHSIM_Rhsim13G0088600,RHSIM_Rhsim11G0118200,RHSIM_Rhsim09G0102100,RHSIM_RhsimUnG0121100,RHSIM_Rhsim02G0179100,RHSIM_Rhsim01G0135600,RHSIM_Rhsim06G0238500,RHSIM_Rhsim08G0014700,RHSIM_Rhsim01G0061400,RHSIM_Rhsim03G0161300,RHSIM_Rhsim10G0141800,RHSIM_Rhsim10G0192800,RHSIM_Rhsim06G0000600,RHSIM_Rhsim02G0138200,RHSIM_Rhsim03G0081900,RHSIM_Rhsim07G0051800,RHS…
Metabolism	Overview	2-Oxocarboxylic acid metabolism	ko01210	15	68	0.134877	0.822105	RHSIM_RhsimUnG0180900,RHSIM_Rhsim03G0103100,RHSIM_Rhsim07G0000200,RHSIM_RhsimUnG0135800,RHSIM_Rhsim05G0162900,RHSIM_Rhsim07G0162300,RHSIM_Rhsim02G0181400,RHSIM_Rhsim01G0043600,RHSIM_Rhsim09G0005800,RHSIM_Rhsim06G0130100,RHSIM_Rhsim11G0014400,RHSIM_Rhsim08G0093000,RHSIM_Rhsim05G0179700,RHSIM_Rhsim08G0052400,RHSIM_Rhsim09G0005500
Genetic Information Processing	Translation	mRNA surveillance pathway	ko03015	29	146	0.149903	0.837214	RHSIM_RhsimUnG0048500,RHSIM_Rhsim11G0174100,RHSIM_Rhsim01G0185000,RHSIM_Rhsim09G0154800,RHSIM_Rhsim12G0036100,RHSIM_Rhsim05G0014300,RHSIM_Rhsim09G0146700,RHSIM_Rhsim04G0247100,RHSIM_Rhsim09G0131200,RHSIM_Rhsim07G0017700,RHSIM_Rhsim03G0172000,RHSIM_Rhsim10G0164900,RHSIM_Rhsim02G0036900,RHSIM_Rhsim06G0060300,RHSIM_Rhsim03G0039500,RHSIM_Rhsim01G0180300,RHSIM_Rhsim05G0216000,RHSIM_Rhsim07G0169700,RHS…
Metabolism	Metabolism of other amino acids	beta-Alanine metabolism	ko00410	11	48	0.150437	0.837214	RHSIM_Rhsim13G0207700,RHSIM_Rhsim04G0239600,RHSIM_Rhsim01G0136100,RHSIM_Rhsim05G0100400,RHSIM_Rhsim07G0072300,RHSIM_Rhsim09G0082400,RHSIM_Rhsim12G0167300,RHSIM_Rhsim13G0210300,RHSIM_Rhsim12G0210700,RHSIM_Rhsim12G0111800,RHSIM_Rhsim11G0141000
Metabolism	Carbohydrate metabolism	Fructose and mannose metabolism	ko00051	15	70	0.161154	0.841463	RHSIM_Rhsim02G0081400,RHSIM_Rhsim05G0063200,RHSIM_Rhsim08G0087000,RHSIM_Rhsim13G0082500,RHSIM_Rhsim08G0119700,RHSIM_Rhsim03G0130400,RHSIM_Rhsim01G0021100,RHSIM_Rhsim13G0149800,RHSIM_Rhsim01G0197400,RHSIM_Rhsim03G0174700,RHSIM_Rhsim08G0014700,RHSIM_Rhsim12G0161200,RHSIM_Rhsim05G0202500,RHSIM_Rhsim03G0161300,RHSIM_Rhsim10G0067600
Metabolism	Amino acid metabolism	Arginine biosynthesis	ko00220	8	34	0.181063	0.841463	RHSIM_Rhsim13G0121700,RHSIM_Rhsim07G0162300,RHSIM_Rhsim08G0231400,RHSIM_Rhsim02G0083400,RHSIM_Rhsim02G0181400,RHSIM_Rhsim06G0130100,RHSIM_Rhsim11G0014400,RHSIM_Rhsim08G0093000
Genetic Information Processing	Replication and repair	DNA replication	ko03030	16	77	0.182965	0.841463	RHSIM_Rhsim01G0152100,RHSIM_Rhsim13G0194100,RHSIM_RhsimUnG0172500,RHSIM_Rhsim09G0068800,RHSIM_Rhsim03G0100700,RHSIM_Rhsim05G0088200,RHSIM_Rhsim13G0100300,RHSIM_Rhsim11G0025400,RHSIM_Rhsim08G0055100,RHSIM_Rhsim13G0107600,RHSIM_RhsimUnG0232200,RHSIM_Rhsim10G0131800,RHSIM_Rhsim01G0133100,RHSIM_RhsimUnG0243800,RHSIM_Rhsim02G0133700,RHSIM_Rhsim03G0264700
Metabolism	Amino acid metabolism	Tryptophan metabolism	ko00380	11	50	0.184414	0.841463	RHSIM_Rhsim09G0164000,RHSIM_Rhsim04G0239600,RHSIM_Rhsim13G0017100,RHSIM_Rhsim01G0075900,RHSIM_Rhsim05G0062700,RHSIM_Rhsim08G0175700,RHSIM_Rhsim06G0177400,RHSIM_Rhsim12G0210700,RHSIM_Rhsim13G0140200,RHSIM_Rhsim05G0143000,RHSIM_Rhsim09G0099400
Metabolism	Amino acid metabolism	Alanine, aspartate and glutamate metabolism	ko00250	10	45	0.190644	0.841463	RHSIM_Rhsim12G0158400,RHSIM_Rhsim13G0121700,RHSIM_Rhsim09G0082400,RHSIM_Rhsim08G0231400,RHSIM_Rhsim02G0083400,RHSIM_Rhsim07G0162300,RHSIM_Rhsim02G0181400,RHSIM_Rhsim06G0130100,RHSIM_Rhsim10G0154300,RHSIM_Rhsim09G0050800
Metabolism	Amino acid metabolism	Lysine degradation	ko00310	10	45	0.190644	0.841463	RHSIM_Rhsim09G0164000,RHSIM_Rhsim04G0239600,RHSIM_Rhsim01G0005100,RHSIM_Rhsim04G0052700,RHSIM_Rhsim05G0001300,RHSIM_Rhsim06G0177400,RHSIM_Rhsim12G0210700,RHSIM_Rhsim10G0001200,RHSIM_Rhsim13G0140200,RHSIM_Rhsim09G0099400
Metabolism	Overview	Fatty acid metabolism	ko01212	20	101	0.207795	0.884619	RHSIM_Rhsim13G0043800,RHSIM_Rhsim01G0139200,RHSIM_Rhsim04G0239600,RHSIM_Rhsim01G0100600,RHSIM_Rhsim13G0064700,RHSIM_Rhsim02G0247500,RHSIM_Rhsim03G0061800,RHSIM_Rhsim01G0090800,RHSIM_Rhsim06G0177400,RHSIM_Rhsim09G0154500,RHSIM_Rhsim07G0104900,RHSIM_Rhsim09G0009200,RHSIM_Rhsim07G0177500,RHSIM_Rhsim06G0178200,RHSIM_Rhsim04G0224600,RHSIM_Rhsim05G0107400,RHSIM_Rhsim09G0009100,RHSIM_Rhsim13G0043900,RHS…
Metabolism	Carbohydrate metabolism	Inositol phosphate metabolism	ko00562	15	74	0.220896	0.884619	RHSIM_Rhsim01G0236600,RHSIM_Rhsim05G0063200,RHSIM_Rhsim11G0065800,RHSIM_Rhsim13G0082500,RHSIM_Rhsim05G0100400,RHSIM_Rhsim03G0130400,RHSIM_Rhsim06G0110300,RHSIM_Rhsim01G0135300,RHSIM_Rhsim11G0048700,RHSIM_Rhsim10G0134700,RHSIM_Rhsim01G0237800,RHSIM_Rhsim07G0129700,RHSIM_Rhsim11G0141000,RHSIM_Rhsim08G0229400,RHSIM_Rhsim13G0131200
Metabolism	Metabolism of cofactors and vitamins	Vitamin B6 metabolism	ko00750	4	15	0.221155	0.884619	RHSIM_Rhsim05G0034400,RHSIM_Rhsim05G0033900,RHSIM_Rhsim09G0208800,RHSIM_Rhsim08G0222300
Metabolism	Amino acid metabolism	Tyrosine metabolism	ko00350	12	58	0.231316	0.897224	RHSIM_Rhsim04G0097000,RHSIM_RhsimUnG0163700,RHSIM_Rhsim06G0009400,RHSIM_Rhsim11G0112700,RHSIM_Rhsim12G0167300,RHSIM_Rhsim07G0162300,RHSIM_Rhsim02G0181400,RHSIM_RhsimUnG0212800,RHSIM_Rhsim06G0130100,RHSIM_Rhsim12G0111800,RHSIM_Rhsim01G0259500,RHSIM_Rhsim07G0153900
Metabolism	Amino acid metabolism	Lysine biosynthesis	ko00300	4	16	0.259383	0.950815	RHSIM_Rhsim12G0210700,RHSIM_Rhsim05G0187300,RHSIM_Rhsim01G0265100,RHSIM_Rhsim03G0264300
Metabolism	Metabolism of cofactors and vitamins	Pantothenate and CoA biosynthesis	ko00770	7	33	0.288927	0.950815	RHSIM_Rhsim13G0210300,RHSIM_Rhsim13G0207700,RHSIM_RhsimUnG0180900,RHSIM_RhsimUnG0135800,RHSIM_Rhsim09G0005800,RHSIM_Rhsim09G0005500,RHSIM_Rhsim05G0162900
Metabolism	Amino acid metabolism	Glycine, serine and threonine metabolism	ko00260	16	84	0.293514	0.950815	RHSIM_Rhsim07G0143500,RHSIM_Rhsim12G0167300,RHSIM_Rhsim12G0111800,RHSIM_Rhsim03G0264300,RHSIM_Rhsim07G0124200,RHSIM_Rhsim07G0200900,RHSIM_Rhsim05G0133100,RHSIM_RhsimUnG0231900,RHSIM_Rhsim09G0137500,RHSIM_Rhsim07G0142300,RHSIM_Rhsim12G0210700,RHSIM_Rhsim10G0158700,RHSIM_Rhsim10G0154300,RHSIM_Rhsim04G0137800,RHSIM_Rhsim08G0102500,RHSIM_Rhsim05G0119900
Metabolism	Biosynthesis of other secondary metabolites	Anthocyanin biosynthesis	ko00942	1	2	0.30049	0.950815	RHSIM_Rhsim06G0203300
Organismal Systems	Environmental adaptation	Plant-pathogen interaction	ko04626	52	296	0.308337	0.950815	RHSIM_Rhsim02G0078700,RHSIM_Rhsim11G0148600,RHSIM_Rhsim02G0078800,RHSIM_Rhsim06G0037500,RHSIM_Rhsim13G0171300,RHSIM_Rhsim02G0080000,RHSIM_Rhsim11G0020000,RHSIM_Rhsim12G0022300,RHSIM_Rhsim12G0096800,RHSIM_Rhsim02G0076200,RHSIM_RhsimUnG0048100,RHSIM_Rhsim02G0078300,RHSIM_Rhsim11G0132200,RHSIM_Rhsim13G0095700,RHSIM_Rhsim01G0009800,RHSIM_Rhsim04G0052000,RHSIM_Rhsim12G0031500,RHSIM_Rhsim11G0064400,RHS…
Metabolism	Lipid metabolism	Sphingolipid metabolism	ko00600	7	34	0.316892	0.950815	RHSIM_Rhsim10G0081500,RHSIM_Rhsim01G0124100,RHSIM_Rhsim09G0054600,RHSIM_Rhsim01G0093500,RHSIM_Rhsim01G0146100,RHSIM_Rhsim09G0054000,RHSIM_Rhsim01G0146000
Metabolism	Glycan biosynthesis and metabolism	Glycosphingolipid biosynthesis - ganglio series	ko00604	2	7	0.321649	0.950815	RHSIM_RhsimUnG0108400,RHSIM_RhsimUnG0038100
Metabolism	Lipid metabolism	Synthesis and degradation of ketone bodies	ko00072	2	7	0.321649	0.950815	RHSIM_Rhsim06G0177400,RHSIM_Rhsim13G0140200
Cellular Processes	Transport and catabolism	Endocytosis	ko04144	35	197	0.323935	0.950815	RHSIM_Rhsim06G0089200,RHSIM_Rhsim10G0094900,RHSIM_RhsimUnG0248000,RHSIM_Rhsim06G0011900,RHSIM_Rhsim10G0101300,RHSIM_Rhsim07G0126200,RHSIM_Rhsim04G0232600,RHSIM_Rhsim09G0077700,RHSIM_Rhsim11G0065800,RHSIM_Rhsim03G0070200,RHSIM_RhsimUnG0058200,RHSIM_Rhsim11G0122300,RHSIM_Rhsim01G0045900,RHSIM_Rhsim05G0087600,RHSIM_Rhsim05G0034800,RHSIM_Rhsim07G0127400,RHSIM_Rhsim03G0258400,RHSIM_Rhsim08G0132000,RHS…
Metabolism	Lipid metabolism	Fatty acid biosynthesis	ko00061	11	57	0.32509	0.950815	RHSIM_Rhsim13G0064700,RHSIM_Rhsim02G0247500,RHSIM_Rhsim03G0061800,RHSIM_Rhsim01G0090800,RHSIM_Rhsim06G0178200,RHSIM_Rhsim09G0009100,RHSIM_Rhsim09G0154500,RHSIM_Rhsim07G0104900,RHSIM_Rhsim09G0009200,RHSIM_Rhsim03G0143900,RHSIM_Rhsim07G0177500
Metabolism	Metabolism of cofactors and vitamins	Porphyrin and chlorophyll metabolism	ko00860	10	52	0.341609	0.950815	RHSIM_RhsimUnG0024600,RHSIM_Rhsim04G0126500,RHSIM_RhsimUnG0003000,RHSIM_Rhsim06G0068800,RHSIM_Rhsim13G0217100,RHSIM_Rhsim07G0214800,RHSIM_Rhsim05G0148200,RHSIM_Rhsim06G0103100,RHSIM_Rhsim04G0126400,RHSIM_Rhsim02G0028600
Genetic Information Processing	Translation	Ribosome biogenesis in eukaryotes	ko03008	18	99	0.351619	0.950815	RHSIM_RhsimUnG0052900,RHSIM_Rhsim07G0217300,RHSIM_Rhsim05G0146800,RHSIM_Rhsim03G0111100,RHSIM_Rhsim11G0022000,RHSIM_Rhsim01G0256600,RHSIM_Rhsim09G0083600,RHSIM_Rhsim08G0005200,RHSIM_Rhsim08G0114600,RHSIM_Rhsim13G0225800,RHSIM_Rhsim03G0015400,RHSIM_Rhsim12G0174400,RHSIM_Rhsim11G0008900,RHSIM_Rhsim02G0006600,RHSIM_Rhsim02G0223300,RHSIM_Rhsim03G0091600,RHSIM_Rhsim09G0125200,RHSIM_Rhsim07G0246300
Metabolism	Metabolism of terpenoids and polyketides	Carotenoid biosynthesis	ko00906	10	53	0.36496	0.950815	RHSIM_Rhsim01G0069900,RHSIM_Rhsim02G0178400,RHSIM_Rhsim03G0231100,RHSIM_RhsimUnG0090400,RHSIM_Rhsim04G0139800,RHSIM_Rhsim07G0139800,RHSIM_Rhsim07G0033200,RHSIM_Rhsim05G0168700,RHSIM_Rhsim01G0201000,RHSIM_Rhsim07G0180000
Metabolism	Amino acid metabolism	Phenylalanine metabolism	ko00360	12	65	0.372783	0.950815	RHSIM_Rhsim04G0239600,RHSIM_Rhsim04G0097000,RHSIM_RhsimUnG0163700,RHSIM_Rhsim05G0062700,RHSIM_Rhsim12G0167300,RHSIM_Rhsim07G0162300,RHSIM_Rhsim02G0181400,RHSIM_RhsimUnG0212800,RHSIM_Rhsim06G0130100,RHSIM_Rhsim09G0212900,RHSIM_Rhsim12G0111800,RHSIM_Rhsim05G0143000
Metabolism	Amino acid metabolism	Histidine metabolism	ko00340	7	36	0.373973	0.950815	RHSIM_RhsimUnG0066300,RHSIM_RhsimUnG0066500,RHSIM_Rhsim09G0011300,RHSIM_Rhsim12G0210700,RHSIM_Rhsim07G0247300,RHSIM_Rhsim07G0247400,RHSIM_Rhsim02G0024700
Metabolism	Amino acid metabolism	Arginine and proline metabolism	ko00330	13	71	0.3758	0.950815	RHSIM_Rhsim08G0063900,RHSIM_Rhsim13G0115600,RHSIM_Rhsim12G0158400,RHSIM_Rhsim05G0062700,RHSIM_Rhsim07G0162300,RHSIM_Rhsim02G0181400,RHSIM_Rhsim10G0206000,RHSIM_Rhsim06G0011400,RHSIM_RhsimUnG0183700,RHSIM_Rhsim12G0210700,RHSIM_Rhsim06G0130100,RHSIM_Rhsim05G0143000,RHSIM_Rhsim09G0050800
Metabolism	Glycan biosynthesis and metabolism	Glycosaminoglycan degradation	ko00531	4	19	0.37884	0.950815	RHSIM_RhsimUnG0108400,RHSIM_Rhsim08G0149400,RHSIM_Rhsim08G0167900,RHSIM_RhsimUnG0038100
Metabolism	Metabolism of cofactors and vitamins	Nicotinate and nicotinamide metabolism	ko00760	4	19	0.37884	0.950815	RHSIM_Rhsim06G0211900,RHSIM_Rhsim04G0202900,RHSIM_Rhsim06G0229900,RHSIM_RhsimUnG0215000
Genetic Information Processing	Replication and repair	Mismatch repair	ko03430	11	60	0.391563	0.963848	RHSIM_Rhsim13G0100300,RHSIM_Rhsim01G0152100,RHSIM_Rhsim11G0025400,RHSIM_Rhsim01G0290300,RHSIM_Rhsim08G0055100,RHSIM_RhsimUnG0172500,RHSIM_Rhsim09G0068800,RHSIM_Rhsim10G0131800,RHSIM_Rhsim03G0264700,RHSIM_Rhsim05G0088200,RHSIM_Rhsim02G0133700
Genetic Information Processing	Translation	RNA transport	ko03013	35	206	0.432227	0.999975	RHSIM_Rhsim02G0151800,RHSIM_Rhsim05G0168900,RHSIM_Rhsim01G0128100,RHSIM_Rhsim03G0245100,RHSIM_Rhsim05G0127700,RHSIM_Rhsim09G0154800,RHSIM_Rhsim08G0189700,RHSIM_Rhsim09G0037600,RHSIM_Rhsim02G0008200,RHSIM_Rhsim11G0112000,RHSIM_Rhsim07G0143600,RHSIM_Rhsim01G0232600,RHSIM_Rhsim10G0110700,RHSIM_Rhsim12G0208000,RHSIM_Rhsim11G0009100,RHSIM_RhsimUnG0020600,RHSIM_Rhsim06G0198200,RHSIM_Rhsim10G0100200,RHS…
Metabolism	Lipid metabolism	Cutin, suberine and wax biosynthesis	ko00073	8	44	0.433387	0.999975	RHSIM_Rhsim09G0128400,RHSIM_Rhsim04G0142100,RHSIM_Rhsim09G0091400,RHSIM_Rhsim12G0206200,RHSIM_Rhsim09G0133500,RHSIM_Rhsim07G0040100,RHSIM_Rhsim03G0150800,RHSIM_Rhsim09G0091500
Metabolism	Biosynthesis of other secondary metabolites	Glucosinolate biosynthesis	ko00966	2	9	0.447164	0.999975	RHSIM_Rhsim07G0000200,RHSIM_Rhsim01G0043600
Metabolism	Lipid metabolism	Glycerolipid metabolism	ko00561	15	87	0.456583	0.999975	RHSIM_Rhsim12G0086500,RHSIM_Rhsim09G0152000,RHSIM_Rhsim12G0086400,RHSIM_Rhsim05G0076800,RHSIM_Rhsim01G0157600,RHSIM_Rhsim10G0072900,RHSIM_Rhsim05G0006300,RHSIM_Rhsim01G0059400,RHSIM_RhsimUnG0011900,RHSIM_Rhsim05G0016600,RHSIM_Rhsim12G0210700,RHSIM_Rhsim03G0166200,RHSIM_Rhsim02G0002000,RHSIM_Rhsim05G0006400,RHSIM_Rhsim03G0033300
Metabolism	Glycan biosynthesis and metabolism	Glycosylphosphatidylinositol(GPI)-anchor biosynthesis	ko00563	5	27	0.459299	0.999975	RHSIM_Rhsim06G0122800,RHSIM_Rhsim10G0213300,RHSIM_Rhsim03G0031400,RHSIM_Rhsim10G0128800,RHSIM_Rhsim05G0234800
Metabolism	Lipid metabolism	Ether lipid metabolism	ko00565	7	39	0.460035	0.999975	RHSIM_Rhsim08G0030100,RHSIM_Rhsim01G0112300,RHSIM_Rhsim01G0160000,RHSIM_Rhsim06G0011900,RHSIM_Rhsim01G0112100,RHSIM_Rhsim10G0101300,RHSIM_Rhsim03G0033300
Metabolism	Metabolism of terpenoids and polyketides	Brassinosteroid biosynthesis	ko00905	6	34	0.490526	0.999975	RHSIM_Rhsim12G0071800,RHSIM_Rhsim08G0114900,RHSIM_Rhsim09G0024100,RHSIM_Rhsim08G0076200,RHSIM_Rhsim09G0122800,RHSIM_Rhsim09G0123100
Metabolism	Metabolism of cofactors and vitamins	Lipoic acid metabolism	ko00785	1	4	0.510717	0.999975	RHSIM_Rhsim09G0155100
Metabolism	Overview	Carbon metabolism	ko01200	49	300	0.530319	0.999975	RHSIM_Rhsim09G0164000,RHSIM_Rhsim01G0001000,RHSIM_Rhsim13G0082500,RHSIM_Rhsim03G0130400,RHSIM_Rhsim13G0114800,RHSIM_Rhsim12G0052000,RHSIM_Rhsim12G0172800,RHSIM_Rhsim05G0179700,RHSIM_Rhsim08G0052400,RHSIM_Rhsim06G0161700,RHSIM_Rhsim01G0136100,RHSIM_Rhsim05G0063200,RHSIM_Rhsim03G0081900,RHSIM_Rhsim03G0110300,RHSIM_Rhsim06G0009400,RHSIM_Rhsim01G0186400,RHSIM_Rhsim06G0175900,RHSIM_Rhsim05G0133100,RHS…
Metabolism	Glycan biosynthesis and metabolism	N-Glycan biosynthesis	ko00510	9	54	0.532835	0.999975	RHSIM_Rhsim07G0037600,RHSIM_Rhsim12G0102000,RHSIM_Rhsim08G0243200,RHSIM_Rhsim02G0051200,RHSIM_Rhsim03G0238000,RHSIM_Rhsim06G0007000,RHSIM_Rhsim02G0229600,RHSIM_RhsimUnG0172300,RHSIM_Rhsim03G0145100
Metabolism	Metabolism of cofactors and vitamins	Folate biosynthesis	ko00790	4	23	0.533252	0.999975	RHSIM_Rhsim07G0258300,RHSIM_Rhsim09G0169300,RHSIM_Rhsim13G0049900,RHSIM_Rhsim09G0203700
Metabolism	Energy metabolism	Oxidative phosphorylation	ko00190	24	147	0.539663	0.999975	RHSIM_RhsimMtG0007400,RHSIM_Rhsim08G0019700,RHSIM_Rhsim01G0001900,RHSIM_RhsimMtG0007100,RHSIM_Rhsim12G0193700,RHSIM_Rhsim12G0143400,RHSIM_Rhsim06G0128600,RHSIM_Rhsim07G0143200,RHSIM_Rhsim02G0069000,RHSIM_RhsimMtG0004100,RHSIM_RhsimPtG0004600,RHSIM_Rhsim09G0075200,RHSIM_Rhsim12G0213600,RHSIM_Rhsim12G0095900,RHSIM_Rhsim02G0217700,RHSIM_Rhsim12G0201700,RHSIM_Rhsim01G0259900,RHSIM_RhsimPtG0000900,RHS…
Metabolism	Carbohydrate metabolism	Pyruvate metabolism	ko00620	16	98	0.54643	0.999975	RHSIM_Rhsim01G0001000,RHSIM_Rhsim12G0052000,RHSIM_Rhsim03G0061800,RHSIM_Rhsim12G0172800,RHSIM_Rhsim06G0177400,RHSIM_Rhsim03G0058100,RHSIM_Rhsim09G0202700,RHSIM_Rhsim07G0177500,RHSIM_Rhsim07G0124000,RHSIM_Rhsim06G0161700,RHSIM_Rhsim03G0110300,RHSIM_Rhsim05G0133100,RHSIM_Rhsim04G0136600,RHSIM_Rhsim12G0210700,RHSIM_Rhsim11G0149900,RHSIM_Rhsim13G0140200
Organismal Systems	Environmental adaptation	Circadian rhythm - plant	ko04712	9	55	0.556456	0.999975	RHSIM_Rhsim09G0048100,RHSIM_Rhsim13G0142800,RHSIM_Rhsim03G0215500,RHSIM_Rhsim09G0128300,RHSIM_Rhsim11G0008900,RHSIM_Rhsim09G0128200,RHSIM_Rhsim09G0053500,RHSIM_Rhsim11G0106200,RHSIM_Rhsim07G0144400
Metabolism	Carbohydrate metabolism	Glyoxylate and dicarboxylate metabolism	ko00630	13	81	0.577178	0.999975	RHSIM_Rhsim07G0124200,RHSIM_Rhsim07G0143500,RHSIM_Rhsim01G0245900,RHSIM_Rhsim05G0133100,RHSIM_Rhsim13G0114800,RHSIM_Rhsim12G0172800,RHSIM_Rhsim07G0142300,RHSIM_Rhsim06G0177400,RHSIM_Rhsim12G0207100,RHSIM_Rhsim12G0085000,RHSIM_Rhsim05G0119900,RHSIM_Rhsim13G0140200,RHSIM_Rhsim05G0164500
Metabolism	Lipid metabolism	Linoleic acid metabolism	ko00591	3	18	0.583947	0.999975	RHSIM_Rhsim01G0112300,RHSIM_Rhsim01G0112100,RHSIM_Rhsim03G0033300
Metabolism	Lipid metabolism	Glycerophospholipid metabolism	ko00564	19	119	0.585352	0.999975	RHSIM_Rhsim12G0086400,RHSIM_Rhsim06G0118100,RHSIM_Rhsim12G0015200,RHSIM_Rhsim06G0011900,RHSIM_Rhsim09G0102000,RHSIM_Rhsim10G0101300,RHSIM_Rhsim01G0112300,RHSIM_RhsimUnG0011900,RHSIM_Rhsim11G0134200,RHSIM_Rhsim07G0031000,RHSIM_Rhsim01G0112100,RHSIM_Rhsim12G0086500,RHSIM_Rhsim05G0076800,RHSIM_Rhsim01G0160000,RHSIM_Rhsim01G0157600,RHSIM_Rhsim10G0072900,RHSIM_Rhsim08G0030100,RHSIM_Rhsim03G0033300,RHS…
Metabolism	Lipid metabolism	Fatty acid degradation	ko00071	11	69	0.588243	0.999975	RHSIM_Rhsim13G0043800,RHSIM_Rhsim04G0239600,RHSIM_Rhsim01G0100600,RHSIM_Rhsim06G0009400,RHSIM_Rhsim06G0177400,RHSIM_Rhsim06G0178200,RHSIM_Rhsim12G0210700,RHSIM_Rhsim04G0224600,RHSIM_Rhsim13G0043900,RHSIM_Rhsim01G0259500,RHSIM_Rhsim13G0140200
Genetic Information Processing	Folding, sorting and degradation	Protein export	ko03060	9	57	0.602133	0.999975	RHSIM_Rhsim06G0091300,RHSIM_Rhsim01G0009700,RHSIM_Rhsim04G0132400,RHSIM_Rhsim07G0187200,RHSIM_Rhsim01G0028400,RHSIM_Rhsim03G0140200,RHSIM_Rhsim01G0028300,RHSIM_Rhsim01G0153000,RHSIM_Rhsim04G0027200
Cellular Processes	Transport and catabolism	Autophagy - other eukaryotes	ko04136	8	51	0.610615	0.999975	RHSIM_Rhsim11G0166400,RHSIM_Rhsim01G0185000,RHSIM_Rhsim01G0172100,RHSIM_RhsimUnG0211700,RHSIM_Rhsim13G0191000,RHSIM_Rhsim09G0190400,RHSIM_Rhsim13G0153400,RHSIM_Rhsim07G0030800
Metabolism	Metabolism of cofactors and vitamins	One carbon pool by folate	ko00670	5	32	0.618744	0.999975	RHSIM_Rhsim04G0089100,RHSIM_Rhsim07G0143500,RHSIM_Rhsim01G0186400,RHSIM_Rhsim05G0119900,RHSIM_Rhsim08G0085000
Metabolism	Lipid metabolism	Arachidonic acid metabolism	ko00590	3	19	0.622405	0.999975	RHSIM_Rhsim01G0112300,RHSIM_Rhsim01G0112100,RHSIM_Rhsim03G0033300
Metabolism	Carbohydrate metabolism	Citrate cycle (TCA cycle)	ko00020	11	72	0.647523	0.999975	RHSIM_Rhsim09G0164000,RHSIM_Rhsim06G0161700,RHSIM_Rhsim03G0110300,RHSIM_Rhsim04G0052700,RHSIM_Rhsim12G0114000,RHSIM_Rhsim12G0052000,RHSIM_Rhsim05G0133100,RHSIM_Rhsim05G0179700,RHSIM_Rhsim06G0118800,RHSIM_Rhsim08G0052400,RHSIM_Rhsim09G0099400
Metabolism	Glycan biosynthesis and metabolism	Glycosphingolipid biosynthesis - globo and isoglobo series	ko00603	2	13	0.652914	0.999975	RHSIM_RhsimUnG0108400,RHSIM_RhsimUnG0038100
Metabolism	Metabolism of other amino acids	Phosphonate and phosphinate metabolism	ko00440	1	6	0.657785	0.999975	RHSIM_Rhsim12G0015200
Metabolism	Metabolism of terpenoids and polyketides	Zeatin biosynthesis	ko00908	4	27	0.665988	0.999975	RHSIM_Rhsim04G0105500,RHSIM_Rhsim04G0104300,RHSIM_Rhsim04G0103800,RHSIM_Rhsim04G0105300
Metabolism	Lipid metabolism	Biosynthesis of unsaturated fatty acids	ko01040	7	48	0.690076	0.999975	RHSIM_Rhsim13G0014400,RHSIM_Rhsim13G0043800,RHSIM_Rhsim13G0043900,RHSIM_Rhsim09G0009100,RHSIM_Rhsim09G0154500,RHSIM_Rhsim05G0107400,RHSIM_Rhsim09G0009200
Metabolism	Biosynthesis of other secondary metabolites	Isoflavonoid biosynthesis	ko00943	2	14	0.693714	0.999975	RHSIM_Rhsim06G0057800,RHSIM_Rhsim06G0057600
Metabolism	Biosynthesis of other secondary metabolites	Monobactam biosynthesis	ko00261	2	14	0.693714	0.999975	RHSIM_Rhsim04G0196300,RHSIM_Rhsim03G0264300
Metabolism	Glycan biosynthesis and metabolism	Other types of O-glycan biosynthesis	ko00514	4	28	0.694798	0.999975	RHSIM_Rhsim07G0161800,RHSIM_Rhsim03G0184000,RHSIM_Rhsim05G0094900,RHSIM_Rhsim06G0035500
Metabolism	Amino acid metabolism	Cysteine and methionine metabolism	ko00270	17	115	0.714961	0.999975	RHSIM_Rhsim11G0118300,RHSIM_Rhsim11G0186900,RHSIM_Rhsim05G0035100,RHSIM_Rhsim07G0162300,RHSIM_Rhsim11G0186700,RHSIM_Rhsim06G0130100,RHSIM_Rhsim09G0200800,RHSIM_Rhsim09G0199300,RHSIM_Rhsim08G0124200,RHSIM_Rhsim03G0264300,RHSIM_Rhsim11G0027100,RHSIM_Rhsim11G0159400,RHSIM_Rhsim02G0235400,RHSIM_Rhsim02G0181400,RHSIM_Rhsim02G0116100,RHSIM_Rhsim10G0154300,RHSIM_Rhsim07G0179200
Genetic Information Processing	Folding, sorting and degradation	Proteasome	ko03050	9	63	0.723353	0.999975	RHSIM_Rhsim07G0229900,RHSIM_Rhsim10G0145000,RHSIM_Rhsim12G0028500,RHSIM_Rhsim05G0033600,RHSIM_Rhsim05G0070900,RHSIM_Rhsim07G0027400,RHSIM_Rhsim05G0150100,RHSIM_Rhsim07G0134200,RHSIM_Rhsim02G0193400
Metabolism	Energy metabolism	Photosynthesis	ko00195	7	50	0.731574	0.999975	RHSIM_Rhsim12G0149400,RHSIM_RhsimPtG0000900,RHSIM_Rhsim01G0269100,RHSIM_Rhsim02G0212700,RHSIM_Rhsim08G0033400,RHSIM_RhsimPtG0004600,RHSIM_Rhsim05G0169700
Metabolism	Carbohydrate metabolism	Galactose metabolism	ko00052	10	71	0.745801	0.999975	RHSIM_RhsimUnG0049300,RHSIM_Rhsim10G0185000,RHSIM_Rhsim08G0067700,RHSIM_Rhsim07G0051300,RHSIM_Rhsim01G0149800,RHSIM_Rhsim09G0093200,RHSIM_Rhsim01G0124100,RHSIM_Rhsim04G0243200,RHSIM_Rhsim08G0014700,RHSIM_Rhsim03G0161300
Metabolism	Metabolism of cofactors and vitamins	Thiamine metabolism	ko00730	3	23	0.751048	0.999975	RHSIM_RhsimUnG0252900,RHSIM_Rhsim10G0039300,RHSIM_Rhsim09G0047600
Metabolism	Biosynthesis of other secondary metabolites	Flavone and flavonol biosynthesis	ko00944	1	8	0.760663	0.999975	RHSIM_Rhsim08G0146900
Metabolism	Lipid metabolism	alpha-Linolenic acid metabolism	ko00592	9	66	0.773808	0.999975	RHSIM_Rhsim13G0043800,RHSIM_Rhsim01G0211600,RHSIM_Rhsim01G0100600,RHSIM_Rhsim11G0059500,RHSIM_Rhsim01G0112300,RHSIM_Rhsim04G0224600,RHSIM_Rhsim13G0043900,RHSIM_Rhsim01G0112100,RHSIM_Rhsim03G0033300
Metabolism	Nucleotide metabolism	Pyrimidine metabolism	ko00240	19	135	0.797378	0.999975	RHSIM_Rhsim01G0044200,RHSIM_Rhsim02G0218500,RHSIM_RhsimUnG0215000,RHSIM_Rhsim03G0100700,RHSIM_Rhsim10G0083500,RHSIM_Rhsim13G0031100,RHSIM_Rhsim03G0012300,RHSIM_Rhsim13G0207700,RHSIM_Rhsim06G0140600,RHSIM_Rhsim08G0003300,RHSIM_Rhsim04G0202900,RHSIM_Rhsim13G0107600,RHSIM_Rhsim10G0144800,RHSIM_Rhsim07G0045500,RHSIM_Rhsim13G0210300,RHSIM_Rhsim01G0141400,RHSIM_Rhsim10G0131800,RHSIM_Rhsim03G0049500,RHS…
Metabolism	Nucleotide metabolism	Purine metabolism	ko00230	27	193	0.840561	0.999975	RHSIM_Rhsim12G0210000,RHSIM_Rhsim01G0001000,RHSIM_Rhsim01G0044200,RHSIM_Rhsim07G0227800,RHSIM_RhsimUnG0215000,RHSIM_Rhsim04G0089100,RHSIM_Rhsim03G0100700,RHSIM_Rhsim10G0083500,RHSIM_Rhsim07G0227600,RHSIM_Rhsim01G0145800,RHSIM_Rhsim09G0202700,RHSIM_Rhsim13G0031100,RHSIM_Rhsim02G0128200,RHSIM_Rhsim05G0177800,RHSIM_Rhsim03G0012300,RHSIM_Rhsim07G0124000,RHSIM_Rhsim04G0202900,RHSIM_Rhsim13G0107600,RHS…
Genetic Information Processing	Replication and repair	Nucleotide excision repair	ko03420	13	99	0.843969	0.999975	RHSIM_Rhsim13G0100300,RHSIM_Rhsim01G0152100,RHSIM_Rhsim11G0025400,RHSIM_Rhsim02G0128000,RHSIM_Rhsim08G0055100,RHSIM_RhsimUnG0172500,RHSIM_Rhsim13G0107600,RHSIM_Rhsim09G0068800,RHSIM_Rhsim08G0043400,RHSIM_Rhsim10G0131800,RHSIM_Rhsim03G0264700,RHSIM_Rhsim02G0133700,RHSIM_Rhsim05G0088200
Environmental Information Processing	Signal transduction	Phosphatidylinositol signaling system	ko04070	9	72	0.854108	0.999975	RHSIM_Rhsim01G0236600,RHSIM_Rhsim11G0065800,RHSIM_Rhsim06G0110300,RHSIM_Rhsim01G0135300,RHSIM_Rhsim01G0237800,RHSIM_Rhsim10G0134700,RHSIM_Rhsim07G0031000,RHSIM_Rhsim07G0129700,RHSIM_Rhsim13G0131200
Metabolism	Carbohydrate metabolism	Ascorbate and aldarate metabolism	ko00053	7	58	0.858216	0.999975	RHSIM_Rhsim09G0072100,RHSIM_Rhsim11G0048700,RHSIM_Rhsim12G0210700,RHSIM_RhsimUnG0236100,RHSIM_Rhsim06G0222100,RHSIM_Rhsim01G0179300,RHSIM_Rhsim08G0229400
Metabolism	Glycan biosynthesis and metabolism	Mannose type O-glycan biosyntheis	ko00515	1	11	0.860033	0.999975	RHSIM_Rhsim06G0221900
Metabolism	Metabolism of other amino acids	Taurine and hypotaurine metabolism	ko00430	1	11	0.860033	0.999975	RHSIM_Rhsim09G0082400
Cellular Processes	Transport and catabolism	Phagosome	ko04145	11	88	0.872699	0.999975	RHSIM_Rhsim05G0165700,RHSIM_Rhsim01G0009700,RHSIM_Rhsim08G0221800,RHSIM_Rhsim09G0171300,RHSIM_Rhsim10G0040400,RHSIM_Rhsim06G0110300,RHSIM_Rhsim07G0091700,RHSIM_Rhsim12G0201700,RHSIM_Rhsim13G0091400,RHSIM_Rhsim04G0027200,RHSIM_Rhsim13G0122800
Metabolism	Metabolism of other amino acids	Cyanoamino acid metabolism	ko00460	9	74	0.875187	0.999975	RHSIM_Rhsim07G0143500,RHSIM_Rhsim09G0015000,RHSIM_Rhsim04G0082300,RHSIM_Rhsim01G0284600,RHSIM_Rhsim13G0229300,RHSIM_Rhsim01G0043600,RHSIM_Rhsim13G0225500,RHSIM_RhsimUnG0026000,RHSIM_Rhsim05G0119900
Genetic Information Processing	Transcription	Basal transcription factors	ko03022	8	67	0.877508	0.999975	RHSIM_Rhsim02G0128000,RHSIM_Rhsim06G0224300,RHSIM_Rhsim05G0102800,RHSIM_Rhsim08G0114100,RHSIM_Rhsim08G0043400,RHSIM_Rhsim07G0092300,RHSIM_Rhsim08G0138000,RHSIM_Rhsim03G0123900
Genetic Information Processing	Replication and repair	Base excision repair	ko03410	5	45	0.880552	0.999975	RHSIM_Rhsim13G0100300,RHSIM_Rhsim10G0131800,RHSIM_Rhsim13G0107600,RHSIM_Rhsim05G0224300,RHSIM_Rhsim13G0110500
Genetic Information Processing	Transcription	Spliceosome	ko03040	40	288	0.892328	0.999975	RHSIM_Rhsim01G0286000,RHSIM_Rhsim05G0112500,RHSIM_Rhsim13G0063100,RHSIM_Rhsim05G0115500,RHSIM_Rhsim03G0002400,RHSIM_Rhsim06G0001600,RHSIM_Rhsim09G0166300,RHSIM_Rhsim10G0141800,RHSIM_Rhsim04G0131000,RHSIM_RhsimUnG0058200,RHSIM_Rhsim12G0061000,RHSIM_Rhsim06G0064500,RHSIM_Rhsim06G0083100,RHSIM_Rhsim10G0027500,RHSIM_Rhsim02G0237800,RHSIM_Rhsim12G0137000,RHSIM_Rhsim11G0122300,RHSIM_Rhsim02G0141000,RHS…
Metabolism	Metabolism of cofactors and vitamins	Biotin metabolism	ko00780	2	22	0.896119	0.999975	RHSIM_Rhsim09G0030100,RHSIM_Rhsim02G0247500
Metabolism	Metabolism of terpenoids and polyketides	Diterpenoid biosynthesis	ko00904	3	31	0.902574	0.999975	RHSIM_RhsimUnG0042700,RHSIM_Rhsim06G0185300,RHSIM_Rhsim13G0176300
Metabolism	Energy metabolism	Sulfur metabolism	ko00920	4	40	0.911683	0.999975	RHSIM_Rhsim10G0134700,RHSIM_Rhsim04G0196300,RHSIM_Rhsim02G0116100,RHSIM_Rhsim13G0220600
Metabolism	Lipid metabolism	Fatty acid elongation	ko00062	4	40	0.911683	0.999975	RHSIM_Rhsim13G0014400,RHSIM_Rhsim01G0139200,RHSIM_Rhsim05G0107400,RHSIM_Rhsim13G0088200
Metabolism	Carbohydrate metabolism	Amino sugar and nucleotide sugar metabolism	ko00520	24	185	0.915791	0.999975	RHSIM_Rhsim02G0081400,RHSIM_RhsimUnG0108400,RHSIM_Rhsim10G0185000,RHSIM_Rhsim08G0087000,RHSIM_Rhsim02G0165700,RHSIM_Rhsim10G0201800,RHSIM_Rhsim01G0021100,RHSIM_Rhsim06G0212400,RHSIM_RhsimUnG0038100,RHSIM_Rhsim03G0199000,RHSIM_Rhsim05G0130000,RHSIM_Rhsim04G0184400,RHSIM_RhsimUnG0049300,RHSIM_Rhsim01G0168600,RHSIM_Rhsim01G0041300,RHSIM_Rhsim02G0088100,RHSIM_Rhsim01G0039700,RHSIM_Rhsim13G0129600,RHS…
Genetic Information Processing	Folding, sorting and degradation	Sulfur relay system	ko04122	1	14	0.918158	0.999975	RHSIM_Rhsim06G0222400
Metabolism	Metabolism of cofactors and vitamins	Ubiquinone and other terpenoid-quinone biosynthesis	ko00130	6	57	0.922315	0.999975	RHSIM_Rhsim02G0207000,RHSIM_Rhsim10G0215600,RHSIM_Rhsim01G0236100,RHSIM_Rhsim02G0116700,RHSIM_Rhsim09G0051500,RHSIM_Rhsim09G0212900
Genetic Information Processing	Folding, sorting and degradation	Ubiquitin mediated proteolysis	ko04120	22	173	0.924383	0.999975	RHSIM_Rhsim10G0113700,RHSIM_Rhsim09G0165200,RHSIM_Rhsim02G0130200,RHSIM_Rhsim02G0236100,RHSIM_Rhsim12G0051200,RHSIM_Rhsim08G0243300,RHSIM_Rhsim10G0109100,RHSIM_Rhsim07G0185900,RHSIM_Rhsim13G0066100,RHSIM_Rhsim10G0095300,RHSIM_Rhsim10G0119600,RHSIM_Rhsim03G0220500,RHSIM_Rhsim04G0218200,RHSIM_Rhsim06G0234700,RHSIM_Rhsim03G0089300,RHSIM_Rhsim09G0201900,RHSIM_Rhsim07G0013400,RHSIM_Rhsim13G0142800,RHS…
Genetic Information Processing	Folding, sorting and degradation	SNARE interactions in vesicular transport	ko04130	5	51	0.936237	0.999975	RHSIM_Rhsim06G0159400,RHSIM_Rhsim07G0209200,RHSIM_Rhsim01G0049400,RHSIM_Rhsim09G0171300,RHSIM_Rhsim08G0153900
Metabolism	Energy metabolism	Carbon fixation in photosynthetic organisms	ko00710	7	67	0.937646	0.999975	RHSIM_Rhsim02G0181400,RHSIM_Rhsim05G0063200,RHSIM_Rhsim06G0130100,RHSIM_Rhsim13G0082500,RHSIM_Rhsim03G0130400,RHSIM_Rhsim12G0085000,RHSIM_Rhsim05G0202500
Metabolism	Energy metabolism	Photosynthesis - antenna proteins	ko00196	1	16	0.942776	0.999975	RHSIM_Rhsim06G0001500
Genetic Information Processing	Transcription	RNA polymerase	ko03020	5	53	0.948796	0.999975	RHSIM_Rhsim03G0012300,RHSIM_Rhsim10G0083500,RHSIM_Rhsim01G0044200,RHSIM_Rhsim13G0031100,RHSIM_Rhsim07G0045500
Metabolism	Metabolism of terpenoids and polyketides	Monoterpenoid biosynthesis	ko00902	1	17	0.952152	0.999975	RHSIM_Rhsim04G0069500
Metabolism	Carbohydrate metabolism	Pentose phosphate pathway	ko00030	6	63	0.958101	0.999975	RHSIM_Rhsim13G0149800,RHSIM_Rhsim09G0093200,RHSIM_Rhsim08G0014700,RHSIM_Rhsim06G0175900,RHSIM_Rhsim03G0161300,RHSIM_Rhsim05G0202500
Metabolism	Energy metabolism	Nitrogen metabolism	ko00910	3	39	0.965392	0.999975	RHSIM_Rhsim04G0140800,RHSIM_Rhsim12G0046500,RHSIM_Rhsim08G0231400
Cellular Processes	Transport and catabolism	Peroxisome	ko04146	12	112	0.966009	0.999975	RHSIM_Rhsim13G0043800,RHSIM_Rhsim02G0215900,RHSIM_Rhsim04G0091600,RHSIM_Rhsim04G0142100,RHSIM_RhsimUnG0045000,RHSIM_Rhsim13G0114800,RHSIM_Rhsim02G0041900,RHSIM_Rhsim07G0079200,RHSIM_Rhsim06G0178200,RHSIM_Rhsim13G0043900,RHSIM_Rhsim09G0133700,RHSIM_Rhsim08G0052400
Genetic Information Processing	Folding, sorting and degradation	Protein processing in endoplasmic reticulum	ko04141	38	299	0.967985	0.999975	RHSIM_Rhsim09G0049500,RHSIM_Rhsim05G0086900,RHSIM_Rhsim12G0191900,RHSIM_Rhsim09G0165200,RHSIM_Rhsim07G0187200,RHSIM_Rhsim10G0192900,RHSIM_Rhsim02G0076900,RHSIM_Rhsim04G0027200,RHSIM_Rhsim05G0165700,RHSIM_Rhsim01G0009700,RHSIM_Rhsim06G0234700,RHSIM_RhsimUnG0058200,RHSIM_Rhsim03G0238000,RHSIM_RhsimUnG0017600,RHSIM_Rhsim08G0126600,RHSIM_Rhsim11G0122300,RHSIM_Rhsim06G0169300,RHSIM_Rhsim01G0045900,RHS…
Environmental Information Processing	Signal transduction	MAPK signaling pathway - plant	ko04016	19	167	0.973019	0.999975	RHSIM_Rhsim11G0148600,RHSIM_Rhsim10G0201800,RHSIM_Rhsim11G0148300,RHSIM_Rhsim01G0221500,RHSIM_Rhsim09G0007700,RHSIM_Rhsim07G0176100,RHSIM_Rhsim07G0077600,RHSIM_Rhsim11G0132200,RHSIM_Rhsim11G0072400,RHSIM_Rhsim05G0014600,RHSIM_Rhsim02G0232800,RHSIM_Rhsim12G0139300,RHSIM_Rhsim02G0235400,RHSIM_Rhsim01G0189500,RHSIM_Rhsim05G0066300,RHSIM_Rhsim01G0141400,RHSIM_Rhsim02G0227700,RHSIM_Rhsim05G0110100,RHS…
Metabolism	Metabolism of other amino acids	Selenocompound metabolism	ko00450	1	21	0.976614	0.999975	RHSIM_Rhsim04G0196300
Metabolism	Biosynthesis of other secondary metabolites	Flavonoid biosynthesis	ko00941	9	93	0.976982	0.999975	RHSIM_Rhsim08G0146900,RHSIM_Rhsim08G0033600,RHSIM_Rhsim09G0048100,RHSIM_Rhsim13G0141900,RHSIM_Rhsim01G0025400,RHSIM_Rhsim09G0053500,RHSIM_Rhsim04G0050000,RHSIM_Rhsim01G0026200,RHSIM_Rhsim06G0122400
Metabolism	Biosynthesis of other secondary metabolites	Stilbenoid, diarylheptanoid and gingerol biosynthesis	ko00945	4	55	0.985856	0.999975	RHSIM_Rhsim01G0025400,RHSIM_Rhsim13G0141900,RHSIM_Rhsim04G0050000,RHSIM_Rhsim01G0026200
Metabolism	Metabolism of terpenoids and polyketides	Terpenoid backbone biosynthesis	ko00900	6	73	0.986185	0.999975	RHSIM_Rhsim06G0177400,RHSIM_Rhsim06G0155900,RHSIM_Rhsim02G0159500,RHSIM_Rhsim10G0022300,RHSIM_Rhsim11G0029400,RHSIM_Rhsim13G0140200
Metabolism	Carbohydrate metabolism	Pentose and glucuronate interconversions	ko00040	11	119	0.991297	0.999975	RHSIM_Rhsim09G0157600,RHSIM_Rhsim10G0185000,RHSIM_Rhsim08G0053100,RHSIM_Rhsim08G0244800,RHSIM_Rhsim08G0066400,RHSIM_Rhsim03G0166200,RHSIM_Rhsim13G0002200,RHSIM_Rhsim04G0141700,RHSIM_Rhsim03G0018900,RHSIM_Rhsim06G0227400,RHSIM_RhsimUnG0145300
Metabolism	Metabolism of other amino acids	Glutathione metabolism	ko00480	11	126	0.995695	0.999975	RHSIM_RhsimUnG0120000,RHSIM_Rhsim06G0175900,RHSIM_Rhsim02G0216000,RHSIM_Rhsim10G0144800,RHSIM_Rhsim05G0200400,RHSIM_Rhsim06G0011400,RHSIM_Rhsim04G0181100,RHSIM_Rhsim07G0179200,RHSIM_Rhsim01G0146400,RHSIM_Rhsim08G0052400,RHSIM_Rhsim13G0013300
Environmental Information Processing	Signal transduction	Plant hormone signal transduction	ko04075	30	280	0.997417	0.999975	RHSIM_Rhsim11G0148600,RHSIM_Rhsim11G0148300,RHSIM_Rhsim02G0144800,RHSIM_Rhsim12G0086600,RHSIM_Rhsim09G0007700,RHSIM_Rhsim07G0116000,RHSIM_Rhsim07G0077600,RHSIM_Rhsim11G0106200,RHSIM_Rhsim07G0199000,RHSIM_Rhsim05G0018100,RHSIM_RhsimUnG0168600,RHSIM_Rhsim11G0072400,RHSIM_Rhsim02G0228900,RHSIM_Rhsim05G0014600,RHSIM_Rhsim11G0132800,RHSIM_Rhsim03G0177000,RHSIM_Rhsim07G0163000,RHSIM_Rhsim05G0113600,RHS…
Metabolism	Biosynthesis of other secondary metabolites	Phenylpropanoid biosynthesis	ko00940	22	237	0.999463	0.999975	RHSIM_RhsimUnG0000800,RHSIM_Rhsim01G0025400,RHSIM_Rhsim09G0040200,RHSIM_Rhsim12G0199100,RHSIM_Rhsim10G0167000,RHSIM_RhsimUnG0026000,RHSIM_Rhsim06G0140700,RHSIM_RhsimUnG0156300,RHSIM_Rhsim09G0212900,RHSIM_Rhsim04G0050000,RHSIM_Rhsim01G0026200,RHSIM_Rhsim03G0051700,RHSIM_Rhsim04G0082300,RHSIM_Rhsim09G0015000,RHSIM_Rhsim06G0230200,RHSIM_Rhsim13G0141900,RHSIM_Rhsim01G0284600,RHSIM_Rhsim13G0229300,RHS…
Genetic Information Processing	Translation	Ribosome	ko03010	23	277	0.999975	0.999975	RHSIM_Rhsim12G0061700,RHSIM_Rhsim03G0075300,RHSIM_Rhsim04G0051300,RHSIM_Rhsim11G0058800,RHSIM_Rhsim03G0235100,RHSIM_Rhsim03G0169900,RHSIM_Rhsim07G0202500,RHSIM_Rhsim02G0252500,RHSIM_Rhsim04G0111700,RHSIM_Rhsim09G0021500,RHSIM_Rhsim03G0087900,RHSIM_Rhsim10G0078600,RHSIM_Rhsim01G0210400,RHSIM_Rhsim01G0125200,RHSIM_Rhsim13G0094400,RHSIM_Rhsim12G0157300,RHSIM_Rhsim12G0156500,RHSIM_Rhsim07G0001200,RHS…

## Sheet: R. molle
Pathway Hierarchy1	Pathway Hierarchy2	KEGG Pathway	Pathway ID	Gene Number	Background number	P-Value	Q-Value	Gene IDs
Genetic Information Processing	Replication and repair	Homologous recombination	ko03440	45	131	0.000221764	0.0277205	evm.model.LG01.2650,evm.model.LG09.2184,evm.model.LG06.956,evm.model.LG06.1637,evm.model.LG05.1592,evm.model.LG11.1093,evm.model.LG10.1979,evm.model.LG10.1432,evm.model.LG06.2729,evm.model.LG07.1163,evm.model.LG08.1268,evm.model.LG03.736,evm.model.LG04.1456,evm.model.LG10.615,evm.model.LG01.299,evm.model.LG08.1273,evm.model.LG08.1269,evm.model.LG10.2076,evm.model.LG09.730,evm.model.LG12.856,evm.m…
Genetic Information Processing	Translation	mRNA surveillance pathway	ko03015	47	149	0.00138136	0.086335	evm.model.LG10.1936,evm.model.LG05.1246,evm.model.LG13.1866,evm.model.LG06.822,evm.model.LG08.247,evm.model.LG07.1521,evm.model.LG06.205,evm.model.LG09.2417,evm.model.LG02.2095,evm.model.LG12.2422,evm.model.LG03.427,evm.model.LG06.522,evm.model.LG10.2048,evm.model.LG10.1717,evm.model.LG02.344,evm.model.LG07.1376,evm.model.LG06.1282,evm.model.LG06.1896,evm.model.LG11.2655,evm.model.LG04.1860,evm.m…
Metabolism	Overview	2-Oxocarboxylic acid metabolism	ko01210	24	69	0.0050898	0.186017	evm.model.LG13.1900,evm.model.LG08.1925,evm.model.LG09.6,evm.model.LG12.2142,evm.model.LG01.2472,evm.model.LG01.2195,evm.model.LG07.122,evm.model.LG02.2924,evm.model.LG03.1115,evm.model.LG07.124,evm.model.LG10.420,evm.model.LG09.1731,evm.model.LG08.88,evm.model.LG06.940,evm.model.LG07.1557,evm.model.LG10.587,evm.model.LG08.2487,evm.model.LG07.1559,evm.model.LG07.2468,evm.model.LG07.123,evm.model.…
Genetic Information Processing	Replication and repair	Mismatch repair	ko03430	32	101	0.00692974	0.186017	evm.model.LG01.2650,evm.model.LG09.2184,evm.model.LG06.956,evm.model.LG05.1592,evm.model.LG10.1979,evm.model.LG10.1432,evm.model.LG06.2729,evm.model.LG11.2174,evm.model.LG03.736,evm.model.LG08.1313,evm.model.LG10.615,evm.model.LG13.2345,evm.model.LG09.1667,evm.model.LG10.2076,evm.model.LG12.856,evm.model.LG06.1952,evm.model.LG02.2698,evm.model.LG03.645,evm.model.LG07.1576,evm.model.LG07.1815,evm.…
Metabolism	Lipid metabolism	Synthesis and degradation of ketone bodies	ko00072	6	10	0.00789276	0.186017	evm.model.LG01.1449,evm.model.LG04.1763,evm.model.LG08.858,evm.model.LG01.460,evm.model.LG11.1697,evm.model.LG08.2500
Metabolism	Amino acid metabolism	Lysine degradation	ko00310	15	39	0.00892883	0.186017	evm.model.LG02.3195,evm.model.LG08.1844,evm.model.LG11.2715,evm.model.LG01.194,evm.model.LG11.1697,evm.model.LG04.270,evm.model.LG13.1241,evm.model.LG07.2580,evm.model.LG06.2786,evm.model.LG07.1064,evm.model.LG08.2492,evm.model.LG08.2523,evm.model.LG01.719,evm.model.LG01.460,evm.model.LG12.1523
Metabolism	Lipid metabolism	Fatty acid degradation	ko00071	22	67	0.0148124	0.233077	evm.model.LG02.379,evm.model.LG03.1135,evm.model.LG04.1299,evm.model.LG10.733,evm.model.LG02.2367,evm.model.LG03.1262,evm.model.LG07.1718,evm.model.LG11.1697,evm.model.LG11.1236,evm.model.LG03.483,evm.model.LG02.2328,evm.model.LG07.1064,evm.model.LG07.971,evm.model.LG03.1251,evm.model.LG01.460,evm.model.LG05.2804,evm.model.LG07.972,evm.model.LG11.2715,evm.model.LG01.2916,evm.model.LG09.2049,evm.m…
Metabolism	Amino acid metabolism	Valine, leucine and isoleucine biosynthesis	ko00290	11	27	0.0149169	0.233077	evm.model.LG06.940,evm.model.LG07.1557,evm.model.LG09.6,evm.model.LG12.2142,evm.model.LG01.2472,evm.model.LG10.587,evm.model.LG07.1559,evm.model.LG10.420,evm.model.LG10.80,evm.model.Contig47.3,evm.model.LG04.2262
Genetic Information Processing	Transcription	Spliceosome	ko03040	86	336	0.019679	0.27332	evm.model.LG07.370,evm.model.LG01.2647,evm.model.LG10.1961,evm.model.LG05.234,evm.model.LG04.101,evm.model.LG05.2772,evm.model.LG01.1358,evm.model.LG10.966,evm.model.LG01.2649,evm.model.LG09.2183,evm.model.LG01.2648,evm.model.LG04.564,evm.model.LG11.2361,evm.model.LG01.1213,evm.model.LG06.2789,evm.model.LG09.2182,evm.model.LG06.1626,evm.model.LG12.2372,evm.model.LG03.1182,evm.model.LG03.757,evm.m…
Metabolism	Amino acid metabolism	Valine, leucine and isoleucine degradation	ko00280	19	61	0.0385026	0.481283	evm.model.LG11.1697,evm.model.LG08.2500,evm.model.LG07.464,evm.model.LG03.1985,evm.model.LG07.1064,evm.model.LG06.1630,evm.model.LG01.460,evm.model.LG03.1220,evm.model.LG10.669,evm.model.LG08.293,evm.model.LG04.1763,evm.model.LG03.1984,evm.model.LG11.2715,evm.model.LG01.1449,evm.model.LG07.1557,evm.model.LG07.1559,evm.model.LG08.858,evm.model.LG04.2262,evm.model.LG08.2523
Metabolism	Glycan biosynthesis and metabolism	N-Glycan biosynthesis	ko00510	16	52	0.0603813	0.560522	evm.model.LG06.2689,evm.model.Contig57.5,evm.model.LG02.1651,evm.model.LG11.66,evm.model.LG03.593,evm.model.LG09.1459,evm.model.LG08.2040,evm.model.LG06.244,evm.model.LG09.1439,evm.model.LG06.1072,evm.model.LG05.169,evm.model.LG03.2626,evm.model.LG07.1084,evm.model.LG01.511,evm.model.LG04.584,evm.model.LG12.1561
Genetic Information Processing	Replication and repair	Nucleotide excision repair	ko03420	36	135	0.0620141	0.560522	evm.model.LG03.2639,evm.model.LG01.2650,evm.model.LG09.2184,evm.model.LG06.956,evm.model.LG05.1592,evm.model.LG10.1979,evm.model.LG10.1432,evm.model.LG06.2729,evm.model.LG03.736,evm.model.LG10.615,evm.model.LG13.1043,evm.model.LG10.2076,evm.model.LG12.856,evm.model.LG09.1509,evm.model.LG03.719,evm.model.LG03.645,evm.model.LG07.1576,evm.model.LG03.896,evm.model.LG07.1815,evm.model.LG05.1877,evm.mo…
Metabolism	Metabolism of cofactors and vitamins	Biotin metabolism	ko00780	8	22	0.0693091	0.560522	evm.model.LG05.2837,evm.model.LG03.1083,evm.model.LG12.2726,evm.model.LG04.1967,evm.model.LG10.376,evm.model.LG13.1260,evm.model.LG10.390,evm.model.LG03.1862
Metabolism	Lipid metabolism	Glycerophospholipid metabolism	ko00564	32	120	0.0749964	0.560522	evm.model.LG02.2987,evm.model.LG07.1460,evm.model.LG07.1462,evm.model.LG12.1395,evm.model.LG09.1057,evm.model.LG13.873,evm.model.LG01.1971,evm.model.LG09.366,evm.model.LG12.2487,evm.model.LG04.2861,evm.model.LG11.1605,evm.model.LG13.735,evm.model.LG09.1810,evm.model.LG10.1316,evm.model.LG11.2567,evm.model.LG10.744,evm.model.LG01.797,evm.model.LG11.1777,evm.model.LG13.1507,evm.model.LG02.2362,evm.…
Metabolism	Lipid metabolism	Ether lipid metabolism	ko00565	11	34	0.0796366	0.560522	evm.model.LG04.2861,evm.model.LG12.2487,evm.model.LG11.2567,evm.model.LG07.1460,evm.model.LG05.2409,evm.model.LG07.1462,evm.model.LG09.1057,evm.model.LG01.3215,evm.model.LG06.1172,evm.model.LG02.1814,evm.model.LG09.525
Metabolism	Carbohydrate metabolism	Inositol phosphate metabolism	ko00562	24	87	0.0813648	0.560522	evm.model.LG11.2567,evm.model.LG06.1989,evm.model.LG09.249,evm.model.LG12.1312,evm.model.LG08.1544,evm.model.LG07.464,evm.model.LG02.154,evm.model.LG03.1985,evm.model.LG10.2513,evm.model.LG06.1630,evm.model.LG07.1337,evm.model.LG12.1672,evm.model.LG03.1984,evm.model.LG09.588,evm.model.LG09.248,evm.model.LG10.2512,evm.model.LG13.1106,evm.model.LG06.2019,evm.model.LG04.2699,evm.model.LG11.1591,evm.…
Metabolism	Metabolism of other amino acids	Cyanoamino acid metabolism	ko00460	18	63	0.0909608	0.560522	evm.model.LG02.1050,evm.model.LG01.1025,evm.model.LG09.623,evm.model.LG09.620,evm.model.LG09.614,evm.model.LG04.453,evm.model.LG02.2924,evm.model.LG11.848,evm.model.LG11.2602,evm.model.LG10.206,evm.model.LG02.96,evm.model.LG11.2468,evm.model.LG04.451,evm.model.LG11.2467,evm.model.LG05.1263,evm.model.LG07.1463,evm.model.LG09.625,evm.model.LG13.910
Metabolism	Amino acid metabolism	Histidine metabolism	ko00340	9	27	0.0914329	0.560522	evm.model.LG02.2268,evm.model.LG11.2715,evm.model.LG04.266,evm.model.LG10.86,evm.model.LG03.1286,evm.model.LG06.2019,evm.model.LG10.953,evm.model.LG07.1064,evm.model.LG08.2523
Genetic Information Processing	Replication and repair	Non-homologous end-joining	ko03450	4	9	0.0973634	0.560522	evm.model.LG01.299,evm.model.LG09.975,evm.model.LG09.322,evm.model.LG02.2200
Genetic Information Processing	Replication and repair	DNA replication	ko03030	33	128	0.104297	0.560522	evm.model.LG03.2639,evm.model.LG01.2650,evm.model.LG09.2184,evm.model.LG06.956,evm.model.LG05.1592,evm.model.LG09.1933,evm.model.LG10.1979,evm.model.LG10.1432,evm.model.LG06.2729,evm.model.LG03.736,evm.model.LG10.615,evm.model.LG10.2076,evm.model.LG12.856,evm.model.LG03.645,evm.model.LG07.1576,evm.model.LG07.1815,evm.model.LG05.1877,evm.model.LG08.895,evm.model.LG02.1615,evm.model.LG05.2962,evm.m…
Metabolism	Carbohydrate metabolism	Glycolysis / Gluconeogenesis	ko00010	41	163	0.105335	0.560522	evm.model.LG12.137,evm.model.LG08.1805,evm.model.LG09.1554,evm.model.LG13.1880,evm.model.LG03.2107,evm.model.Contig14.2,evm.model.LG01.2292,evm.model.LG03.1262,evm.model.LG06.690,evm.model.LG12.1312,evm.model.LG11.1236,evm.model.LG06.579,evm.model.LG07.971,evm.model.LG07.502,evm.model.LG02.619,evm.model.LG06.346,evm.model.LG09.2267,evm.model.LG07.972,evm.model.LG09.1895,evm.model.LG11.2715,evm.mo…
Metabolism	Lipid metabolism	Fatty acid biosynthesis	ko00061	16	56	0.106691	0.560522	evm.model.LG03.1135,evm.model.LG05.959,evm.model.LG05.2837,evm.model.LG10.733,evm.model.LG10.134,evm.model.LG02.433,evm.model.LG12.2726,evm.model.LG04.1967,evm.model.LG12.2168,evm.model.LG05.2804,evm.model.LG13.1260,evm.model.LG03.1862,evm.model.LG01.2916,evm.model.LG09.2049,evm.model.LG10.136,evm.model.LG10.413
Metabolism	Metabolism of other amino acids	beta-Alanine metabolism	ko00410	14	48	0.109868	0.560522	evm.model.LG11.2547,evm.model.LG03.1984,evm.model.LG11.2715,evm.model.LG13.547,evm.model.LG09.688,evm.model.LG07.464,evm.model.LG13.1145,evm.model.LG03.1985,evm.model.LG04.1693,evm.model.LG06.1630,evm.model.LG07.1064,evm.model.LG05.289,evm.model.LG08.2523,evm.model.LG01.2748
Metabolism	Metabolism of terpenoids and polyketides	Diterpenoid biosynthesis	ko00904	9	28	0.110905	0.560522	evm.model.LG11.1880,evm.model.LG11.2417,evm.model.LG12.914,evm.model.LG04.3027,evm.model.LG04.710,evm.model.LG09.2620,evm.model.LG05.1385,evm.model.LG11.317,evm.model.LG04.3031
Metabolism	Carbohydrate metabolism	Butanoate metabolism	ko00650	10	32	0.112104	0.560522	evm.model.LG06.940,evm.model.LG01.1449,evm.model.LG04.1763,evm.model.LG12.2142,evm.model.LG11.1697,evm.model.LG08.2500,evm.model.LG10.80,evm.model.LG08.858,evm.model.LG01.1056,evm.model.LG01.460
Metabolism	Metabolism of terpenoids and polyketides	Brassinosteroid biosynthesis	ko00905	12	41	0.129719	0.623649	evm.model.LG13.1675,evm.model.LG02.2598,evm.model.LG10.304,evm.model.LG10.307,evm.model.LG13.1673,evm.model.LG13.1664,evm.model.LG13.1678,evm.model.LG10.1573,evm.model.LG13.1666,evm.model.LG13.122,evm.model.LG10.289,evm.model.LG08.136
Environmental Information Processing	Membrane transport	ABC transporters	ko02010	20	76	0.151025	0.676695	evm.model.LG11.1497,evm.model.LG10.467,evm.model.LG12.2167,evm.model.LG07.2164,evm.model.LG09.2757,evm.model.LG09.1417,evm.model.LG07.2383,evm.model.LG07.2377,evm.model.LG12.2549,evm.model.LG08.2241,evm.model.LG02.538,evm.model.LG11.1496,evm.model.LG02.2386,evm.model.LG08.2247,evm.model.LG05.2753,evm.model.LG13.1219,evm.model.LG12.897,evm.model.LG12.1837,evm.model.LG02.2411,evm.model.LG09.1419
Environmental Information Processing	Signal transduction	Phosphatidylinositol signaling system	ko04070	23	89	0.15158	0.676695	evm.model.LG10.744,evm.model.LG01.797,evm.model.LG06.1989,evm.model.LG09.249,evm.model.LG08.1544,evm.model.LG07.2221,evm.model.LG02.154,evm.model.LG10.2513,evm.model.LG07.1337,evm.model.LG12.1672,evm.model.LG09.366,evm.model.LG09.2093,evm.model.LG09.588,evm.model.LG09.248,evm.model.LG10.2512,evm.model.LG06.2019,evm.model.LG04.2699,evm.model.LG13.1106,evm.model.LG11.1591,evm.model.LG13.735,evm.mod…
Metabolism	Energy metabolism	Carbon fixation in photosynthetic organisms	ko00710	24	94	0.160394	0.691353	evm.model.LG05.191,evm.model.LG01.963,evm.model.LG07.806,evm.model.Contig14.2,evm.model.LG06.2371,evm.model.LG12.1312,evm.model.LG13.2100,evm.model.LG06.1046,evm.model.LG12.1820,evm.model.LG09.1488,evm.model.LG06.579,evm.model.LG13.1181,evm.model.LG09.223,evm.model.LG08.88,evm.model.LG09.2849,evm.model.LG06.346,evm.model.LG12.57,evm.model.LG05.190,evm.model.LG08.1694,evm.model.LG05.448,evm.model.…
Metabolism	Lipid metabolism	Sphingolipid metabolism	ko00600	8	27	0.184862	0.757503	evm.model.LG11.2167,evm.model.LG05.698,evm.model.LG13.1368,evm.model.LG08.601,evm.model.LG09.1825,evm.model.LG13.110,evm.model.LG10.634,evm.model.LG07.1619
Metabolism	Carbohydrate metabolism	Fructose and mannose metabolism	ko00051	19	74	0.187861	0.757503	evm.model.LG09.1554,evm.model.LG12.900,evm.model.LG13.1227,evm.model.LG12.1312,evm.model.LG05.1490,evm.model.LG11.787,evm.model.LG10.322,evm.model.LG08.719,evm.model.LG09.28,evm.model.LG10.2325,evm.model.LG07.502,evm.model.LG12.1357,evm.model.LG06.346,evm.model.LG04.2687,evm.model.LG06.2441,evm.model.LG12.1064,evm.model.LG08.1491,evm.model.LG13.1487,evm.model.LG02.1120
Metabolism	Lipid metabolism	alpha-Linolenic acid metabolism	ko00592	17	66	0.200645	0.782222	evm.model.LG04.1299,evm.model.LG11.2752,evm.model.LG02.2367,evm.model.LG03.1262,evm.model.LG07.1718,evm.model.LG11.1236,evm.model.LG03.483,evm.model.LG02.2328,evm.model.LG11.2754,evm.model.LG07.971,evm.model.LG03.1251,evm.model.LG03.1023,evm.model.LG12.2487,evm.model.LG07.972,evm.model.LG03.1025,evm.model.LG08.1382,evm.model.LG12.1292
Metabolism	Overview	Fatty acid metabolism	ko01212	23	93	0.21091	0.782222	evm.model.LG03.1135,evm.model.LG04.1299,evm.model.LG05.959,evm.model.LG05.2837,evm.model.LG10.733,evm.model.LG02.2367,evm.model.LG02.1703,evm.model.LG10.134,evm.model.LG07.1718,evm.model.LG11.1697,evm.model.LG03.483,evm.model.LG12.2726,evm.model.LG04.1967,evm.model.LG02.2328,evm.model.LG01.460,evm.model.LG12.2168,evm.model.LG05.2804,evm.model.LG13.1260,evm.model.LG03.1862,evm.model.LG01.2916,evm.…
Metabolism	Overview	Biosynthesis of amino acids	ko01230	67	294	0.2245	0.782222	evm.model.LG09.1554,evm.model.LG13.1614,evm.model.Contig14.2,evm.model.LG09.6,evm.model.LG12.2142,evm.model.LG06.690,evm.model.LG01.2195,evm.model.LG10.28,evm.model.LG07.122,evm.model.LG02.989,evm.model.LG06.579,evm.model.LG02.2268,evm.model.LG04.1109,evm.model.LG08.2487,evm.model.LG07.1559,evm.model.LG07.123,evm.model.LG04.2262,evm.model.LG09.1965,evm.model.LG07.220,evm.model.LG05.174,evm.model.…
Metabolism	Amino acid metabolism	Tyrosine metabolism	ko00350	16	63	0.227587	0.782222	evm.model.LG02.379,evm.model.LG03.1262,evm.model.LG13.547,evm.model.LG11.1236,evm.model.LG01.1525,evm.model.LG09.1731,evm.model.LG07.971,evm.model.LG03.1251,evm.model.LG01.2748,evm.model.LG07.972,evm.model.LG11.1764,evm.model.LG13.1145,evm.model.LG10.953,evm.model.LG01.1536,evm.model.LG05.289,evm.model.LG11.2145
Metabolism	Carbohydrate metabolism	C5-Branched dibasic acid metabolism	ko00660	4	12	0.228701	0.782222	evm.model.LG10.80,evm.model.LG06.940,evm.model.LG09.6,evm.model.LG12.2142
Metabolism	Amino acid metabolism	Arginine biosynthesis	ko00220	9	33	0.237397	0.782222	evm.model.LG08.1925,evm.model.LG08.1124,evm.model.LG01.2195,evm.model.LG03.270,evm.model.LG03.1115,evm.model.LG07.2468,evm.model.LG09.1731,evm.model.LG03.263,evm.model.LG08.88
Metabolism	Metabolism of terpenoids and polyketides	Terpenoid backbone biosynthesis	ko00900	19	77	0.241982	0.782222	evm.model.LG01.752,evm.model.LG13.686,evm.model.LG13.687,evm.model.LG05.1859,evm.model.LG08.863,evm.model.LG11.1995,evm.model.LG11.1697,evm.model.LG07.2324,evm.model.LG03.2369,evm.model.LG01.762,evm.model.LG04.2623,evm.model.LG08.1374,evm.model.LG01.460,evm.model.LG02.1866,evm.model.LG12.85,evm.model.LG04.1763,evm.model.LG08.858,evm.model.LG01.761,evm.model.LG05.885
Cellular Processes	Transport and catabolism	Peroxisome	ko04146	24	100	0.252809	0.782222	evm.model.LG03.1135,evm.model.LG04.1299,evm.model.LG10.733,evm.model.LG10.2213,evm.model.LG02.2531,evm.model.LG03.483,evm.model.LG10.1692,evm.model.LG09.1987,evm.model.LG08.2500,evm.model.LG04.1693,evm.model.LG02.2328,evm.model.LG05.1201,evm.model.LG04.1422,evm.model.LG05.2804,evm.model.LG02.1014,evm.model.LG06.151,evm.model.LG01.1449,evm.model.LG12.2361,evm.model.LG01.2916,evm.model.LG12.2429,ev…
Metabolism	Lipid metabolism	Glycerolipid metabolism	ko00561	21	87	0.261756	0.782222	evm.model.LG10.1316,evm.model.LG01.797,evm.model.LG02.2987,evm.model.LG01.2292,evm.model.LG05.20,evm.model.LG05.2459,evm.model.LG12.1504,evm.model.LG13.1507,evm.model.LG12.1395,evm.model.LG09.1057,evm.model.LG07.1064,evm.model.LG06.704,evm.model.LG09.2093,evm.model.LG12.2487,evm.model.LG06.2720,evm.model.LG11.2715,evm.model.LG02.1951,evm.model.LG07.1757,evm.model.LG08.1491,evm.model.LG13.735,evm.…
Metabolism	Amino acid metabolism	Lysine biosynthesis	ko00300	5	17	0.27156	0.782222	evm.model.LG02.916,evm.model.LG02.915,evm.model.LG02.309,evm.model.LG08.2487,evm.model.LG10.28
Metabolism	Lipid metabolism	Steroid biosynthesis	ko00100	11	43	0.274563	0.782222	evm.model.LG11.2407,evm.model.LG06.591,evm.model.LG06.594,evm.model.LG12.2487,evm.model.LG12.1766,evm.model.LG06.595,evm.model.LG12.120,evm.model.LG04.899,evm.model.LG06.2043,evm.model.LG09.685,evm.model.LG12.11
Metabolism	Carbohydrate metabolism	Pyruvate metabolism	ko00620	27	115	0.276506	0.782222	evm.model.LG05.191,evm.model.LG01.963,evm.model.LG07.806,evm.model.LG13.1880,evm.model.LG03.2107,evm.model.LG11.1697,evm.model.LG06.2371,evm.model.LG06.690,evm.model.LG01.2472,evm.model.LG06.1046,evm.model.LG12.2193,evm.model.LG10.420,evm.model.LG12.1916,evm.model.LG07.1064,evm.model.LG01.460,evm.model.LG12.2168,evm.model.LG09.223,evm.model.LG09.1214,evm.model.LG11.2715,evm.model.LG05.190,evm.mod…
Metabolism	Metabolism of cofactors and vitamins	Pantothenate and CoA biosynthesis	ko00770	8	30	0.278247	0.782222	evm.model.LG11.2547,evm.model.LG06.940,evm.model.LG07.1557,evm.model.LG12.2142,evm.model.LG10.587,evm.model.LG07.1559,evm.model.LG10.80,evm.model.LG04.2262
Metabolism	Energy metabolism	Oxidative phosphorylation	ko00190	30	129	0.2816	0.782222	evm.model.LG06.1165,evm.model.LG09.1648,evm.model.LG13.861,evm.model.LG08.988,evm.model.LG02.2882,evm.model.LG01.1963,evm.model.LG12.2017,evm.model.LG04.2101,evm.model.LG05.2210,evm.model.LG11.1084,evm.model.LG08.50,evm.model.LG04.2117,evm.model.LG01.203,evm.model.LG12.744,evm.model.LG02.3049,evm.model.LG02.1028,evm.model.LG04.1407,evm.model.LG05.2231,evm.model.LG07.605,evm.model.LG09.2310,evm.mo…
Metabolism	Carbohydrate metabolism	Starch and sucrose metabolism	ko00500	40	176	0.296958	0.806951	evm.model.LG07.613,evm.model.LG05.2305,evm.model.LG12.2286,evm.model.LG09.623,evm.model.LG09.614,evm.model.LG09.909,evm.model.LG08.719,evm.model.LG11.848,evm.model.LG11.2602,evm.model.LG02.96,evm.model.LG05.1983,evm.model.LG11.2468,evm.model.LG09.905,evm.model.LG05.1263,evm.model.LG11.2467,evm.model.LG06.1938,evm.model.LG05.993,evm.model.LG09.625,evm.model.LG01.1025,evm.model.LG09.620,evm.model.L…
Genetic Information Processing	Folding, sorting and degradation	RNA degradation	ko03018	35	154	0.312634	0.831473	evm.model.LG05.1146,evm.model.LG09.1554,evm.model.LG05.572,evm.model.LG11.1065,evm.model.LG05.1246,evm.model.LG05.620,evm.model.LG08.247,evm.model.LG12.190,evm.model.LG07.2211,evm.model.LG04.2187,evm.model.LG12.2275,evm.model.LG12.1008,evm.model.LG07.502,evm.model.LG07.242,evm.model.LG06.1246,evm.model.LG12.531,evm.model.LG03.1667,evm.model.LG12.1401,evm.model.LG08.1444,evm.model.LG04.1860,evm.mo…
Metabolism	Metabolism of cofactors and vitamins	Vitamin B6 metabolism	ko00750	4	14	0.331664	0.843178	evm.model.LG11.1112,evm.model.LG06.2649,evm.model.LG06.2509,evm.model.LG11.800
Metabolism	Biosynthesis of other secondary metabolites	Glucosinolate biosynthesis	ko00966	3	10	0.348302	0.843178	evm.model.LG02.2924,evm.model.LG13.1900,evm.model.LG09.6
Genetic Information Processing	Folding, sorting and degradation	Ubiquitin mediated proteolysis	ko04120	36	162	0.363829	0.843178	evm.model.LG07.1219,evm.model.LG10.1919,evm.model.LG05.1721,evm.model.LG11.1786,evm.model.LG12.1474,evm.model.LG09.87,evm.model.LG08.2155,evm.model.LG05.132,evm.model.LG09.155,evm.model.LG01.1876,evm.model.LG13.1890,evm.model.LG04.603,evm.model.LG05.1719,evm.model.LG01.121,evm.model.LG02.954,evm.model.LG07.1525,evm.model.LG08.2009,evm.model.LG12.843,evm.model.LG03.719,evm.model.LG09.1073,evm.mode…
Metabolism	Metabolism of other amino acids	Phosphonate and phosphinate metabolism	ko00440	2	6	0.365792	0.843178	evm.model.LG11.1605,evm.model.LG13.2257
Metabolism	Carbohydrate metabolism	Galactose metabolism	ko00052	14	60	0.366699	0.843178	evm.model.LG09.1554,evm.model.LG06.2441,evm.model.LG10.1205,evm.model.LG09.1895,evm.model.LG05.1490,evm.model.LG12.1064,evm.model.LG08.2942,evm.model.LG11.1513,evm.model.LG13.110,evm.model.LG07.1177,evm.model.LG06.271,evm.model.LG06.1254,evm.model.LG07.502,evm.model.LG01.3376
Metabolism	Metabolism of cofactors and vitamins	Nicotinate and nicotinamide metabolism	ko00760	6	24	0.384502	0.843178	evm.model.LG10.1776,evm.model.LG11.2672,evm.model.LG08.1842,evm.model.LG01.2890,evm.model.LG01.125,evm.model.LG07.2335
Organismal Systems	Environmental adaptation	Circadian rhythm - plant	ko04712	11	47	0.388806	0.843178	evm.model.LG04.2072,evm.model.LG11.1786,evm.model.LG03.1364,evm.model.LG03.231,evm.model.LG01.1677,evm.model.LG03.336,evm.model.LG10.1109,evm.model.LG07.1438,evm.model.LG10.1937,evm.model.LG12.843,evm.model.LG08.1904
Metabolism	Metabolism of cofactors and vitamins	Porphyrin and chlorophyll metabolism	ko00860	15	66	0.401326	0.843178	evm.model.LG06.2372,evm.model.LG13.686,evm.model.LG13.687,evm.model.LG11.347,evm.model.LG11.1995,evm.model.LG01.814,evm.model.LG09.2415,evm.model.LG01.1692,evm.model.LG13.426,evm.model.LG10.1108,evm.model.LG01.812,evm.model.LG05.339,evm.model.LG01.69,evm.model.LG12.1405,evm.model.LG10.2204
Metabolism	Metabolism of terpenoids and polyketides	Zeatin biosynthesis	ko00908	7	29	0.401899	0.843178	evm.model.LG01.1293,evm.model.LG02.1002,evm.model.LG01.1296,evm.model.LG01.1302,evm.model.LG01.1307,evm.model.LG01.1297,evm.model.LG12.2518
Metabolism	Amino acid metabolism	Arginine and proline metabolism	ko00330	16	71	0.409571	0.843178	evm.model.LG11.951,evm.model.LG04.2865,evm.model.LG10.463,evm.model.LG08.1131,evm.model.LG09.1731,evm.model.LG07.126,evm.model.LG07.1064,evm.model.LG08.2605,evm.model.LG04.2866,evm.model.LG11.1377,evm.model.LG02.2527,evm.model.LG11.2715,evm.model.LG01.3051,evm.model.LG09.688,evm.model.LG02.3079,evm.model.LG08.2523
Genetic Information Processing	Folding, sorting and degradation	Sulfur relay system	ko04122	3	11	0.411185	0.843178	evm.model.LG12.2581,evm.model.LG01.615,evm.model.LG12.2567
Metabolism	Metabolism of other amino acids	Taurine and hypotaurine metabolism	ko00430	3	11	0.411185	0.843178	evm.model.LG08.889,evm.model.LG08.2213,evm.model.LG08.1285
Genetic Information Processing	Translation	RNA transport	ko03013	46	213	0.421988	0.843178	evm.model.LG10.1936,evm.model.LG05.1246,evm.model.LG06.861,evm.model.LG01.2312,evm.model.LG08.247,evm.model.LG08.1822,evm.model.LG04.101,evm.model.LG05.2381,evm.model.LG01.1413,evm.model.LG02.2514,evm.model.LG02.1613,evm.model.LG08.475,evm.model.LG07.1255,evm.model.LG03.427,evm.model.LG06.522,evm.model.LG12.6,evm.model.LG06.2095,evm.model.LG07.1376,evm.model.LG06.1175,evm.model.LG12.222,evm.model…
Metabolism	Glycan biosynthesis and metabolism	Other glycan degradation	ko00511	6	25	0.425644	0.843178	evm.model.LG13.110,evm.model.LG10.634,evm.model.LG13.447,evm.model.LG05.1415,evm.model.LG12.2253,evm.model.LG07.87
Cellular Processes	Transport and catabolism	Autophagy - other eukaryotes	ko04136	12	53	0.427693	0.843178	evm.model.LG12.1310,evm.model.LG07.1635,evm.model.LG02.1519,evm.model.LG08.747,evm.model.LG02.3062,evm.model.LG13.1866,evm.model.LG12.108,evm.model.LG02.1289,evm.model.LG13.1106,evm.model.LG09.364,evm.model.LG03.2105,evm.model.LG01.1561
Metabolism	Amino acid metabolism	Tryptophan metabolism	ko00380	12	53	0.427693	0.843178	evm.model.LG13.1900,evm.model.LG02.2527,evm.model.LG11.2715,evm.model.LG11.1697,evm.model.LG02.2624,evm.model.LG09.1976,evm.model.LG02.2627,evm.model.LG02.2622,evm.model.LG07.1064,evm.model.LG01.460,evm.model.LG08.2523,evm.model.LG12.1523
Metabolism	Glycan biosynthesis and metabolism	Glycosaminoglycan degradation	ko00531	4	16	0.436301	0.843178	evm.model.LG13.110,evm.model.LG08.1135,evm.model.LG05.2310,evm.model.LG09.690
Metabolism	Energy metabolism	Sulfur metabolism	ko00920	10	44	0.438453	0.843178	evm.model.LG08.2446,evm.model.LG06.979,evm.model.LG10.2512,evm.model.LG05.1032,evm.model.LG10.124,evm.model.LG10.2513,evm.model.LG05.1867,evm.model.LG02.1296,evm.model.LG11.1828,evm.model.LG11.2032
Metabolism	Lipid metabolism	Biosynthesis of unsaturated fatty acids	ko01040	9	40	0.460745	0.870052	evm.model.LG04.1299,evm.model.LG05.959,evm.model.LG10.134,evm.model.LG03.483,evm.model.LG12.2726,evm.model.LG04.1967,evm.model.LG10.136,evm.model.LG02.2328,evm.model.LG13.1260
Metabolism	Biosynthesis of other secondary metabolites	Isoquinoline alkaloid biosynthesis	ko00950	6	26	0.466348	0.870052	evm.model.LG13.1145,evm.model.LG09.1731,evm.model.LG13.547,evm.model.LG05.289,evm.model.LG11.2145,evm.model.LG01.2748
Metabolism	Overview	Carbon metabolism	ko01200	68	322	0.476725	0.876332	evm.model.LG12.137,evm.model.LG09.1554,evm.model.LG13.1880,evm.model.LG01.194,evm.model.Contig14.2,evm.model.LG06.690,evm.model.LG06.1046,evm.model.LG07.122,evm.model.LG07.464,evm.model.LG04.270,evm.model.LG06.579,evm.model.LG12.2168,evm.model.LG01.719,evm.model.LG12.57,evm.model.LG05.190,evm.model.LG05.448,evm.model.LG07.123,evm.model.LG04.2213,evm.model.LG07.1463,evm.model.LG07.806,evm.model.LG…
Metabolism	Glycan biosynthesis and metabolism	Other types of O-glycan biosynthesis	ko00514	5	22	0.497749	0.891254	evm.model.LG09.371,evm.model.LG04.2634,evm.model.LG02.1191,evm.model.LG02.2116,evm.model.LG13.925
Metabolism	Biosynthesis of other secondary metabolites	Stilbenoid, diarylheptanoid and gingerol biosynthesis	ko00945	11	51	0.505684	0.891254	evm.model.LG02.3029,evm.model.LG01.922,evm.model.LG02.3021,evm.model.LG13.2089,evm.model.LG13.1248,evm.model.LG02.557,evm.model.LG11.693,evm.model.LG09.1316,evm.model.LG09.1061,evm.model.LG02.3024,evm.model.LG11.1721
Metabolism	Biosynthesis of other secondary metabolites	Tropane, piperidine and pyridine alkaloid biosynthesis	ko00960	6	27	0.506233	0.891254	evm.model.LG10.953,evm.model.LG13.1145,evm.model.LG09.1731,evm.model.LG13.547,evm.model.LG05.289,evm.model.LG01.2748
Metabolism	Carbohydrate metabolism	Propanoate metabolism	ko00640	9	42	0.524808	0.892841	evm.model.LG03.1984,evm.model.LG11.1697,evm.model.LG07.464,evm.model.LG04.1693,evm.model.LG03.1985,evm.model.LG06.1630,evm.model.LG01.460,evm.model.LG03.1220,evm.model.LG12.2168
Genetic Information Processing	Folding, sorting and degradation	SNARE interactions in vesicular transport	ko04130	10	47	0.529681	0.892841	evm.model.LG04.2130,evm.model.LG10.2104,evm.model.LG04.213,evm.model.LG09.1725,evm.model.LG05.966,evm.model.LG08.1097,evm.model.LG12.143,evm.model.LG11.2542,evm.model.LG06.1189,evm.model.LG02.1037
Metabolism	Biosynthesis of other secondary metabolites	Phenylpropanoid biosynthesis	ko00940	45	216	0.531383	0.892841	evm.model.LG10.2496,evm.model.LG09.623,evm.model.LG11.737,evm.model.LG13.2089,evm.model.LG07.2526,evm.model.LG02.557,evm.model.LG09.614,evm.model.LG09.1316,evm.model.LG08.1538,evm.model.LG11.848,evm.model.LG11.2602,evm.model.LG13.2312,evm.model.LG11.1721,evm.model.LG02.96,evm.model.LG11.2468,evm.model.LG13.1248,evm.model.LG13.1140,evm.model.LG08.373,evm.model.LG09.1061,evm.model.LG06.795,evm.mode…
Metabolism	Lipid metabolism	Linoleic acid metabolism	ko00591	4	18	0.535704	0.892841	evm.model.LG11.2752,evm.model.LG12.2487,evm.model.LG11.2754,evm.model.LG08.1382
Metabolism	Glycan biosynthesis and metabolism	Mannose type O-glycan biosyntheis	ko00515	3	14	0.583815	0.939281	evm.model.LG04.238,evm.model.LG04.3020,evm.model.LG04.245
Genetic Information Processing	Translation	Aminoacyl-tRNA biosynthesis	ko00970	19	94	0.60245	0.939281	evm.model.LG06.1307,evm.model.LG05.2014,evm.model.LG04.1495,evm.model.LG06.1302,evm.model.LG06.1305,evm.model.LG06.1312,evm.model.LG12.1405,evm.model.LG10.334,evm.model.LG06.2372,evm.model.LG08.2746,evm.model.LG10.2373,evm.model.LG06.1309,evm.model.LG01.3434,evm.model.LG02.2783,evm.model.LG04.736,evm.model.LG06.1964,evm.model.LG01.69,evm.model.LG11.1804,evm.model.LG01.1925
Metabolism	Nucleotide metabolism	Purine metabolism	ko00230	39	192	0.603445	0.939281	evm.model.LG03.2639,evm.model.LG03.953,evm.model.LG06.763,evm.model.LG03.2107,evm.model.LG06.690,evm.model.LG08.719,evm.model.LG12.2275,evm.model.LG01.1758,evm.model.LG01.2890,evm.model.LG02.676,evm.model.LG10.1776,evm.model.LG10.879,evm.model.LG11.872,evm.model.LG08.688,evm.model.LG02.2092,evm.model.LG04.1862,evm.model.LG01.2686,evm.model.LG02.2814,evm.model.LG01.994,evm.model.LG12.2647,evm.mode…
Metabolism	Metabolism of terpenoids and polyketides	Sesquiterpenoid and triterpenoid biosynthesis	ko00909	9	45	0.61525	0.939281	evm.model.LG04.387,evm.model.LG02.2117,evm.model.LG06.1257,evm.model.LG12.9,evm.model.LG05.2455,evm.model.LG06.2043,evm.model.LG02.2121,evm.model.LG04.381,evm.model.LG04.468
Genetic Information Processing	Transcription	RNA polymerase	ko03020	10	50	0.6153	0.939281	evm.model.LG09.544,evm.model.LG10.879,evm.model.LG11.872,evm.model.LG05.934,evm.model.LG02.2092,evm.model.LG12.2667,evm.model.LG02.1417,evm.model.LG12.2617,evm.model.LG02.676,evm.model.LG12.2647
Cellular Processes	Transport and catabolism	Endocytosis	ko04144	43	213	0.623455	0.939281	evm.model.LG04.1517,evm.model.LG13.1659,evm.model.LG07.1460,evm.model.LG02.1996,evm.model.LG13.105,evm.model.LG04.594,evm.model.LG04.873,evm.model.LG07.1462,evm.model.LG11.1449,evm.model.LG02.10,evm.model.LG01.179,evm.model.LG06.2301,evm.model.LG05.499,evm.model.LG06.538,evm.model.LG13.132,evm.model.LG04.2861,evm.model.LG06.1510,evm.model.LG06.1793,evm.model.LG09.2152,evm.model.LG07.98,evm.model.…
Metabolism	Carbohydrate metabolism	Pentose and glucuronate interconversions	ko00040	20	100	0.623553	0.939281	evm.model.LG06.568,evm.model.LG12.900,evm.model.LG05.1956,evm.model.LG01.2292,evm.model.LG08.403,evm.model.LG04.1615,evm.model.LG05.2010,evm.model.LG12.2598,evm.model.LG06.1163,evm.model.LG10.2325,evm.model.LG12.981,evm.model.LG12.343,evm.model.LG05.2263,evm.model.LG07.2487,evm.model.LG05.615,evm.model.LG06.2785,evm.model.LG10.576,evm.model.LG04.854,evm.model.LG12.979,evm.model.LG09.2193
Metabolism	Amino acid metabolism	Phenylalanine, tyrosine and tryptophan biosynthesis	ko00400	12	61	0.640625	0.939281	evm.model.LG12.1240,evm.model.LG09.1966,evm.model.LG13.1614,evm.model.LG05.174,evm.model.LG04.1109,evm.model.LG10.953,evm.model.LG02.2801,evm.model.LG02.989,evm.model.LG09.1731,evm.model.LG07.220,evm.model.LG09.1965,evm.model.LG04.324
Metabolism	Carbohydrate metabolism	Ascorbate and aldarate metabolism	ko00053	11	56	0.64116	0.939281	evm.model.LG04.1643,evm.model.LG11.2715,evm.model.LG02.1517,evm.model.LG07.1648,evm.model.LG06.2019,evm.model.LG05.2066,evm.model.LG09.1789,evm.model.LG07.1064,evm.model.LG02.1376,evm.model.LG08.2523,evm.model.LG04.236
Metabolism	Energy metabolism	Photosynthesis	ko00195	9	46	0.643355	0.939281	evm.model.LG01.2876,evm.model.LG13.861,evm.model.LG09.1372,evm.model.LG10.919,evm.model.LG13.757,evm.model.LG06.852,evm.model.LG13.1747,evm.model.LG07.1007,evm.model.LG01.203
Metabolism	Metabolism of cofactors and vitamins	Thiamine metabolism	ko00730	5	26	0.657509	0.939281	evm.model.LG03.953,evm.model.LG13.1276,evm.model.LG08.688,evm.model.LG07.214,evm.model.LG12.85
Metabolism	Metabolism of terpenoids and polyketides	Carotenoid biosynthesis	ko00906	7	37	0.677996	0.939281	evm.model.LG09.1948,evm.model.LG10.579,evm.model.LG09.398,evm.model.LG09.2000,evm.model.LG01.1853,evm.model.LG05.2051,evm.model.LG07.733
Metabolism	Metabolism of cofactors and vitamins	Riboflavin metabolism	ko00740	3	16	0.679257	0.939281	evm.model.LG01.2374,evm.model.LG11.2047,evm.model.LG06.837
Metabolism	Glycan biosynthesis and metabolism	Glycosphingolipid biosynthesis - ganglio series	ko00604	1	5	0.689643	0.939281	evm.model.LG13.110
Metabolism	Glycan biosynthesis and metabolism	Glycosylphosphatidylinositol(GPI)-anchor biosynthesis	ko00563	5	27	0.69189	0.939281	evm.model.LG06.1,evm.model.LG08.2910,evm.model.LG11.579,evm.model.LG08.439,evm.model.LG09.1439
Metabolism	Biosynthesis of other secondary metabolites	Monobactam biosynthesis	ko00261	2	11	0.70274	0.939281	evm.model.LG08.2487,evm.model.LG10.28
Metabolism	Metabolism of cofactors and vitamins	Folate biosynthesis	ko00790	4	22	0.703296	0.939281	evm.model.LG01.615,evm.model.LG12.1718,evm.model.LG05.2080,evm.model.LG12.1362
Metabolism	Carbohydrate metabolism	Citrate cycle (TCA cycle)	ko00020	14	74	0.704032	0.939281	evm.model.LG13.1880,evm.model.LG01.194,evm.model.LG07.122,evm.model.LG05.448,evm.model.LG07.124,evm.model.LG04.270,evm.model.LG07.605,evm.model.LG04.1787,evm.model.LG07.123,evm.model.LG04.2213,evm.model.LG01.719,evm.model.LG06.718,evm.model.LG08.1631,evm.model.LG12.1523
Genetic Information Processing	Translation	Ribosome biogenesis in eukaryotes	ko03008	20	105	0.713658	0.939281	evm.model.LG08.883,evm.model.LG08.381,evm.model.LG03.231,evm.model.LG13.1629,evm.model.LG10.1031,evm.model.LG12.1833,evm.model.LG08.1904,evm.model.LG08.2220,evm.model.LG06.528,evm.model.LG11.2757,evm.model.LG02.1498,evm.model.LG11.1459,evm.model.LG03.1719,evm.model.LG13.437,evm.model.LG03.336,evm.model.LG07.1438,evm.model.LG11.662,evm.model.LG03.1242,evm.model.LG12.531,evm.model.LG08.1242
Metabolism	Energy metabolism	Nitrogen metabolism	ko00910	6	33	0.713853	0.939281	evm.model.LG13.2010,evm.model.LG13.1938,evm.model.LG05.1616,evm.model.LG11.2251,evm.model.LG07.1463,evm.model.LG12.2428
Organismal Systems	Environmental adaptation	Plant-pathogen interaction	ko04626	56	286	0.727216	0.946895	evm.model.LG11.1781,evm.model.LG01.606,evm.model.LG10.406,evm.model.LG12.742,evm.model.LG03.1853,evm.model.LG04.2611,evm.model.LG03.2087,evm.model.LG02.1432,evm.model.LG03.1680,evm.model.LG11.18,evm.model.LG10.189,evm.model.LG11.1336,evm.model.LG13.348,evm.model.LG09.1486,evm.model.LG05.1169,evm.model.Contig14.9,evm.model.LG13.871,evm.model.Contig14.15,evm.model.LG03.2608,evm.model.LG05.872,evm.m…
Metabolism	Amino acid metabolism	Cysteine and methionine metabolism	ko00270	20	108	0.761006	0.966743	evm.model.LG10.2379,evm.model.LG01.2827,evm.model.LG10.124,evm.model.LG09.1731,evm.model.LG06.1296,evm.model.LG10.2367,evm.model.LG03.663,evm.model.LG06.218,evm.model.LG03.1668,evm.model.LG07.1557,evm.model.LG08.1522,evm.model.LG08.2487,evm.model.LG06.979,evm.model.LG13.1534,evm.model.LG07.1559,evm.model.LG02.3079,evm.model.LG05.448,evm.model.LG12.2448,evm.model.LG04.2262,evm.model.LG07.810
Metabolism	Carbohydrate metabolism	Glyoxylate and dicarboxylate metabolism	ko00630	13	72	0.764128	0.966743	evm.model.LG12.57,evm.model.LG06.922,evm.model.LG04.1008,evm.model.LG11.1697,evm.model.LG12.2428,evm.model.LG07.122,evm.model.LG08.1694,evm.model.LG05.448,evm.model.LG07.124,evm.model.LG07.123,evm.model.LG07.2323,evm.model.LG01.460,evm.model.LG07.1463
Environmental Information Processing	Signal transduction	Plant hormone signal transduction	ko04075	49	255	0.765661	0.966743	evm.model.LG04.2490,evm.model.LG06.2069,evm.model.LG03.1853,evm.model.LG06.2067,evm.model.LG06.1564,evm.model.LG12.1952,evm.model.LG13.428,evm.model.LG03.1156,evm.model.LG02.1466,evm.model.LG03.2604,evm.model.LG04.2771,evm.model.LG06.2077,evm.model.LG13.2164,evm.model.LG11.2553,evm.model.LG03.2492,evm.model.LG06.2072,evm.model.LG02.1235,evm.model.LG09.352,evm.model.LG06.1544,evm.model.LG10.111,ev…
Cellular Processes	Transport and catabolism	Phagosome	ko04145	19	104	0.777876	0.97038	evm.model.LG06.1165,evm.model.LG07.97,evm.model.LG09.1648,evm.model.LG03.2557,evm.model.LG07.328,evm.model.LG08.2872,evm.model.LG12.1588,evm.model.LG11.2667,evm.model.LG11.1084,evm.model.LG05.2210,evm.model.LG08.2200,evm.model.LG06.2137,evm.model.LG02.3049,evm.model.LG09.1020,evm.model.LG13.1106,evm.model.LG11.2841,evm.model.LG02.3140,evm.model.LG07.2525,evm.model.LG08.1568
Metabolism	Energy metabolism	Photosynthesis - antenna proteins	ko00196	3	19	0.790303	0.97038	evm.model.LG11.2392,evm.model.LG11.2383,evm.model.LG11.2384
Genetic Information Processing	Folding, sorting and degradation	Protein processing in endoplasmic reticulum	ko04141	59	308	0.79183	0.97038	evm.model.LG01.881,evm.model.LG09.87,evm.model.LG08.2155,evm.model.LG03.593,evm.model.LG09.101,evm.model.LG05.132,evm.model.LG10.2485,evm.model.LG03.2048,evm.model.LG12.301,evm.model.LG03.2124,evm.model.LG13.1890,evm.model.LG06.1510,evm.model.LG03.2608,evm.model.LG06.688,evm.model.LG01.2765,evm.model.LG04.1193,evm.model.LG10.753,evm.model.LG12.816,evm.model.LG11.353,evm.model.LG07.2525,evm.model.…
Metabolism	Biosynthesis of other secondary metabolites	Flavonoid biosynthesis	ko00941	14	80	0.809096	0.981913	evm.model.LG02.3029,evm.model.LG13.809,evm.model.LG11.2550,evm.model.LG02.3021,evm.model.LG13.2089,evm.model.LG13.1248,evm.model.LG10.1455,evm.model.LG02.557,evm.model.LG11.693,evm.model.LG03.1100,evm.model.LG09.1316,evm.model.LG09.1061,evm.model.LG02.3024,evm.model.LG11.1721
Metabolism	Lipid metabolism	Cutin, suberine and wax biosynthesis	ko00073	7	43	0.822373	0.983911	evm.model.LG02.1014,evm.model.LG10.1177,evm.model.LG09.486,evm.model.LG12.1170,evm.model.LG10.977,evm.model.LG10.1634,evm.model.LG03.421
Metabolism	Metabolism of cofactors and vitamins	Ubiquinone and other terpenoid-quinone biosynthesis	ko00130	10	60	0.831307	0.983911	evm.model.LG09.2026,evm.model.LG10.590,evm.model.LG10.1527,evm.model.LG05.947,evm.model.LG02.557,evm.model.LG11.693,evm.model.LG09.1316,evm.model.LG05.2061,evm.model.LG02.248,evm.model.LG10.1010
Genetic Information Processing	Folding, sorting and degradation	Protein export	ko03060	9	55	0.838805	0.983911	evm.model.LG01.1236,evm.model.LG04.680,evm.model.LG12.304,evm.model.LG06.1991,evm.model.LG04.1885,evm.model.LG04.2398,evm.model.LG02.3140,evm.model.LG07.2525,evm.model.LG13.1777
Metabolism	Amino acid metabolism	Glycine, serine and threonine metabolism	ko00260	13	77	0.842228	0.983911	evm.model.LG09.2267,evm.model.LG08.1805,evm.model.LG06.2649,evm.model.LG13.547,evm.model.LG08.2487,evm.model.LG13.1145,evm.model.Contig47.3,evm.model.LG08.931,evm.model.LG08.1191,evm.model.LG09.1026,evm.model.LG05.289,evm.model.LG04.324,evm.model.LG01.2748
Metabolism	Metabolism of other amino acids	Selenocompound metabolism	ko00450	2	15	0.851976	0.986084	evm.model.LG12.2448,evm.model.LG03.1376
Metabolism	Carbohydrate metabolism	Pentose phosphate pathway	ko00030	10	64	0.885635	0.993039	evm.model.LG06.346,evm.model.LG12.137,evm.model.LG09.1554,evm.model.LG09.1848,evm.model.LG10.1205,evm.model.LG05.1490,evm.model.LG12.1064,evm.model.LG13.1487,evm.model.LG07.502,evm.model.LG06.1938
Metabolism	Metabolism of terpenoids and polyketides	Monoterpenoid biosynthesis	ko00902	2	17	0.897476	0.993039	evm.model.LG12.2660,evm.model.LG09.219
Metabolism	Biosynthesis of other secondary metabolites	Isoflavonoid biosynthesis	ko00943	1	10	0.903732	0.993039	evm.model.LG07.1370
Metabolism	Amino acid metabolism	Alanine, aspartate and glutamate metabolism	ko00250	6	44	0.920613	0.993039	evm.model.LG09.1731,evm.model.LG01.1056,evm.model.LG01.1254,evm.model.LG08.1124,evm.model.LG07.2335,evm.model.LG08.88
Metabolism	Biosynthesis of other secondary metabolites	Flavone and flavonol biosynthesis	ko00944	1	11	0.923831	0.993039	evm.model.LG11.2550
Metabolism	Amino acid metabolism	Phenylalanine metabolism	ko00360	11	74	0.926693	0.993039	evm.model.LG02.2527,evm.model.LG13.547,evm.model.LG02.557,evm.model.LG11.693,evm.model.LG09.1316,evm.model.LG13.1145,evm.model.LG10.953,evm.model.LG09.1731,evm.model.LG01.1536,evm.model.LG05.289,evm.model.LG01.2748
Metabolism	Metabolism of other amino acids	Glutathione metabolism	ko00480	21	130	0.928202	0.993039	evm.model.LG10.532,evm.model.LG05.2604,evm.model.LG04.2865,evm.model.Contig25.8,evm.model.LG06.1142,evm.model.LG01.2517,evm.model.LG04.1859,evm.model.LG05.2401,evm.model.LG12.133,evm.model.LG04.1643,evm.model.LG04.2866,evm.model.LG13.2281,evm.model.LG07.796,evm.model.LG02.268,evm.model.LG13.1852,evm.model.LG13.1036,evm.model.Contig25.6,evm.model.LG09.1789,evm.model.LG05.2491,evm.model.LG07.810,ev…
Metabolism	Nucleotide metabolism	Pyrimidine metabolism	ko00240	23	141	0.928748	0.993039	evm.model.LG03.2639,evm.model.LG01.1068,evm.model.LG12.972,evm.model.LG07.859,evm.model.LG12.2667,evm.model.LG01.2890,evm.model.LG12.2275,evm.model.LG02.676,evm.model.LG10.825,evm.model.LG10.1776,evm.model.LG11.2547,evm.model.LG09.544,evm.model.LG12.1718,evm.model.LG12.1660,evm.model.LG10.879,evm.model.LG07.796,evm.model.LG11.872,evm.model.LG05.934,evm.model.LG02.2092,evm.model.LG04.1232,evm.mode…
Genetic Information Processing	Folding, sorting and degradation	Proteasome	ko03050	9	63	0.931182	0.993039	evm.model.LG04.1647,evm.model.LG05.1397,evm.model.LG03.2566,evm.model.LG01.2535,evm.model.LG04.1467,evm.model.LG09.1188,evm.model.LG02.1554,evm.model.LG01.569,evm.model.LG02.858
Metabolism	Lipid metabolism	Arachidonic acid metabolism	ko00590	2	20	0.941904	0.993039	evm.model.LG12.2487,evm.model.LG05.2401
Genetic Information Processing	Transcription	Basal transcription factors	ko03022	9	65	0.945373	0.993039	evm.model.LG03.1937,evm.model.LG03.896,evm.model.LG07.110,evm.model.LG09.2486,evm.model.LG11.1211,evm.model.LG11.87,evm.model.LG05.1184,evm.model.LG08.1309,evm.model.LG02.687
Metabolism	Lipid metabolism	Fatty acid elongation	ko00062	4	39	0.975093	0.995053	evm.model.LG02.1703,evm.model.LG08.1143,evm.model.LG10.1395,evm.model.LG03.1372
Environmental Information Processing	Signal transduction	MAPK signaling pathway - plant	ko04016	21	143	0.977081	0.995053	evm.model.LG10.111,evm.model.LG03.1853,evm.model.LG05.2282,evm.model.LG05.2903,evm.model.LG12.1952,evm.model.LG12.934,evm.model.LG03.497,evm.model.LG02.1466,evm.model.LG02.1221,evm.model.LG13.30,evm.model.LG07.161,evm.model.LG02.1382,evm.model.LG03.1076,evm.model.LG03.560,evm.model.LG05.2279,evm.model.LG11.2638,evm.model.LG06.2532,evm.model.LG02.1235,evm.model.LG12.925,evm.model.LG05.970,evm.mode…
Metabolism	Metabolism of cofactors and vitamins	One carbon pool by folate	ko00670	2	26	0.982171	0.995053	evm.model.LG02.2814,evm.model.LG12.1718
Metabolism	Carbohydrate metabolism	Amino sugar and nucleotide sugar metabolism	ko00520	21	147	0.984399	0.995053	evm.model.LG02.2233,evm.model.LG10.322,evm.model.LG11.2623,evm.model.LG02.2905,evm.model.LG09.28,evm.model.LG11.373,evm.model.LG04.1527,evm.model.LG06.1261,evm.model.LG12.1357,evm.model.LG10.154,evm.model.LG07.161,evm.model.LG06.2441,evm.model.LG10.1205,evm.model.LG09.277,evm.model.LG02.3099,evm.model.LG01.2555,evm.model.LG06.271,evm.model.LG11.734,evm.model.LG01.1428,evm.model.LG05.993,evm.model…
Genetic Information Processing	Replication and repair	Base excision repair	ko03410	5	50	0.987092	0.995053	evm.model.LG03.2639,evm.model.LG11.660,evm.model.LG06.130,evm.model.LG03.275,evm.model.LG04.2665
Genetic Information Processing	Translation	Ribosome	ko03010	38	276	0.999171	0.999171	evm.model.LG04.2096,evm.model.LG08.228,evm.model.LG11.2287,evm.model.LG06.973,evm.model.LG03.714,evm.model.LG06.790,evm.model.LG12.441,evm.model.LG12.394,evm.model.LG01.178,evm.model.LG07.949,evm.model.LG02.62,evm.model.LG01.948,evm.model.LG02.1402,evm.model.LG10.1958,evm.model.LG10.1996,evm.model.LG08.192,evm.model.LG07.826,evm.model.LG01.701,evm.model.LG03.715,evm.model.LG06.1868,evm.model.LG01…
