# Supplementary material for: Pangenome analysis reveals the genetic mechanism underlying high‐altitude adaptation in Qinghai–Xizang (Tibet) Plateau Rhododendron
Source: J Integr Plant Biol. 2026 Apr 12;68(7):2166–88. doi: 10.1111/jipb.70252 (PMC13326988; doi:10.1111/jipb.70252)
Supplement: Supplementary file 9 — Dataset S9. Download link for the public resequencing data used in this study [file JIPB-68-2166-s009.xlsx]

## Sheet: Sheet1
Sampling No.	Species	Download path
Rde	R. delavayi	https://sra-downloadb.be-md.ncbi.nlm.nih.gov/sos5/sra-pub-zq-14/SRR005/179/SRR5179618.sralite.1
Rwi	R. williamsianum	https://sra-downloadb.be-md.ncbi.nlm.nih.gov/sos5/sra-pub-zq-14/SRR006/660/SRR6660454.sralite.1
Rhe	R. henanense subsp. Lingbaoense	https://sra-downloadb.be-md.ncbi.nlm.nih.gov/sos3/sra-pub-zq-22/SRR012/12605/SRR12605935/SRR12605935.lite.1
Rsi	R. simsii	https://sra-downloadb.be-md.ncbi.nlm.nih.gov/sos5/sra-pub-zq-14/SRR010/10415/SRR10415573/SRR10415573.lite.1
Rgr	R. griersonianum	https://sra-downloadb.be-md.ncbi.nlm.nih.gov/sos3/sra-pub-zq-24/SRR012/12539/SRR12539132/SRR12539132.lite.1
Rov	R. ovatum	https://sra-downloadb.be-md.ncbi.nlm.nih.gov/sos4/sra-pub-zq-1/SRR012/12917/SRR12917132/SRR12917132.lite.1
Rri	R. ripense	https://sra-downloadb.be-md.ncbi.nlm.nih.gov/sos4/sra-pub-zq-1/DRR000/298/DRR298903/DRR298903.lite.1
Rmi	R. micranthum	https://sra-downloadb.be-md.ncbi.nlm.nih.gov/sos5/sra-pub-zq-16/SRR011/11343/SRR11343122/SRR11343122.lite.1
Rmo	R. molle	https://sra-downloadb.be-md.ncbi.nlm.nih.gov/sos3/sra-pub-zq-22/SRR012/12675/SRR12675272/SRR12675272.lite.1
Rvi	R. vialii	https://sra-downloadb.be-md.ncbi.nlm.nih.gov/sos4/sra-pub-zq-7/SRR024/24501/SRR24501948/SRR24501948.lite.1
Rbai	R. bailiense	https://sra-pub-run-odp.s3.amazonaws.com/sra/SRR26174321/SRR26174321
RH001	R. camtschaticum	ftp://download.big.ac.cn/gsa2/CRA005762/CRR360892/CRR360892_f1.fq.gz|ftp://download.big.ac.cn/gsa2/CRA005762/CRR360892/CRR360892_r2.fq.gz
RH002	R. molle ssp. japonicum	ftp://download.big.ac.cn/gsa2/CRA005762/CRR360893/CRR360893_f1.fq.gz|ftp://download.big.ac.cn/gsa2/CRA005762/CRR360893/CRR360893_r2.fq.gz
RH005	R. polylepis	ftp://download.big.ac.cn/gsa2/CRA005762/CRR360894/CRR360894_f1.fq.gz|ftp://download.big.ac.cn/gsa2/CRA005762/CRR360894/CRR360894_r2.fq.gz
RH006	R. triflorum	ftp://download.big.ac.cn/gsa2/CRA005762/CRR360895/CRR360895_f1.fq.gz|ftp://download.big.ac.cn/gsa2/CRA005762/CRR360895/CRR360895_r2.fq.gz
RH007	R. falconeri	ftp://download.big.ac.cn/gsa2/CRA005762/CRR360896/CRR360896_f1.fq.gz|ftp://download.big.ac.cn/gsa2/CRA005762/CRR360896/CRR360896_r2.fq.gz
RH008	R. auriculatum	ftp://download.big.ac.cn/gsa2/CRA005762/CRR360897/CRR360897_f1.fq.gz|ftp://download.big.ac.cn/gsa2/CRA005762/CRR360897/CRR360897_r2.fq.gz
RH010	R. lanigerum	ftp://download.big.ac.cn/gsa2/CRA005762/CRR360898/CRR360898_f1.fq.gz|ftp://download.big.ac.cn/gsa2/CRA005762/CRR360898/CRR360898_r2.fq.gz
RH011	R. catawbiense	ftp://download.big.ac.cn/gsa2/CRA005762/CRR360899/CRR360899_f1.fq.gz|ftp://download.big.ac.cn/gsa2/CRA005762/CRR360899/CRR360899_r2.fq.gz
RH013	R. caucasicum	ftp://download.big.ac.cn/gsa2/CRA005762/CRR360900/CRR360900_f1.fq.gz|ftp://download.big.ac.cn/gsa2/CRA005762/CRR360900/CRR360900_r2.fq.gz
RH014	R. smirnowii	ftp://download.big.ac.cn/gsa2/CRA005762/CRR360901/CRR360901_f1.fq.gz|ftp://download.big.ac.cn/gsa2/CRA005762/CRR360901/CRR360901_r2.fq.gz
RH015	R. yakushimanum	ftp://download.big.ac.cn/gsa2/CRA005762/CRR360902/CRR360902_f1.fq.gz|ftp://download.big.ac.cn/gsa2/CRA005762/CRR360902/CRR360902_r2.fq.gz
RH016	R. insigne	ftp://download.big.ac.cn/gsa2/CRA005762/CRR360903/CRR360903_f1.fq.gz|ftp://download.big.ac.cn/gsa2/CRA005762/CRR360903/CRR360903_r2.fq.gz
RH017	R. barbatum	ftp://download.big.ac.cn/gsa2/CRA005762/CRR360904/CRR360904_f1.fq.gz|ftp://download.big.ac.cn/gsa2/CRA005762/CRR360904/CRR360904_r2.fq.gz
RH019	R. dichroanthum	ftp://download.big.ac.cn/gsa2/CRA005762/CRR360905/CRR360905_f1.fq.gz|ftp://download.big.ac.cn/gsa2/CRA005762/CRR360905/CRR360905_r2.fq.gz
RH020	R. maximum	ftp://download.big.ac.cn/gsa2/CRA005762/CRR360906/CRR360906_f1.fq.gz|ftp://download.big.ac.cn/gsa2/CRA005762/CRR360906/CRR360906_r2.fq.gz
RH022	R. stamineum	ftp://download.big.ac.cn/gsa2/CRA005762/CRR360907/CRR360907_f1.fq.gz|ftp://download.big.ac.cn/gsa2/CRA005762/CRR360907/CRR360907_r2.fq.gz
RH023	R. stamineum	ftp://download.big.ac.cn/gsa2/CRA005762/CRR360908/CRR360908_f1.fq.gz|ftp://download.big.ac.cn/gsa2/CRA005762/CRR360908/CRR360908_r2.fq.gz
RH024	R. maximum	ftp://download.big.ac.cn/gsa2/CRA005762/CRR360909/CRR360909_f1.fq.gz|ftp://download.big.ac.cn/gsa2/CRA005762/CRR360909/CRR360909_r2.fq.gz
RH025	R. lanatum	ftp://download.big.ac.cn/gsa2/CRA005762/CRR360910/CRR360910_f1.fq.gz|ftp://download.big.ac.cn/gsa2/CRA005762/CRR360910/CRR360910_r2.fq.gz
RH030	R. fulgens	ftp://download.big.ac.cn/gsa2/CRA005762/CRR360911/CRR360911_f1.fq.gz|ftp://download.big.ac.cn/gsa2/CRA005762/CRR360911/CRR360911_r2.fq.gz
RH031	R. macabeanum	ftp://download.big.ac.cn/gsa2/CRA005762/CRR360912/CRR360912_f1.fq.gz|ftp://download.big.ac.cn/gsa2/CRA005762/CRR360912/CRR360912_r2.fq.gz
RH032	R. oreodoxa	ftp://download.big.ac.cn/gsa2/CRA005762/CRR360913/CRR360913_f1.fq.gz|ftp://download.big.ac.cn/gsa2/CRA005762/CRR360913/CRR360913_r2.fq.gz
RH033	R. davidii	ftp://download.big.ac.cn/gsa2/CRA005762/CRR360914/CRR360914_f1.fq.gz|ftp://download.big.ac.cn/gsa2/CRA005762/CRR360914/CRR360914_r2.fq.gz
RH034	R. lulangense	ftp://download.big.ac.cn/gsa2/CRA005762/CRR360915/CRR360915_f1.fq.gz|ftp://download.big.ac.cn/gsa2/CRA005762/CRR360915/CRR360915_r2.fq.gz
RH035	R. principis	ftp://download.big.ac.cn/gsa2/CRA005762/CRR360916/CRR360916_f1.fq.gz|ftp://download.big.ac.cn/gsa2/CRA005762/CRR360916/CRR360916_r2.fq.gz
RH036	R. wallichii	ftp://download.big.ac.cn/gsa2/CRA005762/CRR360917/CRR360917_f1.fq.gz|ftp://download.big.ac.cn/gsa2/CRA005762/CRR360917/CRR360917_r2.fq.gz
RH037	R. coriaceum	ftp://download.big.ac.cn/gsa2/CRA005762/CRR360918/CRR360918_f1.fq.gz|ftp://download.big.ac.cn/gsa2/CRA005762/CRR360918/CRR360918_r2.fq.gz
RH038	R. praevernum	ftp://download.big.ac.cn/gsa2/CRA005762/CRR360919/CRR360919_f1.fq.gz|ftp://download.big.ac.cn/gsa2/CRA005762/CRR360919/CRR360919_r2.fq.gz
RH039	R. thomsonii	ftp://download.big.ac.cn/gsa2/CRA005762/CRR360920/CRR360920_f1.fq.gz|ftp://download.big.ac.cn/gsa2/CRA005762/CRR360920/CRR360920_r2.fq.gz
RH040	R. pseudochrysanthum	ftp://download.big.ac.cn/gsa2/CRA005762/CRR360921/CRR360921_f1.fq.gz|ftp://download.big.ac.cn/gsa2/CRA005762/CRR360921/CRR360921_r2.fq.gz
RH041	R. hodgsonii	ftp://download.big.ac.cn/gsa2/CRA005762/CRR360922/CRR360922_f1.fq.gz|ftp://download.big.ac.cn/gsa2/CRA005762/CRR360922/CRR360922_r2.fq.gz
RH042	R. adenopodum	ftp://download.big.ac.cn/gsa2/CRA005762/CRR360923/CRR360923_f1.fq.gz|ftp://download.big.ac.cn/gsa2/CRA005762/CRR360923/CRR360923_r2.fq.gz
RH043	R. crinigerum	ftp://download.big.ac.cn/gsa2/CRA005762/CRR360924/CRR360924_f1.fq.gz|ftp://download.big.ac.cn/gsa2/CRA005762/CRR360924/CRR360924_r2.fq.gz
RH044	R. pudorosum	ftp://download.big.ac.cn/gsa2/CRA005762/CRR360925/CRR360925_f1.fq.gz|ftp://download.big.ac.cn/gsa2/CRA005762/CRR360925/CRR360925_r2.fq.gz
RH045	R. siderophyllum	ftp://download.big.ac.cn/gsa2/CRA005762/CRR360926/CRR360926_f1.fq.gz|ftp://download.big.ac.cn/gsa2/CRA005762/CRR360926/CRR360926_r2.fq.gz
RH047	R. sinofalconeri	ftp://download.big.ac.cn/gsa2/CRA005762/CRR360927/CRR360927_f1.fq.gz|ftp://download.big.ac.cn/gsa2/CRA005762/CRR360927/CRR360927_r2.fq.gz
RH048	R. meddianum	ftp://download.big.ac.cn/gsa2/CRA005762/CRR360928/CRR360928_f1.fq.gz|ftp://download.big.ac.cn/gsa2/CRA005762/CRR360928/CRR360928_r2.fq.gz
RH049	R. kesangiae	ftp://download.big.ac.cn/gsa2/CRA005762/CRR360929/CRR360929_f1.fq.gz|ftp://download.big.ac.cn/gsa2/CRA005762/CRR360929/CRR360929_r2.fq.gz
RH050	R. tsariense	ftp://download.big.ac.cn/gsa2/CRA005762/CRR360930/CRR360930_f1.fq.gz|ftp://download.big.ac.cn/gsa2/CRA005762/CRR360930/CRR360930_r2.fq.gz
RH051	R. ochraceum	ftp://download.big.ac.cn/gsa2/CRA005762/CRR360931/CRR360931_f1.fq.gz|ftp://download.big.ac.cn/gsa2/CRA005762/CRR360931/CRR360931_r2.fq.gz
RH052	R. sherriffii	ftp://download.big.ac.cn/gsa2/CRA005762/CRR360932/CRR360932_f1.fq.gz|ftp://download.big.ac.cn/gsa2/CRA005762/CRR360932/CRR360932_r2.fq.gz
RH053	R. hunnewellianum	ftp://download.big.ac.cn/gsa2/CRA005762/CRR360933/CRR360933_f1.fq.gz|ftp://download.big.ac.cn/gsa2/CRA005762/CRR360933/CRR360933_r2.fq.gz
RH054	R. platypodum	ftp://download.big.ac.cn/gsa2/CRA005762/CRR360934/CRR360934_f1.fq.gz|ftp://download.big.ac.cn/gsa2/CRA005762/CRR360934/CRR360934_r2.fq.gz
RH055	R. lacteum	ftp://download.big.ac.cn/gsa2/CRA005762/CRR360935/CRR360935_f1.fq.gz|ftp://download.big.ac.cn/gsa2/CRA005762/CRR360935/CRR360935_r2.fq.gz
RH056	R. floribundum	ftp://download.big.ac.cn/gsa2/CRA005762/CRR360936/CRR360936_f1.fq.gz|ftp://download.big.ac.cn/gsa2/CRA005762/CRR360936/CRR360936_r2.fq.gz
RH058	R. adenogynum	ftp://download.big.ac.cn/gsa2/CRA005762/CRR360937/CRR360937_f1.fq.gz|ftp://download.big.ac.cn/gsa2/CRA005762/CRR360937/CRR360937_r2.fq.gz
RH059	R. edgeworthii	ftp://download.big.ac.cn/gsa2/CRA005762/CRR360938/CRR360938_f1.fq.gz|ftp://download.big.ac.cn/gsa2/CRA005762/CRR360938/CRR360938_r2.fq.gz
RH060	R. haematodes	ftp://download.big.ac.cn/gsa2/CRA005762/CRR360939/CRR360939_f1.fq.gz|ftp://download.big.ac.cn/gsa2/CRA005762/CRR360939/CRR360939_r2.fq.gz
RH061	R. roxieanum	ftp://download.big.ac.cn/gsa2/CRA005762/CRR360940/CRR360940_f1.fq.gz|ftp://download.big.ac.cn/gsa2/CRA005762/CRR360940/CRR360940_r2.fq.gz
RH062	R. rubiginosum	ftp://download.big.ac.cn/gsa2/CRA005762/CRR360941/CRR360941_f1.fq.gz|ftp://download.big.ac.cn/gsa2/CRA005762/CRR360941/CRR360941_r2.fq.gz
RH063	R. maddenii ssp. crassum	ftp://download.big.ac.cn/gsa2/CRA005762/CRR360942/CRR360942_f1.fq.gz|ftp://download.big.ac.cn/gsa2/CRA005762/CRR360942/CRR360942_r2.fq.gz
RH064	R. wolongense	ftp://download.big.ac.cn/gsa2/CRA005762/CRR360943/CRR360943_f1.fq.gz|ftp://download.big.ac.cn/gsa2/CRA005762/CRR360943/CRR360943_r2.fq.gz
RH066	R. trichostomum	ftp://download.big.ac.cn/gsa2/CRA005762/CRR360944/CRR360944_f1.fq.gz|ftp://download.big.ac.cn/gsa2/CRA005762/CRR360944/CRR360944_r2.fq.gz
RH067	R. moupinense	ftp://download.big.ac.cn/gsa2/CRA005762/CRR360945/CRR360945_f1.fq.gz|ftp://download.big.ac.cn/gsa2/CRA005762/CRR360945/CRR360945_r2.fq.gz
RH068	R. pingianum	ftp://download.big.ac.cn/gsa2/CRA005762/CRR360946/CRR360946_f1.fq.gz|ftp://download.big.ac.cn/gsa2/CRA005762/CRR360946/CRR360946_r2.fq.gz
RH069	R. concinnum	ftp://download.big.ac.cn/gsa2/CRA005762/CRR360947/CRR360947_f1.fq.gz|ftp://download.big.ac.cn/gsa2/CRA005762/CRR360947/CRR360947_r2.fq.gz
RH070	R. nitidulum	ftp://download.big.ac.cn/gsa2/CRA005762/CRR360948/CRR360948_f1.fq.gz|ftp://download.big.ac.cn/gsa2/CRA005762/CRR360948/CRR360948_r2.fq.gz
RH072	R. polycladum	ftp://download.big.ac.cn/gsa2/CRA005762/CRR360949/CRR360949_f1.fq.gz|ftp://download.big.ac.cn/gsa2/CRA005762/CRR360949/CRR360949_r2.fq.gz
RH073	R. rufum	ftp://download.big.ac.cn/gsa2/CRA005762/CRR360950/CRR360950_f1.fq.gz|ftp://download.big.ac.cn/gsa2/CRA005762/CRR360950/CRR360950_r2.fq.gz
RH074	R. przewalskii	ftp://download.big.ac.cn/gsa2/CRA005762/CRR360951/CRR360951_f1.fq.gz|ftp://download.big.ac.cn/gsa2/CRA005762/CRR360951/CRR360951_r2.fq.gz
RH075	R. anthopogonoides	ftp://download.big.ac.cn/gsa2/CRA005762/CRR360952/CRR360952_f1.fq.gz|ftp://download.big.ac.cn/gsa2/CRA005762/CRR360952/CRR360952_r2.fq.gz
RH076	R. sidereum	ftp://download.big.ac.cn/gsa2/CRA005762/CRR360953/CRR360953_f1.fq.gz|ftp://download.big.ac.cn/gsa2/CRA005762/CRR360953/CRR360953_r2.fq.gz
RH077	R. sargentianum	ftp://download.big.ac.cn/gsa2/CRA005762/CRR360954/CRR360954_f1.fq.gz|ftp://download.big.ac.cn/gsa2/CRA005762/CRR360954/CRR360954_r2.fq.gz
RH078	R. vernicosum	ftp://download.big.ac.cn/gsa2/CRA005762/CRR360955/CRR360955_f1.fq.gz|ftp://download.big.ac.cn/gsa2/CRA005762/CRR360955/CRR360955_r2.fq.gz
RH079	R. calostrotum	ftp://download.big.ac.cn/gsa2/CRA005762/CRR360956/CRR360956_f1.fq.gz|ftp://download.big.ac.cn/gsa2/CRA005762/CRR360956/CRR360956_r2.fq.gz
RH080	R. beesianum	ftp://download.big.ac.cn/gsa2/CRA005762/CRR360957/CRR360957_f1.fq.gz|ftp://download.big.ac.cn/gsa2/CRA005762/CRR360957/CRR360957_r2.fq.gz
RH082	R. cerasinum	ftp://download.big.ac.cn/gsa2/CRA005762/CRR360958/CRR360958_f1.fq.gz|ftp://download.big.ac.cn/gsa2/CRA005762/CRR360958/CRR360958_r2.fq.gz
RH083	R. forrestii	ftp://download.big.ac.cn/gsa2/CRA005762/CRR360959/CRR360959_f1.fq.gz|ftp://download.big.ac.cn/gsa2/CRA005762/CRR360959/CRR360959_r2.fq.gz
RH085	R. hypenanthum	ftp://download.big.ac.cn/gsa2/CRA005762/CRR360960/CRR360960_f1.fq.gz|ftp://download.big.ac.cn/gsa2/CRA005762/CRR360960/CRR360960_r2.fq.gz
RH086	R. hirtipes	ftp://download.big.ac.cn/gsa2/CRA005762/CRR360961/CRR360961_f1.fq.gz|ftp://download.big.ac.cn/gsa2/CRA005762/CRR360961/CRR360961_r2.fq.gz
RH087	R. complexum	ftp://download.big.ac.cn/gsa2/CRA005762/CRR360962/CRR360962_f1.fq.gz|ftp://download.big.ac.cn/gsa2/CRA005762/CRR360962/CRR360962_r2.fq.gz
RH088	R. souliei	ftp://download.big.ac.cn/gsa2/CRA005762/CRR360963/CRR360963_f1.fq.gz|ftp://download.big.ac.cn/gsa2/CRA005762/CRR360963/CRR360963_r2.fq.gz
RH089	R. setosum	ftp://download.big.ac.cn/gsa2/CRA005762/CRR360964/CRR360964_f1.fq.gz|ftp://download.big.ac.cn/gsa2/CRA005762/CRR360964/CRR360964_r2.fq.gz
RH090	R. pendulum	ftp://download.big.ac.cn/gsa2/CRA005762/CRR360965/CRR360965_f1.fq.gz|ftp://download.big.ac.cn/gsa2/CRA005762/CRR360965/CRR360965_r2.fq.gz
RH092	R. orbiculare	ftp://download.big.ac.cn/gsa2/CRA005762/CRR360966/CRR360966_f1.fq.gz|ftp://download.big.ac.cn/gsa2/CRA005762/CRR360966/CRR360966_r2.fq.gz
RH093	R. auriculatum	ftp://download.big.ac.cn/gsa2/CRA005762/CRR360967/CRR360967_f1.fq.gz|ftp://download.big.ac.cn/gsa2/CRA005762/CRR360967/CRR360967_r2.fq.gz
RH094	R. oreodoxa var. fargesii	ftp://download.big.ac.cn/gsa2/CRA005762/CRR360968/CRR360968_f1.fq.gz|ftp://download.big.ac.cn/gsa2/CRA005762/CRR360968/CRR360968_r2.fq.gz
RH095	R. maculiferum	ftp://download.big.ac.cn/gsa2/CRA005762/CRR360969/CRR360969_f1.fq.gz|ftp://download.big.ac.cn/gsa2/CRA005762/CRR360969/CRR360969_r2.fq.gz
RH096	R. oreodoxa	ftp://download.big.ac.cn/gsa2/CRA005762/CRR360970/CRR360970_f1.fq.gz|ftp://download.big.ac.cn/gsa2/CRA005762/CRR360970/CRR360970_r2.fq.gz
RH097	R. strigillosum	ftp://download.big.ac.cn/gsa2/CRA005762/CRR360971/CRR360971_f1.fq.gz|ftp://download.big.ac.cn/gsa2/CRA005762/CRR360971/CRR360971_r2.fq.gz
RH098	R. dendrocharis	ftp://download.big.ac.cn/gsa2/CRA005762/CRR360972/CRR360972_f1.fq.gz|ftp://download.big.ac.cn/gsa2/CRA005762/CRR360972/CRR360972_r2.fq.gz
RH099	R. delavayi	ftp://download.big.ac.cn/gsa2/CRA005762/CRR360973/CRR360973_f1.fq.gz|ftp://download.big.ac.cn/gsa2/CRA005762/CRR360973/CRR360973_r2.fq.gz
RH100	R. magniflorum	ftp://download.big.ac.cn/gsa2/CRA005762/CRR360974/CRR360974_f1.fq.gz|ftp://download.big.ac.cn/gsa2/CRA005762/CRR360974/CRR360974_r2.fq.gz
RH102	R. maoerense	ftp://download.big.ac.cn/gsa2/CRA005762/CRR360975/CRR360975_f1.fq.gz|ftp://download.big.ac.cn/gsa2/CRA005762/CRR360975/CRR360975_r2.fq.gz
RH103	R. verruciferum	ftp://download.big.ac.cn/gsa2/CRA005762/CRR360976/CRR360976_f1.fq.gz|ftp://download.big.ac.cn/gsa2/CRA005762/CRR360976/CRR360976_r2.fq.gz
RH104	R. gonggashanense	ftp://download.big.ac.cn/gsa2/CRA005762/CRR360977/CRR360977_f1.fq.gz|ftp://download.big.ac.cn/gsa2/CRA005762/CRR360977/CRR360977_r2.fq.gz
RH105	R. minyaense	ftp://download.big.ac.cn/gsa2/CRA005762/CRR360978/CRR360978_f1.fq.gz|ftp://download.big.ac.cn/gsa2/CRA005762/CRR360978/CRR360978_r2.fq.gz
RH106	R. radendum	ftp://download.big.ac.cn/gsa2/CRA005762/CRR360979/CRR360979_f1.fq.gz|ftp://download.big.ac.cn/gsa2/CRA005762/CRR360979/CRR360979_r2.fq.gz
RH107	R. atrovirens	ftp://download.big.ac.cn/gsa2/CRA005762/CRR360980/CRR360980_f1.fq.gz|ftp://download.big.ac.cn/gsa2/CRA005762/CRR360980/CRR360980_r2.fq.gz
RH108	R. anthosphaerum	ftp://download.big.ac.cn/gsa2/CRA005762/CRR360981/CRR360981_f1.fq.gz|ftp://download.big.ac.cn/gsa2/CRA005762/CRR360981/CRR360981_r2.fq.gz
RH109	R. brachypodum	ftp://download.big.ac.cn/gsa2/CRA005762/CRR360982/CRR360982_f1.fq.gz|ftp://download.big.ac.cn/gsa2/CRA005762/CRR360982/CRR360982_r2.fq.gz
RH110	R. longipes var. chienianum	ftp://download.big.ac.cn/gsa2/CRA005762/CRR360983/CRR360983_f1.fq.gz|ftp://download.big.ac.cn/gsa2/CRA005762/CRR360983/CRR360983_r2.fq.gz
RH111	R. campanulatum	ftp://download.big.ac.cn/gsa2/CRA005762/CRR360984/CRR360984_f1.fq.gz|ftp://download.big.ac.cn/gsa2/CRA005762/CRR360984/CRR360984_r2.fq.gz
RH112	R. hypoglaucum	ftp://download.big.ac.cn/gsa2/CRA005762/CRR360985/CRR360985_f1.fq.gz|ftp://download.big.ac.cn/gsa2/CRA005762/CRR360985/CRR360985_r2.fq.gz
RH113	R. decorum	ftp://download.big.ac.cn/gsa2/CRA005762/CRR360986/CRR360986_f1.fq.gz|ftp://download.big.ac.cn/gsa2/CRA005762/CRR360986/CRR360986_r2.fq.gz
RH114	R. spiciferum	ftp://download.big.ac.cn/gsa2/CRA005762/CRR360987/CRR360987_f1.fq.gz|ftp://download.big.ac.cn/gsa2/CRA005762/CRR360987/CRR360987_r2.fq.gz
RH115	R. glanduliferum	ftp://download.big.ac.cn/gsa2/CRA005762/CRR360988/CRR360988_f1.fq.gz|ftp://download.big.ac.cn/gsa2/CRA005762/CRR360988/CRR360988_r2.fq.gz
RH116	R. huanum	ftp://download.big.ac.cn/gsa2/CRA005762/CRR360989/CRR360989_f1.fq.gz|ftp://download.big.ac.cn/gsa2/CRA005762/CRR360989/CRR360989_r2.fq.gz
RH117	R. mianningense	ftp://download.big.ac.cn/gsa2/CRA005762/CRR360990/CRR360990_f1.fq.gz|ftp://download.big.ac.cn/gsa2/CRA005762/CRR360990/CRR360990_r2.fq.gz
RH118	R. cuneatum	ftp://download.big.ac.cn/gsa2/CRA005762/CRR360991/CRR360991_f1.fq.gz|ftp://download.big.ac.cn/gsa2/CRA005762/CRR360991/CRR360991_r2.fq.gz
RH119	R. aureum	ftp://download.big.ac.cn/gsa2/CRA005762/CRR360992/CRR360992_f1.fq.gz|ftp://download.big.ac.cn/gsa2/CRA005762/CRR360992/CRR360992_r2.fq.gz
RH120	R. ciliicalyx	ftp://download.big.ac.cn/gsa2/CRA005762/CRR360993/CRR360993_f1.fq.gz|ftp://download.big.ac.cn/gsa2/CRA005762/CRR360993/CRR360993_r2.fq.gz
RH121	R. sulfureum	ftp://download.big.ac.cn/gsa2/CRA005762/CRR360994/CRR360994_f1.fq.gz|ftp://download.big.ac.cn/gsa2/CRA005762/CRR360994/CRR360994_r2.fq.gz
RH122	R. tomentosum	ftp://download.big.ac.cn/gsa2/CRA005762/CRR360995/CRR360995_f1.fq.gz|ftp://download.big.ac.cn/gsa2/CRA005762/CRR360995/CRR360995_r2.fq.gz
RH123	R. coryanum	ftp://download.big.ac.cn/gsa2/CRA005762/CRR360996/CRR360996_f1.fq.gz|ftp://download.big.ac.cn/gsa2/CRA005762/CRR360996/CRR360996_r2.fq.gz
RH124	R. polylepis	ftp://download.big.ac.cn/gsa2/CRA005762/CRR360997/CRR360997_f1.fq.gz|ftp://download.big.ac.cn/gsa2/CRA005762/CRR360997/CRR360997_r2.fq.gz
RH125	R. tanastylum var. lingzhiense	ftp://download.big.ac.cn/gsa2/CRA005762/CRR360998/CRR360998_f1.fq.gz|ftp://download.big.ac.cn/gsa2/CRA005762/CRR360998/CRR360998_r2.fq.gz
RH126	R. phaeochrysum	ftp://download.big.ac.cn/gsa2/CRA005762/CRR360999/CRR360999_f1.fq.gz|ftp://download.big.ac.cn/gsa2/CRA005762/CRR360999/CRR360999_r2.fq.gz
RH127	R. fulvum	ftp://download.big.ac.cn/gsa2/CRA005762/CRR361000/CRR361000_f1.fq.gz|ftp://download.big.ac.cn/gsa2/CRA005762/CRR361000/CRR361000_r2.fq.gz
RH128	R. williamsianum	ftp://download.big.ac.cn/gsa2/CRA005762/CRR361001/CRR361001_f1.fq.gz|ftp://download.big.ac.cn/gsa2/CRA005762/CRR361001/CRR361001_r2.fq.gz
RH129	R. faucium	ftp://download.big.ac.cn/gsa2/CRA005762/CRR361002/CRR361002_f1.fq.gz|ftp://download.big.ac.cn/gsa2/CRA005762/CRR361002/CRR361002_r2.fq.gz
RH130	R. brachycarpum	ftp://download.big.ac.cn/gsa2/CRA005762/CRR361003/CRR361003_f1.fq.gz|ftp://download.big.ac.cn/gsa2/CRA005762/CRR361003/CRR361003_r2.fq.gz
RH131	R. hyperythrum	ftp://download.big.ac.cn/gsa2/CRA005762/CRR361004/CRR361004_f1.fq.gz|ftp://download.big.ac.cn/gsa2/CRA005762/CRR361004/CRR361004_r2.fq.gz
RH133	R. adenosum	ftp://download.big.ac.cn/gsa2/CRA005762/CRR361005/CRR361005_f1.fq.gz|ftp://download.big.ac.cn/gsa2/CRA005762/CRR361005/CRR361005_r2.fq.gz
RH134	R. griersonianum	ftp://download.big.ac.cn/gsa2/CRA005762/CRR361006/CRR361006_f1.fq.gz|ftp://download.big.ac.cn/gsa2/CRA005762/CRR361006/CRR361006_r2.fq.gz
RH135	R. makinoi	ftp://download.big.ac.cn/gsa2/CRA005762/CRR361007/CRR361007_f1.fq.gz|ftp://download.big.ac.cn/gsa2/CRA005762/CRR361007/CRR361007_r2.fq.gz
RH136	R. niveum	ftp://download.big.ac.cn/gsa2/CRA005762/CRR361008/CRR361008_f1.fq.gz|ftp://download.big.ac.cn/gsa2/CRA005762/CRR361008/CRR361008_r2.fq.gz
RH138	R. liliiflorum	ftp://download.big.ac.cn/gsa2/CRA005762/CRR361009/CRR361009_f1.fq.gz|ftp://download.big.ac.cn/gsa2/CRA005762/CRR361009/CRR361009_r2.fq.gz
RH139	R. microgynum	ftp://download.big.ac.cn/gsa2/CRA005762/CRR361010/CRR361010_f1.fq.gz|ftp://download.big.ac.cn/gsa2/CRA005762/CRR361010/CRR361010_r2.fq.gz
RH140	R. changii	ftp://download.big.ac.cn/gsa2/CRA005762/CRR361011/CRR361011_f1.fq.gz|ftp://download.big.ac.cn/gsa2/CRA005762/CRR361011/CRR361011_r2.fq.gz
RH141	R. delavayi	ftp://download.big.ac.cn/gsa2/CRA005762/CRR361012/CRR361012_f1.fq.gz|ftp://download.big.ac.cn/gsa2/CRA005762/CRR361012/CRR361012_r2.fq.gz
RH144	R. floribundum	ftp://download.big.ac.cn/gsa2/CRA005762/CRR361013/CRR361013_f1.fq.gz|ftp://download.big.ac.cn/gsa2/CRA005762/CRR361013/CRR361013_r2.fq.gz
RH146	R. oreotrephes	ftp://download.big.ac.cn/gsa2/CRA005762/CRR361014/CRR361014_f1.fq.gz|ftp://download.big.ac.cn/gsa2/CRA005762/CRR361014/CRR361014_r2.fq.gz
RH147	R. wardii	ftp://download.big.ac.cn/gsa2/CRA005762/CRR361015/CRR361015_f1.fq.gz|ftp://download.big.ac.cn/gsa2/CRA005762/CRR361015/CRR361015_r2.fq.gz
RH148	R. pachypodum	ftp://download.big.ac.cn/gsa2/CRA005762/CRR361016/CRR361016_f1.fq.gz|ftp://download.big.ac.cn/gsa2/CRA005762/CRR361016/CRR361016_r2.fq.gz
RH149	R. taliense	ftp://download.big.ac.cn/gsa2/CRA005762/CRR361017/CRR361017_f1.fq.gz|ftp://download.big.ac.cn/gsa2/CRA005762/CRR361017/CRR361017_r2.fq.gz
RH150	R. yunnanense	ftp://download.big.ac.cn/gsa2/CRA005762/CRR361018/CRR361018_f1.fq.gz|ftp://download.big.ac.cn/gsa2/CRA005762/CRR361018/CRR361018_r2.fq.gz
RH151	R. selense	ftp://download.big.ac.cn/gsa2/CRA005762/CRR361019/CRR361019_f1.fq.gz|ftp://download.big.ac.cn/gsa2/CRA005762/CRR361019/CRR361019_r2.fq.gz
RH152	R. argyrophyllum	ftp://download.big.ac.cn/gsa2/CRA005762/CRR361020/CRR361020_f1.fq.gz|ftp://download.big.ac.cn/gsa2/CRA005762/CRR361020/CRR361020_r2.fq.gz
RH153	R. balangense	ftp://download.big.ac.cn/gsa2/CRA005762/CRR361021/CRR361021_f1.fq.gz|ftp://download.big.ac.cn/gsa2/CRA005762/CRR361021/CRR361021_r2.fq.gz
RH154	R. balangense	ftp://download.big.ac.cn/gsa2/CRA005762/CRR361022/CRR361022_f1.fq.gz|ftp://download.big.ac.cn/gsa2/CRA005762/CRR361022/CRR361022_r2.fq.gz
RH155	R. przewalskii	ftp://download.big.ac.cn/gsa2/CRA005762/CRR361023/CRR361023_f1.fq.gz|ftp://download.big.ac.cn/gsa2/CRA005762/CRR361023/CRR361023_r2.fq.gz
RH157	R. dauricum	ftp://download.big.ac.cn/gsa2/CRA005762/CRR361024/CRR361024_f1.fq.gz|ftp://download.big.ac.cn/gsa2/CRA005762/CRR361024/CRR361024_r2.fq.gz
RH158	R. ririei	ftp://download.big.ac.cn/gsa2/CRA005762/CRR361025/CRR361025_f1.fq.gz|ftp://download.big.ac.cn/gsa2/CRA005762/CRR361025/CRR361025_r2.fq.gz
RH159	R. sikangense	ftp://download.big.ac.cn/gsa2/CRA005762/CRR361026/CRR361026_f1.fq.gz|ftp://download.big.ac.cn/gsa2/CRA005762/CRR361026/CRR361026_r2.fq.gz
RH160	R. longesquamatum	ftp://download.big.ac.cn/gsa2/CRA005762/CRR361027/CRR361027_f1.fq.gz|ftp://download.big.ac.cn/gsa2/CRA005762/CRR361027/CRR361027_r2.fq.gz
RH161	R. ambiguum	ftp://download.big.ac.cn/gsa2/CRA005762/CRR361028/CRR361028_f1.fq.gz|ftp://download.big.ac.cn/gsa2/CRA005762/CRR361028/CRR361028_r2.fq.gz
RH162	R. augustinii	ftp://download.big.ac.cn/gsa2/CRA005762/CRR361029/CRR361029_f1.fq.gz|ftp://download.big.ac.cn/gsa2/CRA005762/CRR361029/CRR361029_r2.fq.gz
RH163	R. ramsdenianum	ftp://download.big.ac.cn/gsa2/CRA005762/CRR361030/CRR361030_f1.fq.gz|ftp://download.big.ac.cn/gsa2/CRA005762/CRR361030/CRR361030_r2.fq.gz
RH164	R. faberi	ftp://download.big.ac.cn/gsa2/CRA005762/CRR361031/CRR361031_f1.fq.gz|ftp://download.big.ac.cn/gsa2/CRA005762/CRR361031/CRR361031_r2.fq.gz
RH165	R. wasonii var. wenchuanense	ftp://download.big.ac.cn/gsa2/CRA005762/CRR361032/CRR361032_f1.fq.gz|ftp://download.big.ac.cn/gsa2/CRA005762/CRR361032/CRR361032_r2.fq.gz
RH166	R. kongboense	ftp://download.big.ac.cn/gsa2/CRA005762/CRR361033/CRR361033_f1.fq.gz|ftp://download.big.ac.cn/gsa2/CRA005762/CRR361033/CRR361033_r2.fq.gz
RH167	R. campylocarpum	ftp://download.big.ac.cn/gsa2/CRA005762/CRR361034/CRR361034_f1.fq.gz|ftp://download.big.ac.cn/gsa2/CRA005762/CRR361034/CRR361034_r2.fq.gz
RH168	R. glischrum	ftp://download.big.ac.cn/gsa2/CRA005762/CRR361035/CRR361035_f1.fq.gz|ftp://download.big.ac.cn/gsa2/CRA005762/CRR361035/CRR361035_r2.fq.gz
RH169	R. charitopes ssp. tsangpoense	ftp://download.big.ac.cn/gsa2/CRA005762/CRR361036/CRR361036_f1.fq.gz|ftp://download.big.ac.cn/gsa2/CRA005762/CRR361036/CRR361036_r2.fq.gz
RH170	R. leptocarpum	ftp://download.big.ac.cn/gsa2/CRA005762/CRR361037/CRR361037_f1.fq.gz|ftp://download.big.ac.cn/gsa2/CRA005762/CRR361037/CRR361037_r2.fq.gz
RH171	R. aganniphum var. schizopeplum	ftp://download.big.ac.cn/gsa2/CRA005762/CRR361038/CRR361038_f1.fq.gz|ftp://download.big.ac.cn/gsa2/CRA005762/CRR361038/CRR361038_r2.fq.gz
RH172	R. phaeochrysum	ftp://download.big.ac.cn/gsa2/CRA005762/CRR361039/CRR361039_f1.fq.gz|ftp://download.big.ac.cn/gsa2/CRA005762/CRR361039/CRR361039_r2.fq.gz
RH173	R. wiltonii	ftp://download.big.ac.cn/gsa2/CRA005762/CRR361040/CRR361040_f1.fq.gz|ftp://download.big.ac.cn/gsa2/CRA005762/CRR361040/CRR361040_r2.fq.gz
RH174	R. discolor	ftp://download.big.ac.cn/gsa2/CRA005762/CRR361041/CRR361041_f1.fq.gz|ftp://download.big.ac.cn/gsa2/CRA005762/CRR361041/CRR361041_r2.fq.gz
RH175	R. sutchuenense	ftp://download.big.ac.cn/gsa2/CRA005762/CRR361042/CRR361042_f1.fq.gz|ftp://download.big.ac.cn/gsa2/CRA005762/CRR361042/CRR361042_r2.fq.gz
RH176	R. pachytrichum	ftp://download.big.ac.cn/gsa2/CRA005762/CRR361043/CRR361043_f1.fq.gz|ftp://download.big.ac.cn/gsa2/CRA005762/CRR361043/CRR361043_r2.fq.gz
RH177	R. championae	ftp://download.big.ac.cn/gsa2/CRA005762/CRR361044/CRR361044_f1.fq.gz|ftp://download.big.ac.cn/gsa2/CRA005762/CRR361044/CRR361044_r2.fq.gz
RH178	R. amesiae	ftp://download.big.ac.cn/gsa2/CRA005762/CRR361045/CRR361045_f1.fq.gz|ftp://download.big.ac.cn/gsa2/CRA005762/CRR361045/CRR361045_r2.fq.gz
RH181	R. simiarum var. versicolor	ftp://download.big.ac.cn/gsa2/CRA005762/CRR361046/CRR361046_f1.fq.gz|ftp://download.big.ac.cn/gsa2/CRA005762/CRR361046/CRR361046_r2.fq.gz
RH182	R. chihsinianum	ftp://download.big.ac.cn/gsa2/CRA005762/CRR361047/CRR361047_f1.fq.gz|ftp://download.big.ac.cn/gsa2/CRA005762/CRR361047/CRR361047_r2.fq.gz
RH183	R. liliiflorum	ftp://download.big.ac.cn/gsa2/CRA005762/CRR361048/CRR361048_f1.fq.gz|ftp://download.big.ac.cn/gsa2/CRA005762/CRR361048/CRR361048_r2.fq.gz
RH184	R. fortunei	ftp://download.big.ac.cn/gsa2/CRA005762/CRR361049/CRR361049_f1.fq.gz|ftp://download.big.ac.cn/gsa2/CRA005762/CRR361049/CRR361049_r2.fq.gz
RH185	R. brevinerve	ftp://download.big.ac.cn/gsa2/CRA005762/CRR361050/CRR361050_f1.fq.gz|ftp://download.big.ac.cn/gsa2/CRA005762/CRR361050/CRR361050_r2.fq.gz
RH186	R. orbiculare ssp. oblongum	ftp://download.big.ac.cn/gsa2/CRA005762/CRR361051/CRR361051_f1.fq.gz|ftp://download.big.ac.cn/gsa2/CRA005762/CRR361051/CRR361051_r2.fq.gz
RH187	R. capitatum	ftp://download.big.ac.cn/gsa2/CRA005762/CRR361052/CRR361052_f1.fq.gz|ftp://download.big.ac.cn/gsa2/CRA005762/CRR361052/CRR361052_r2.fq.gz
RH188	R. haofui	ftp://download.big.ac.cn/gsa2/CRA005762/CRR361053/CRR361053_f1.fq.gz|ftp://download.big.ac.cn/gsa2/CRA005762/CRR361053/CRR361053_r2.fq.gz
RH189	R. jingangshanicum	ftp://download.big.ac.cn/gsa2/CRA005762/CRR361054/CRR361054_f1.fq.gz|ftp://download.big.ac.cn/gsa2/CRA005762/CRR361054/CRR361054_r2.fq.gz
RH190	R. irroratum	ftp://download.big.ac.cn/gsa2/CRA005762/CRR361055/CRR361055_f1.fq.gz|ftp://download.big.ac.cn/gsa2/CRA005762/CRR361055/CRR361055_r2.fq.gz
RH191	R. gonggashanense	ftp://download.big.ac.cn/gsa2/CRA005762/CRR361056/CRR361056_f1.fq.gz|ftp://download.big.ac.cn/gsa2/CRA005762/CRR361056/CRR361056_r2.fq.gz
RH193	R. uvariifolium	ftp://download.big.ac.cn/gsa2/CRA005762/CRR361057/CRR361057_f1.fq.gz|ftp://download.big.ac.cn/gsa2/CRA005762/CRR361057/CRR361057_r2.fq.gz
RH194	R. rex ssp. fictolacteum	ftp://download.big.ac.cn/gsa2/CRA005762/CRR361058/CRR361058_f1.fq.gz|ftp://download.big.ac.cn/gsa2/CRA005762/CRR361058/CRR361058_r2.fq.gz
RH195	R. bureavii	ftp://download.big.ac.cn/gsa2/CRA005762/CRR361059/CRR361059_f1.fq.gz|ftp://download.big.ac.cn/gsa2/CRA005762/CRR361059/CRR361059_r2.fq.gz
RH196	R. racemosum	ftp://download.big.ac.cn/gsa2/CRA005762/CRR361060/CRR361060_f1.fq.gz|ftp://download.big.ac.cn/gsa2/CRA005762/CRR361060/CRR361060_r2.fq.gz
RH197	R. anthopogon	ftp://download.big.ac.cn/gsa2/CRA005762/CRR361061/CRR361061_f1.fq.gz|ftp://download.big.ac.cn/gsa2/CRA005762/CRR361061/CRR361061_r2.fq.gz
RH198	R. cyanocarpum	ftp://download.big.ac.cn/gsa2/CRA005762/CRR361062/CRR361062_f1.fq.gz|ftp://download.big.ac.cn/gsa2/CRA005762/CRR361062/CRR361062_r2.fq.gz
RH199	R. rex ssp. fictolacteum	ftp://download.big.ac.cn/gsa2/CRA005762/CRR361063/CRR361063_f1.fq.gz|ftp://download.big.ac.cn/gsa2/CRA005762/CRR361063/CRR361063_r2.fq.gz
RH200	R. delavayi	ftp://download.big.ac.cn/gsa2/CRA005762/CRR361064/CRR361064_f1.fq.gz|ftp://download.big.ac.cn/gsa2/CRA005762/CRR361064/CRR361064_r2.fq.gz
RH201	R. protistum	ftp://download.big.ac.cn/gsa2/CRA005762/CRR361065/CRR361065_f1.fq.gz|ftp://download.big.ac.cn/gsa2/CRA005762/CRR361065/CRR361065_r2.fq.gz
RH202	R. megeratum	ftp://download.big.ac.cn/gsa2/CRA005762/CRR361066/CRR361066_f1.fq.gz|ftp://download.big.ac.cn/gsa2/CRA005762/CRR361066/CRR361066_r2.fq.gz
RH203	R. arizelum	ftp://download.big.ac.cn/gsa2/CRA005762/CRR361067/CRR361067_f1.fq.gz|ftp://download.big.ac.cn/gsa2/CRA005762/CRR361067/CRR361067_r2.fq.gz
RH204	R. simsii	ftp://download.big.ac.cn/gsa2/CRA005762/CRR361068/CRR361068_f1.fq.gz|ftp://download.big.ac.cn/gsa2/CRA005762/CRR361068/CRR361068_r2.fq.gz
RH205	R. lepidotum	ftp://download.big.ac.cn/gsa2/CRA005762/CRR361069/CRR361069_f1.fq.gz|ftp://download.big.ac.cn/gsa2/CRA005762/CRR361069/CRR361069_r2.fq.gz
RH206	R. setosum	ftp://download.big.ac.cn/gsa2/CRA005762/CRR361070/CRR361070_f1.fq.gz|ftp://download.big.ac.cn/gsa2/CRA005762/CRR361070/CRR361070_r2.fq.gz
RH207	R. micranthum	ftp://download.big.ac.cn/gsa2/CRA005762/CRR361071/CRR361071_f1.fq.gz|ftp://download.big.ac.cn/gsa2/CRA005762/CRR361071/CRR361071_r2.fq.gz
RH208	R. mariesii	ftp://download.big.ac.cn/gsa2/CRA005762/CRR361072/CRR361072_f1.fq.gz|ftp://download.big.ac.cn/gsa2/CRA005762/CRR361072/CRR361072_r2.fq.gz
RH209	R. denudatum	ftp://download.big.ac.cn/gsa2/CRA005762/CRR361073/CRR361073_f1.fq.gz|ftp://download.big.ac.cn/gsa2/CRA005762/CRR361073/CRR361073_r2.fq.gz
RH210	R. nuttallii	ftp://download.big.ac.cn/gsa2/CRA005762/CRR361074/CRR361074_f1.fq.gz|ftp://download.big.ac.cn/gsa2/CRA005762/CRR361074/CRR361074_r2.fq.gz
RH211	R. lapponicum	ftp://download.big.ac.cn/gsa2/CRA005762/CRR361075/CRR361075_f1.fq.gz|ftp://download.big.ac.cn/gsa2/CRA005762/CRR361075/CRR361075_r2.fq.gz
RH212	R. hancockii	ftp://download.big.ac.cn/gsa2/CRA005762/CRR361076/CRR361076_f1.fq.gz|ftp://download.big.ac.cn/gsa2/CRA005762/CRR361076/CRR361076_r2.fq.gz
RH213	R. roseatum	ftp://download.big.ac.cn/gsa2/CRA005762/CRR361077/CRR361077_f1.fq.gz|ftp://download.big.ac.cn/gsa2/CRA005762/CRR361077/CRR361077_r2.fq.gz
RH214	R. siderophyllum	ftp://download.big.ac.cn/gsa2/CRA005762/CRR361078/CRR361078_f1.fq.gz|ftp://download.big.ac.cn/gsa2/CRA005762/CRR361078/CRR361078_r2.fq.gz
RH215	R. primuliflorum	ftp://download.big.ac.cn/gsa2/CRA005762/CRR361079/CRR361079_f1.fq.gz|ftp://download.big.ac.cn/gsa2/CRA005762/CRR361079/CRR361079_r2.fq.gz
RH216	R. websterianum	ftp://download.big.ac.cn/gsa2/CRA005762/CRR361080/CRR361080_f1.fq.gz|ftp://download.big.ac.cn/gsa2/CRA005762/CRR361080/CRR361080_r2.fq.gz
RH217	R. decorum	ftp://download.big.ac.cn/gsa2/CRA005762/CRR361081/CRR361081_f1.fq.gz|ftp://download.big.ac.cn/gsa2/CRA005762/CRR361081/CRR361081_r2.fq.gz
RH218	R. davidsonianum	ftp://download.big.ac.cn/gsa2/CRA005762/CRR361082/CRR361082_f1.fq.gz|ftp://download.big.ac.cn/gsa2/CRA005762/CRR361082/CRR361082_r2.fq.gz
RH219	R. neriiflorum	ftp://download.big.ac.cn/gsa2/CRA005762/CRR361083/CRR361083_f1.fq.gz|ftp://download.big.ac.cn/gsa2/CRA005762/CRR361083/CRR361083_r2.fq.gz
RH220	R. rigidum	ftp://download.big.ac.cn/gsa2/CRA005762/CRR361084/CRR361084_f1.fq.gz|ftp://download.big.ac.cn/gsa2/CRA005762/CRR361084/CRR361084_r2.fq.gz
RH221	R. rupicola var. chryseum	ftp://download.big.ac.cn/gsa2/CRA005762/CRR361085/CRR361085_f1.fq.gz|ftp://download.big.ac.cn/gsa2/CRA005762/CRR361085/CRR361085_r2.fq.gz
RH222	R. galactinum	ftp://download.big.ac.cn/gsa2/CRA005762/CRR361086/CRR361086_f1.fq.gz|ftp://download.big.ac.cn/gsa2/CRA005762/CRR361086/CRR361086_r2.fq.gz
RH223	R. mekongense	ftp://download.big.ac.cn/gsa2/CRA005762/CRR361087/CRR361087_f1.fq.gz|ftp://download.big.ac.cn/gsa2/CRA005762/CRR361087/CRR361087_r2.fq.gz
RH224	R. nivale	ftp://download.big.ac.cn/gsa2/CRA005762/CRR361088/CRR361088_f1.fq.gz|ftp://download.big.ac.cn/gsa2/CRA005762/CRR361088/CRR361088_r2.fq.gz
RH226	R. spinuliferum	ftp://download.big.ac.cn/gsa2/CRA005762/CRR361089/CRR361089_f1.fq.gz|ftp://download.big.ac.cn/gsa2/CRA005762/CRR361089/CRR361089_r2.fq.gz
RH227	R. chunii	ftp://download.big.ac.cn/gsa2/CRA005762/CRR361090/CRR361090_f1.fq.gz|ftp://download.big.ac.cn/gsa2/CRA005762/CRR361090/CRR361090_r2.fq.gz
RH228	R. simiarum	ftp://download.big.ac.cn/gsa2/CRA005762/CRR361091/CRR361091_f1.fq.gz|ftp://download.big.ac.cn/gsa2/CRA005762/CRR361091/CRR361091_r2.fq.gz
RH229	R. huadingense	ftp://download.big.ac.cn/gsa2/CRA005762/CRR361092/CRR361092_f1.fq.gz|ftp://download.big.ac.cn/gsa2/CRA005762/CRR361092/CRR361092_r2.fq.gz
RH230	R. grande	ftp://download.big.ac.cn/gsa2/CRA005762/CRR361093/CRR361093_f1.fq.gz|ftp://download.big.ac.cn/gsa2/CRA005762/CRR361093/CRR361093_r2.fq.gz
RH232	R. floccigerum	ftp://download.big.ac.cn/gsa2/CRA005762/CRR361094/CRR361094_f1.fq.gz|ftp://download.big.ac.cn/gsa2/CRA005762/CRR361094/CRR361094_r2.fq.gz
RH234	R. anwheiense	ftp://download.big.ac.cn/gsa2/CRA005762/CRR361095/CRR361095_f1.fq.gz|ftp://download.big.ac.cn/gsa2/CRA005762/CRR361095/CRR361095_r2.fq.gz
RH235	R. kwangtungense	ftp://download.big.ac.cn/gsa2/CRA005762/CRR361096/CRR361096_f1.fq.gz|ftp://download.big.ac.cn/gsa2/CRA005762/CRR361096/CRR361096_r2.fq.gz
RH236	R. habrotrichum	ftp://download.big.ac.cn/gsa2/CRA005762/CRR361097/CRR361097_f1.fq.gz|ftp://download.big.ac.cn/gsa2/CRA005762/CRR361097/CRR361097_r2.fq.gz
RH237	R. agastum	ftp://download.big.ac.cn/gsa2/CRA005762/CRR361098/CRR361098_f1.fq.gz|ftp://download.big.ac.cn/gsa2/CRA005762/CRR361098/CRR361098_r2.fq.gz
RH238	R. virgatum	ftp://download.big.ac.cn/gsa2/CRA005762/CRR361099/CRR361099_f1.fq.gz|ftp://download.big.ac.cn/gsa2/CRA005762/CRR361099/CRR361099_r2.fq.gz
RH239	R. beanianum	ftp://download.big.ac.cn/gsa2/CRA005762/CRR361100/CRR361100_f1.fq.gz|ftp://download.big.ac.cn/gsa2/CRA005762/CRR361100/CRR361100_r2.fq.gz
RH240	R. keysii	ftp://download.big.ac.cn/gsa2/CRA005762/CRR361101/CRR361101_f1.fq.gz|ftp://download.big.ac.cn/gsa2/CRA005762/CRR361101/CRR361101_r2.fq.gz
RH241	R. exasperatum	ftp://download.big.ac.cn/gsa2/CRA005762/CRR361102/CRR361102_f1.fq.gz|ftp://download.big.ac.cn/gsa2/CRA005762/CRR361102/CRR361102_r2.fq.gz
RH242	R. hylaeum	ftp://download.big.ac.cn/gsa2/CRA005762/CRR361103/CRR361103_f1.fq.gz|ftp://download.big.ac.cn/gsa2/CRA005762/CRR361103/CRR361103_r2.fq.gz
RH243	R. xanthocodon	ftp://download.big.ac.cn/gsa2/CRA005762/CRR361104/CRR361104_f1.fq.gz|ftp://download.big.ac.cn/gsa2/CRA005762/CRR361104/CRR361104_r2.fq.gz
RH244	R. triflorum	ftp://download.big.ac.cn/gsa2/CRA005762/CRR361105/CRR361105_f1.fq.gz|ftp://download.big.ac.cn/gsa2/CRA005762/CRR361105/CRR361105_r2.fq.gz
RH245	R. venator	ftp://download.big.ac.cn/gsa2/CRA005762/CRR361106/CRR361106_f1.fq.gz|ftp://download.big.ac.cn/gsa2/CRA005762/CRR361106/CRR361106_r2.fq.gz
RH246	R. decorum	ftp://download.big.ac.cn/gsa2/CRA005762/CRR361107/CRR361107_f1.fq.gz|ftp://download.big.ac.cn/gsa2/CRA005762/CRR361107/CRR361107_r2.fq.gz
RH249	R. mariae	ftp://download.big.ac.cn/gsa2/CRA005762/CRR361108/CRR361108_f1.fq.gz|ftp://download.big.ac.cn/gsa2/CRA005762/CRR361108/CRR361108_r2.fq.gz
RH250	R. bachii	ftp://download.big.ac.cn/gsa2/CRA005762/CRR361109/CRR361109_f1.fq.gz|ftp://download.big.ac.cn/gsa2/CRA005762/CRR361109/CRR361109_r2.fq.gz
RH251	R. pachyphyllum	ftp://download.big.ac.cn/gsa2/CRA005762/CRR361110/CRR361110_f1.fq.gz|ftp://download.big.ac.cn/gsa2/CRA005762/CRR361110/CRR361110_r2.fq.gz
RH252	R. ungernii	ftp://download.big.ac.cn/gsa2/CRA005762/CRR361111/CRR361111_f1.fq.gz|ftp://download.big.ac.cn/gsa2/CRA005762/CRR361111/CRR361111_r2.fq.gz
RH253	R. xiaoxidongense	ftp://download.big.ac.cn/gsa2/CRA005762/CRR361112/CRR361112_f1.fq.gz|ftp://download.big.ac.cn/gsa2/CRA005762/CRR361112/CRR361112_r2.fq.gz
RH254	R. tatsienense	ftp://download.big.ac.cn/gsa2/CRA005762/CRR361113/CRR361113_f1.fq.gz|ftp://download.big.ac.cn/gsa2/CRA005762/CRR361113/CRR361113_r2.fq.gz
RH255	R. facetum	ftp://download.big.ac.cn/gsa2/CRA005762/CRR361114/CRR361114_f1.fq.gz|ftp://download.big.ac.cn/gsa2/CRA005762/CRR361114/CRR361114_r2.fq.gz
RH256	R. rubiginosum	ftp://download.big.ac.cn/gsa2/CRA005762/CRR361115/CRR361115_f1.fq.gz|ftp://download.big.ac.cn/gsa2/CRA005762/CRR361115/CRR361115_r2.fq.gz
RH257	R. dendricola	ftp://download.big.ac.cn/gsa2/CRA005762/CRR361116/CRR361116_f1.fq.gz|ftp://download.big.ac.cn/gsa2/CRA005762/CRR361116/CRR361116_r2.fq.gz
RH258	R. arboreum	ftp://download.big.ac.cn/gsa2/CRA005762/CRR361117/CRR361117_f1.fq.gz|ftp://download.big.ac.cn/gsa2/CRA005762/CRR361117/CRR361117_r2.fq.gz
RH259	R. barbatum	ftp://download.big.ac.cn/gsa2/CRA005762/CRR361118/CRR361118_f1.fq.gz|ftp://download.big.ac.cn/gsa2/CRA005762/CRR361118/CRR361118_r2.fq.gz
RH260	R. detersile	ftp://download.big.ac.cn/gsa2/CRA005762/CRR361119/CRR361119_f1.fq.gz|ftp://download.big.ac.cn/gsa2/CRA005762/CRR361119/CRR361119_r2.fq.gz
RH261	R. hemsleyanum	ftp://download.big.ac.cn/gsa2/CRA005762/CRR361120/CRR361120_f1.fq.gz|ftp://download.big.ac.cn/gsa2/CRA005762/CRR361120/CRR361120_r2.fq.gz
RH262	R. scabrifolium	ftp://download.big.ac.cn/gsa2/CRA005762/CRR361121/CRR361121_f1.fq.gz|ftp://download.big.ac.cn/gsa2/CRA005762/CRR361121/CRR361121_r2.fq.gz
RH264	R. macrophyllum	ftp://download.big.ac.cn/gsa2/CRA005762/CRR361122/CRR361122_f1.fq.gz|ftp://download.big.ac.cn/gsa2/CRA005762/CRR361122/CRR361122_r2.fq.gz
RH265	R. degronianum	ftp://download.big.ac.cn/gsa2/CRA005762/CRR361123/CRR361123_f1.fq.gz|ftp://download.big.ac.cn/gsa2/CRA005762/CRR361123/CRR361123_r2.fq.gz
RH266	R. morii	ftp://download.big.ac.cn/gsa2/CRA005762/CRR361124/CRR361124_f1.fq.gz|ftp://download.big.ac.cn/gsa2/CRA005762/CRR361124/CRR361124_r2.fq.gz
RH267	R. simsii	ftp://download.big.ac.cn/gsa2/CRA005762/CRR361125/CRR361125_f1.fq.gz|ftp://download.big.ac.cn/gsa2/CRA005762/CRR361125/CRR361125_r2.fq.gz
RH268	R. faithae	ftp://download.big.ac.cn/gsa2/CRA005762/CRR361126/CRR361126_f1.fq.gz|ftp://download.big.ac.cn/gsa2/CRA005762/CRR361126/CRR361126_r2.fq.gz
RH269	R. lutescens	ftp://download.big.ac.cn/gsa2/CRA005762/CRR361127/CRR361127_f1.fq.gz|ftp://download.big.ac.cn/gsa2/CRA005762/CRR361127/CRR361127_r2.fq.gz
RH270	R. rivulare	ftp://download.big.ac.cn/gsa2/CRA005762/CRR361128/CRR361128_f1.fq.gz|ftp://download.big.ac.cn/gsa2/CRA005762/CRR361128/CRR361128_r2.fq.gz
RH271	R. latoucheae	ftp://download.big.ac.cn/gsa2/CRA005762/CRR361129/CRR361129_f1.fq.gz|ftp://download.big.ac.cn/gsa2/CRA005762/CRR361129/CRR361129_r2.fq.gz
RH272	R. kiangsiense	ftp://download.big.ac.cn/gsa2/CRA005762/CRR361130/CRR361130_f1.fq.gz|ftp://download.big.ac.cn/gsa2/CRA005762/CRR361130/CRR361130_r2.fq.gz
RH280	R. microphyton	ftp://download.big.ac.cn/gsa2/CRA005762/CRR361131/CRR361131_f1.fq.gz|ftp://download.big.ac.cn/gsa2/CRA005762/CRR361131/CRR361131_r2.fq.gz
RH281	R. seniavinii	ftp://download.big.ac.cn/gsa2/CRA005762/CRR361132/CRR361132_f1.fq.gz|ftp://download.big.ac.cn/gsa2/CRA005762/CRR361132/CRR361132_r2.fq.gz
RH282	R. florulentum	ftp://download.big.ac.cn/gsa2/CRA005762/CRR361133/CRR361133_f1.fq.gz|ftp://download.big.ac.cn/gsa2/CRA005762/CRR361133/CRR361133_r2.fq.gz
RH283	R. malipoense	ftp://download.big.ac.cn/gsa2/CRA005762/CRR361134/CRR361134_f1.fq.gz|ftp://download.big.ac.cn/gsa2/CRA005762/CRR361134/CRR361134_r2.fq.gz
RH284	R. simsii	ftp://download.big.ac.cn/gsa2/CRA005762/CRR361135/CRR361135_f1.fq.gz|ftp://download.big.ac.cn/gsa2/CRA005762/CRR361135/CRR361135_r2.fq.gz
RH285	R. mariesii	ftp://download.big.ac.cn/gsa2/CRA005762/CRR361136/CRR361136_f1.fq.gz|ftp://download.big.ac.cn/gsa2/CRA005762/CRR361136/CRR361136_r2.fq.gz
RH286	R. latoucheae	ftp://download.big.ac.cn/gsa2/CRA005762/CRR361137/CRR361137_f1.fq.gz|ftp://download.big.ac.cn/gsa2/CRA005762/CRR361137/CRR361137_r2.fq.gz
RH287	R. tutcherae	ftp://download.big.ac.cn/gsa2/CRA005762/CRR361138/CRR361138_f1.fq.gz|ftp://download.big.ac.cn/gsa2/CRA005762/CRR361138/CRR361138_r2.fq.gz
RH288	R. tutcherae	ftp://download.big.ac.cn/gsa2/CRA005762/CRR361139/CRR361139_f1.fq.gz|ftp://download.big.ac.cn/gsa2/CRA005762/CRR361139/CRR361139_r2.fq.gz
RH289	R. leptothrium	ftp://download.big.ac.cn/gsa2/CRA005762/CRR361140/CRR361140_f1.fq.gz|ftp://download.big.ac.cn/gsa2/CRA005762/CRR361140/CRR361140_r2.fq.gz
RH290	R. brevinerve	ftp://download.big.ac.cn/gsa2/CRA005762/CRR361141/CRR361141_f1.fq.gz|ftp://download.big.ac.cn/gsa2/CRA005762/CRR361141/CRR361141_r2.fq.gz
RH291	R. hongkongense	ftp://download.big.ac.cn/gsa2/CRA005762/CRR361142/CRR361142_f1.fq.gz|ftp://download.big.ac.cn/gsa2/CRA005762/CRR361142/CRR361142_r2.fq.gz
RH292	R. bachii	ftp://download.big.ac.cn/gsa2/CRA005762/CRR361143/CRR361143_f1.fq.gz|ftp://download.big.ac.cn/gsa2/CRA005762/CRR361143/CRR361143_r2.fq.gz
RH293	R. bachii	ftp://download.big.ac.cn/gsa2/CRA005762/CRR361144/CRR361144_f1.fq.gz|ftp://download.big.ac.cn/gsa2/CRA005762/CRR361144/CRR361144_r2.fq.gz
RH294	R. moulmainense	ftp://download.big.ac.cn/gsa2/CRA005762/CRR361145/CRR361145_f1.fq.gz|ftp://download.big.ac.cn/gsa2/CRA005762/CRR361145/CRR361145_r2.fq.gz
RH295	R. microphyton	ftp://download.big.ac.cn/gsa2/CRA005762/CRR361146/CRR361146_f1.fq.gz|ftp://download.big.ac.cn/gsa2/CRA005762/CRR361146/CRR361146_r2.fq.gz
RH296	R. rivulare	ftp://download.big.ac.cn/gsa2/CRA005762/CRR361147/CRR361147_f1.fq.gz|ftp://download.big.ac.cn/gsa2/CRA005762/CRR361147/CRR361147_r2.fq.gz
RH297	R. cavaleriei	ftp://download.big.ac.cn/gsa2/CRA005762/CRR361148/CRR361148_f1.fq.gz|ftp://download.big.ac.cn/gsa2/CRA005762/CRR361148/CRR361148_r2.fq.gz
RH298	R. henryi	ftp://download.big.ac.cn/gsa2/CRA005762/CRR361149/CRR361149_f1.fq.gz|ftp://download.big.ac.cn/gsa2/CRA005762/CRR361149/CRR361149_r2.fq.gz
RH301	R. molle	ftp://download.big.ac.cn/gsa2/CRA005762/CRR361150/CRR361150_f1.fq.gz|ftp://download.big.ac.cn/gsa2/CRA005762/CRR361150/CRR361150_r2.fq.gz
RH302	R. molle	ftp://download.big.ac.cn/gsa2/CRA005762/CRR361151/CRR361151_f1.fq.gz|ftp://download.big.ac.cn/gsa2/CRA005762/CRR361151/CRR361151_r2.fq.gz
RH303	R. schlippenbachii	ftp://download.big.ac.cn/gsa2/CRA005762/CRR361152/CRR361152_f1.fq.gz|ftp://download.big.ac.cn/gsa2/CRA005762/CRR361152/CRR361152_r2.fq.gz
RH304	R. schlippenbachii	ftp://download.big.ac.cn/gsa2/CRA005762/CRR361153/CRR361153_f1.fq.gz|ftp://download.big.ac.cn/gsa2/CRA005762/CRR361153/CRR361153_r2.fq.gz
RH305	R. schlippenbachii	ftp://download.big.ac.cn/gsa2/CRA005762/CRR361154/CRR361154_f1.fq.gz|ftp://download.big.ac.cn/gsa2/CRA005762/CRR361154/CRR361154_r2.fq.gz
RH306	R. praevernum	ftp://download.big.ac.cn/gsa2/CRA005762/CRR361155/CRR361155_f1.fq.gz|ftp://download.big.ac.cn/gsa2/CRA005762/CRR361155/CRR361155_r2.fq.gz
RH307	R. sutchuenense	ftp://download.big.ac.cn/gsa2/CRA005762/CRR361156/CRR361156_f1.fq.gz|ftp://download.big.ac.cn/gsa2/CRA005762/CRR361156/CRR361156_r2.fq.gz
RH308	R. calophytum var. pauciflorum	ftp://download.big.ac.cn/gsa2/CRA005762/CRR361157/CRR361157_f1.fq.gz|ftp://download.big.ac.cn/gsa2/CRA005762/CRR361157/CRR361157_r2.fq.gz
RH309	R. calophytum var. pauciflorum	ftp://download.big.ac.cn/gsa2/CRA005762/CRR361158/CRR361158_f1.fq.gz|ftp://download.big.ac.cn/gsa2/CRA005762/CRR361158/CRR361158_r2.fq.gz
RH310	R. calophytum	ftp://download.big.ac.cn/gsa2/CRA005762/CRR361159/CRR361159_f1.fq.gz|ftp://download.big.ac.cn/gsa2/CRA005762/CRR361159/CRR361159_r2.fq.gz
RH311	R. calophytum	ftp://download.big.ac.cn/gsa2/CRA005762/CRR361160/CRR361160_f1.fq.gz|ftp://download.big.ac.cn/gsa2/CRA005762/CRR361160/CRR361160_r2.fq.gz
RH312	R. asterochnoum	ftp://download.big.ac.cn/gsa2/CRA005762/CRR361161/CRR361161_f1.fq.gz|ftp://download.big.ac.cn/gsa2/CRA005762/CRR361161/CRR361161_r2.fq.gz
RH313	R. asterochnoum	ftp://download.big.ac.cn/gsa2/CRA005762/CRR361162/CRR361162_f1.fq.gz|ftp://download.big.ac.cn/gsa2/CRA005762/CRR361162/CRR361162_r2.fq.gz
RH314	R. jingangshanicum	ftp://download.big.ac.cn/gsa2/CRA005762/CRR361163/CRR361163_f1.fq.gz|ftp://download.big.ac.cn/gsa2/CRA005762/CRR361163/CRR361163_r2.fq.gz
RH315	R. calophytum var. openshawianum	ftp://download.big.ac.cn/gsa2/CRA005762/CRR361164/CRR361164_f1.fq.gz|ftp://download.big.ac.cn/gsa2/CRA005762/CRR361164/CRR361164_r2.fq.gz
RH990	R. redowskianum	ftp://download.big.ac.cn/gsa2/CRA005762/CRR361165/CRR361165_f1.fq.gz|ftp://download.big.ac.cn/gsa2/CRA005762/CRR361165/CRR361165_r2.fq.gz
RH991	R. stamineum	ftp://download.big.ac.cn/gsa2/CRA005762/CRR361166/CRR361166_f1.fq.gz|ftp://download.big.ac.cn/gsa2/CRA005762/CRR361166/CRR361166_r2.fq.gz
RH992	R. prattii	ftp://download.big.ac.cn/gsa2/CRA005762/CRR361167/CRR361167_f1.fq.gz|ftp://download.big.ac.cn/gsa2/CRA005762/CRR361167/CRR361167_r2.fq.gz
RH999	R. ponticum	ftp://download.big.ac.cn/gsa2/CRA005762/CRR361170/CRR361170_f1.fq.gz|ftp://download.big.ac.cn/gsa2/CRA005762/CRR361170/CRR361170_r2.fq.gz
